# Supplementary material for: Significance of SUMOylation in breast cancer progression: a comprehensive investigation using single-cell analysis and bioinformatics
Source: Front Immunol. 2025 Nov 20;16:1675874. doi: 10.3389/fimmu.2025.1675874 (PMC12676025; doi:10.3389/fimmu.2025.1675874)
Supplement: Supplementary file 7 [file Table1.xlsx]

## Sheet: Sheet1
UBE2I
PIAS1
PIAS4
SUMO1
PIAS2
PML
PIAS3
SUMO3
SUMO2
RANBP2
RWDD3
DAXX
CBX4
UBA2
TRIM28
RANGAP1
SENP1
TOPORS
SAE1
HDAC4
TP53
ZNF451
PARP1
HNRNPK
EP300
HDAC1
ZMIZ1
TOP1
MDM2
NSMCE2
NOP58
CDKN2A
RARA
SENP2
DDX5
RNF4
SP100
NPM1
SENP3
SP3
HDAC2
SMC6
DDX17
SMC5
NUP153
SAFB
TOP2A
SP1
NCOA2
HNRNPA2B1
CREBBP
PGR
HIPK2
CTBP1
PARK7
AR
NR3C1
RELA
PCGF2
MITF
NR1H4
RPA1
HNRNPC
BEND3
MUL1
NUP214
IKBKG
GPS2
TDG
NR2C1
NR1H2
TOP2B
MTA1
ZBTB1
NCOA1
SIN3A
HIF1A
PCNA
ZBED1
MBD1
H4C1
RNF111
CTNNB1
NUP93
MEF2A
CBX2
RNF2
NUP210
NRIP1
CHD3
ZNF131
FOXL2
HDAC3
HIC1
NUP155
NUP205
STAT1
KCNK1
PHC2
NUP160
RXRA
NFKBIA
PPARG
NSMCE3
NSMCE4A
EID3
NCOR2
BMI1
XPC
TPR
MDC1
NUP62
MORC3
NUP98
PPARGC1A
NUP133
H4C16
FOS
LMNA
NUP85
NUP43
ING2
RAE1
DNMT1
BLM
SATB1
ESR1
SENP6
NR5A1
CBX5
NUP107
NUP188
TP53BP1
SATB2
NR5A2
RORA
RNF168
EGR2
HMG20B
HDAC7
L3MBTL2
CASP8AP2
AAAS
NDC1
EEF2
KIAA1586
MAPKAPK2
TRIM27
CEBPB
PHC1
PHC3
EXOSC10
METTL3
USP36
H4C14
RAN
HERC2
XRCC5
SEH1L
RPAIN
UHRF2
RING1
BRCA1
HSF1
NUP50
NUP35
XPO1
H4C3
H4C5
H4C6
H4C11
H4C9
H4C8
H4C12
H4C2
H4C13
H4C4 H4C15 TRPS1 RAD52 NUP37 PLAG1 RPS3 SIRT1 GTF2I SEC13 NUP88 NUP54 NUP58 FSCB CBX8 HNRNPM ATF7 NR1H3 KAT5 TRIM38 TFAP2A AURKB ELK1 SCMH1 COMMD3-BMI1 SMAD4 DNM1L EIF2AK2 MYC
HNRNPA1 NCOR1 IKBKE DKC1 CGAS SMC1A NFE2 POM121 NR3C2 THRB ETV4 TRIM33 TFAP2C MED7 HSPA5
ZNF350
CHD4
RASD2
SMC3
NR1I2
SENP5
NSMCE1
NUP42
PES1
SFPQ
IRF1
DNMT3A
HMG20A
IFIH1
HSPA8
LMNB1
GNL3
UBC
TRAF6
SUZ12
ESRRA
MRE11
BHLHE40
NCL
CTCF
ANXA1
USP7
HNRNPF
CEBPA
SOX9
PRKRA
MEF2C
NHP2
CDCA8
SART1
UIMC1
IRAK1
MEF2D
ADAR
ALKBH5
DNMT3B
TRIM24
KLF1
USP25
CCAR2
HNRNPU
NR4A2
ZNF24
RAD21
HSF2
PSMC3
EXOSC9
TCF7L2
BCL11A
PSIP1
HDGF
ZBTB7A
CDC37
SUMO1P1
CCT8
VCP
AXIN1
MYB
MATR3
TRIM60
WRN
RUVBL1
STX1A
NONO
SETX
VHL
PLK1
PRDM1
RPL4
TARDBP
HNRNPL
RBM25
ETS1
BMAL1
XRCC1
RAD18
NOLC1
FOXM1
FLNA
PNN
MKI67
ZNF148
RNF212
H3C1
MRTFA
HNRNPR
SAFB2
SF3B1
CLOCK
BCLAF1
THRAP3
BDNF-AS
STAG2
BAZ1B
SSRP1
VIM
ERCC6
MAGEA2
MAGEA2B
POU5F1
XRCC6
ACIN1
FBL
DHX9
MAFG
RIGI
ZMIZ2
CSNK2B
BUB1B
NFKB1
PTPRN
SKIL
XRCC4
RPL15
ZEB2
ATXN7
YY1
RAD51
RPL14
TRAIP
TBL1X
ATXN1
KHDRBS1
ZBTB20
SALL4
ZEB1
RPL3
PKM
TRIML2
SERBP1
SNCA
GRIK2
BMS1
PELP1
RPS27A
RPS18
CDK1
DDX3X
SLX4
ZFHX3
RAD54L2
SNIP1
TAB2
HDAC9
UBE2K
PPARA
RALY
SYMPK
HNRNPUL1
EGR1
HSF2BP
TRPM4
SUPT7L
RPL26
NOP2
RB1
NUMA1
SUMO4
DRG1
PRP4K
DNTTIP2
SRSF1
DDX21
RBBP4
IRF2
HSPB1
CBX3
NIFK
EIF4A3
RBBP8
KLF8
PBRM1
H2AX
TCOF1
AURKA
BCL11B
NOP56
ZNF280C
KLF3
HMGN2
MAPK8
ZMYM4
RPS3A
ZBTB21
SCARNA5
CETN2
RBMX
MYH9
POLD3
HNRNPA3
RPS6
PARP14
RPS2
MACROH2A1
CAV3
TFAP2B
RPS7
FUS
THRA
RNF212B
RUVBL2
RPL18A
KRT17
ZNF106
RPL23A
YLPM1
AKT1
NACC1
TCERG1
JUNB
AHNAK
RPSA
RPL5
EEF1G
CERNA3
RSL1D1
ANXA2
MCM7
SUPT16H
STAG1
AGO2
SAP130
ELAVL1
IRF7
IKZF1
RBM14
ZMYM2
RPL7A
MAPK1
MYCBP2
RPS17
PRKDC
CDKN1A
SETDB1
GTF2IRD1
KCNIP3
SF3B2
POLR3D
H2AZ1
EYA1
PHGDH
IFI16
HSP90AA1
LINC02605
MORC2
EFTUD2
RPS8
RPL19
ENO1
HNRNPD
SMARCC1
COIL
GATA1
IGF1R
ZMYND11
RPL18
RPL10A
NKRF
SOD1
BIRC5
INCENP
ZNF644
PTEN
CHD8
BRD4
ZNF462
TCF20
RSF1
ZNF800
CRABP2
GTPBP4
RPS4X
ZFPM2
CCT3
GNL3L
CAPN3
ARNT
TOLLIP
USPL1
DESI1
HINT1
SENP7
SLF2
SLF1
NFATC2IP
