# Supplementary material for: Significance of SUMOylation in breast cancer progression: a comprehensive investigation using single-cell analysis and bioinformatics
Source: Front Immunol. 2025 Nov 20;16:1675874. doi: 10.3389/fimmu.2025.1675874 (PMC12676025; doi:10.3389/fimmu.2025.1675874)
Supplement: Supplementary file 8 [file Table2.xlsx]

## Sheet: TableS2
	name	logFC	P.value	P.adj	group
1	CA4	-3.42945	1.58057013738558e-248	2.79144491963668e-244	down
2	CD300LG	-3.95663	1.50592811263394e-235	1.3298098198614e-231	down
3	GLYAT	-2.90584	6.6660192257386e-224	3.92428551819231e-220	down
4	TSLP	-1.48844	2.53377898059708e-212	1.11872676440812e-208	down
5	SCARA5	-4.1097	4.01351970915876e-206	1.41765543166906e-202	down
6	LYVE1	-3.62623	3.67643293145109e-202	1.08215803337263e-198	down
7	CPA1	-1.30561	6.18184569611934e-202	1.55967966913091e-198	down
8	ARHGAP20	-1.89903	9.05474801132171e-199	1.99894880784941e-195	down
9	ADAMTS9-AS2	-1.16684	3.21783867553709e-198	6.31447209429562e-195	down
10	MYOC	-2.78692	2.627043698673e-197	4.63962187622639e-194	down
11	ACVR1C	-2.65781	4.62989148198181e-193	7.43350122393461e-190	down
12	MYOM1	-2.1391	9.04995370486565e-189	1.3319269365136e-185	down
13	PAMR1	-3.14441	4.60200217911688e-188	6.25199696041409e-185	down
14	TRHDE-AS1	-1.67993	1.16982786682254e-186	1.47573785399664e-183	down
15	RDH5	-1.87031	5.45433424850931e-186	6.42193314419487e-183	down
16	ABCA9	-2.45534	1.35162671502253e-183	1.49194246337581e-180	down
17	GPAM	-2.96569	5.55630299925879e-182	5.77234513352408e-179	down
18	ITIH5	-3.15847	3.97668240530637e-181	3.90178822000644e-178	down
19	ASPA	-1.79551	2.81420907685464e-180	2.61588139506999e-177	down
20	PDE2A	-2.39768	1.24738206390651e-179	1.10150073153264e-176	down
21	BTNL9	-3.20813	5.89361513051297e-177	4.95653032476141e-174	down
22	ALDH1L1	-2.0913	2.36989889817928e-175	1.90249020185201e-172	down
23	HIF3A	-1.7898	8.78066853692623e-175	6.74240813176758e-172	down
24	ADH1A	-1.15837	1.75775134899708e-172	1.29348527394323e-169	down
25	SLC2A4	-2.49495	2.34846969665929e-172	1.65905293250799e-169	down
26	ABCB5	-1.03047	2.80241536319019e-172	1.90359452805008e-169	down
27	ATOH8	-1.9444	3.83476763826478e-172	2.5083641207183e-169	down
28	ADAMTS5	-2.70144	5.35170354664923e-172	3.375587012049e-169	down
29	TNXB	-3.16921	1.92925854945288e-171	1.17491845661681e-168	down
30	TMEM132C	-3.12531	1.36902600683357e-168	8.05945610222922e-166	down
31	PGM5-AS1	-0.926039	8.02016660018066e-168	4.56916652663841e-165	no
32	RBMS3-AS3	-0.67112	1.01725271474024e-167	5.61428131094603e-165	no
33	NKAPL	-1.32669	2.17329252855051e-167	1.16310664687062e-164	down
34	ANGPT4	-1.17535	2.75259379373576e-167	1.42981055856374e-164	down
35	MMP11	4.7840160557604	4.57723477528297e-166	2.30967266760779e-163	up
36	SMYD1	-2.57596	5.66769955334059e-166	2.78047893920967e-163	down
37	TMEM252	-1.00594	5.46155229489126e-165	2.60693175892093e-162	down
38	LRRC2	-1.18	7.67237051446472e-164	3.56583514884109e-161	down
39	KCNIP2	-3.36246	1.30334999635827e-163	5.90217032966243e-161	down
40	KLB	-2.40118	8.97997948837832e-163	3.96488544360624e-160	down
41	LEP	-4.82548	1.66586105434814e-162	7.17579806849818e-160	down
42	TNS1	-2.42474	2.08486182713276e-162	8.76684398309325e-160	down
43	CAV1	-2.91481	4.87825248548083e-161	2.00360039874597e-158	down
44	ABCA8	-2.88279	5.92787076726732e-161	2.37936649137973e-158	down
45	DMD	-2.50383	1.46481446712308e-160	5.74890851196904e-158	down
46	ANGPTL7	-2.49665	4.56456363373308e-160	1.75249474642087e-157	down
47	LRRC3B	-0.682706	6.17125494780227e-160	2.31894752410927e-157	no
48	CNTNAP3P2	-0.651807	7.39675687076993e-160	2.71337295861903e-157	no
49	SLC17A7	-1.18051	7.52818498229617e-160	2.71337295861903e-157	down
50	ALDH1L1-AS2	-1.05745	1.11014044158074e-159	3.92123806775151e-157	down
51	MAP1LC3C	-2.32117	1.69135854613842e-159	5.85707515359817e-157	down
52	NPR1	-2.68681	2.16486351869637e-159	7.35262588532627e-157	down
53	ATP1A2	-3.10601	1.81885518080488e-158	6.06090591475377e-156	down
54	NEK2	3.1216100284211	3.96761677777029e-158	1.2976311094852e-155	up
55	ADRA1A	-1.2148	6.10513890145134e-158	1.96041560251876e-155	down
56	PRRG3	-1.46213	9.68197495994097e-158	3.05345285299138e-155	down
57	FHL1	-3.63068	1.67182489934378e-157	5.18001746444044e-155	down
58	TMEM220	-1.77475	6.6522618962599e-157	2.02561374741114e-154	down
59	SCN3A	-1.03167	2.33765654300813e-156	6.99751732306214e-154	down
60	NIPSNAP3B	-1.6401	4.31954769189883e-155	1.27145886311042e-152	down
61	COL10A1	4.86989418504619	4.93714487160265e-155	1.42942484553073e-152	up
62	SIK2	-1.84067	8.79615116575708e-155	2.50562622158767e-152	down
63	GIPC2	-1.81776	9.67432914614952e-155	2.71203693730391e-152	down
64	CCDC178	-0.956367	1.81492204114787e-154	5.00833408886132e-152	no
65	GPR146	-1.20505	7.09967262459762e-154	1.92903566496952e-151	down
66	MME	-3.33871	1.8030499639732e-152	4.8247977899592e-150	down
67	LEPR	-2.25455	3.05507791649239e-152	8.05309419151822e-150	down
68	MAMDC2	-2.7651	1.02505875130747e-151	2.66228861865311e-149	down
69	C14orf180	-2.15747	1.08563006115871e-151	2.77874094349622e-149	down
70	GDF10	-2.48994	1.40182881404771e-151	3.53681409784238e-149	down
71	CRHBP	-1.62727	6.0027919242478e-151	1.49317335456536e-148	down
72	CAV2	-2.47367	8.12724740905609e-151	1.99354606237972e-148	down
73	SLC19A3	-3.22427	1.70763355096908e-150	4.13130358132397e-148	down
74	COL6A6	-1.91308	2.23285315788534e-150	5.32897562451526e-148	down
75	KLHL29	-1.69567	1.09617353464115e-149	2.58126943937297e-147	down
76	FAM13A	-1.80068	2.4949176746513e-149	5.79772908579166e-147	down
77	HPSE2	-2.03766	6.07904001095419e-149	1.39431072251249e-146	down
78	IGSF10	-2.12441	2.31734905182362e-147	5.24701302618679e-145	down
79	APOB	-1.22643	2.65697090793405e-147	5.93984344367383e-145	down
80	ACSM5	-1.88624	6.1250715045251e-147	1.35218609801772e-144	down
81	CLDN19	-1.91067	7.53410891002093e-147	1.6427147834553e-144	down
82	SORBS1	-2.77168	4.24189786326079e-146	9.13611684915229e-144	down
83	PPP1R12B	-1.76131	1.4512707700084e-145	3.08805940591787e-143	down
84	LINC00968	-1.48299	3.71607574651727e-145	7.81304925705255e-143	down
85	EBF1	-2.28155	4.5894599084425e-145	9.53581781682387e-143	down
86	LRRN4CL	-2.59154	6.63813893060943e-145	1.36321129829643e-142	down
87	TNMD	-2.98871	2.19633613239769e-144	4.45856234876731e-142	down
88	HSPB7	-3.17748	2.33990740441251e-144	4.69603462151469e-142	down
89	ALDH1A2	-1.79805	5.64650917083258e-144	1.1204831288323e-141	down
90	ABCD2	-1.89173	1.310728702307e-143	2.57208662349378e-141	down
91	CAPN11	-1.59793	5.19370187697665e-143	1.00797767966247e-140	down
92	AOC4P	-0.70662	3.35584128030543e-142	6.44212096211676e-140	no
93	CHL1	-2.44512	4.27370480112206e-142	8.11590327877598e-140	down
94	KL	-1.57213	8.17595794151892e-142	1.53612333196985e-139	down
95	HSPB6	-3.19617	2.54194395932177e-141	4.72560760690334e-139	down
96	MAGI2-AS3	-1.45483	6.07935096452752e-141	1.11841059775542e-138	down
97	MASP1	-0.956038	1.09028969422528e-140	1.98511405048584e-138	no
98	PAFAH1B3	2.10844516719232	1.54645240766349e-140	2.78692816038214e-138	up
99	ASF1B	2.51193044931549	1.88104578269265e-140	3.35567167354897e-138	up
100	ITPRIPL1	-1.64718	3.34681755583876e-140	5.91081448536683e-138	down
101	SPRY2	-2.39957	1.05807339502118e-139	1.85016180489792e-137	down
102	PALMD	-2.3878	2.02950996278988e-139	3.51403680910118e-137	down
103	PCK1	-2.83367	2.12041115105302e-139	3.6357845959949e-137	down
104	STARD9	-1.25139	3.73419868918727e-139	6.34131567785927e-137	down
105	SLC7A10	-2.42187	6.97822510883327e-139	1.17373746330576e-136	down
106	LPL	-3.98202	2.37429442622214e-138	3.95588810014238e-136	down
107	SCN2B	-1.47825	2.48420131690281e-138	4.10032518297388e-136	down
108	GSN	-2.1369	4.86809921911269e-138	7.96069447303233e-136	down
109	ADH1C	-3.02167	1.16263327365068e-137	1.88378589412337e-135	down
110	ADCYAP1R1	-1.61169	1.29730617460674e-137	2.0828840317936e-135	down
111	SYNE3	-1.83976	1.63053460844333e-137	2.59431276754213e-135	down
112	ADH4	-1.01112	2.74237318860689e-137	4.32437972178448e-135	down
113	KY	-1.11415	7.05706737353526e-137	1.10296342375227e-134	down
114	ACACB	-2.61481	7.56800209104692e-137	1.17244285026298e-134	down
115	IGFBP6	-2.77511	7.76273987471448e-137	1.19215433849854e-134	down
116	NAALAD2	-1.08739	8.58279394521247e-137	1.306222477479e-134	down
117	SCN4A	-1.68271	8.65341882481418e-137	1.306222477479e-134	down
118	FREM1	-1.91436	2.48823161980664e-136	3.72412361333942e-134	down
119	SCN4B	-2.32803	1.76386137364253e-135	2.6177777915883e-133	down
120	ADRB2	-2.29478	1.31349864525347e-134	1.9331416311518e-132	down
121	GPIHBP1	-2.97408	1.87457571192746e-133	2.73610592135131e-131	down
122	EPB42	-0.791269	2.15631578157848e-133	3.12153221462767e-131	no
123	CXCL2	-3.32891	2.2534130529286e-133	3.23557137624162e-131	down
124	AOC3	-3.05563	4.93535948290397e-133	7.02930514738443e-131	down
125	UBE2C	3.35281220094926	6.95202723880316e-132	9.82238024516021e-130	up
126	SPX	-2.02356	3.80016476857539e-131	5.32656428395317e-129	down
127	PYGM	-1.47198	4.85796457302839e-131	6.75563089167357e-129	down
128	STAB2	-0.835143	7.74532982569705e-131	1.0686739847784e-128	no
129	SVEP1	-2.56449	8.70418805756646e-131	1.19166407197427e-128	down
130	HLF	-2.64356	1.4820671845695e-130	2.01344527282169e-128	down
131	ABCA6	-1.66977	2.05894200732892e-130	2.77579960239969e-128	down
132	LDB2	-1.77515	3.21532115985935e-130	4.30195356093e-128	down
133	PPARG	-2.44814	3.97582338442535e-130	5.27947494679219e-128	down
134	SPTBN1	-1.64052	2.56668872469774e-129	3.38285743036469e-127	down
135	LMO7DN	-0.603614	2.75597435282121e-129	3.60542689223522e-127	no
136	KLF15	-2.32068	3.24356452601363e-129	4.21210243337696e-127	down
137	DACT2	-1.3403	5.41891363954905e-129	6.96442094885023e-127	down
138	FMO2	-3.34448	5.44187809830322e-129	6.96442094885023e-127	down
139	KIF4A	2.70663723536394	6.94606639016315e-129	8.82550205155909e-127	up
140	TSHZ2	-2.17389	2.85179747355429e-128	3.59754251288874e-126	down
141	CDO1	-2.99112	3.87894479302568e-128	4.85858468011535e-126	down
142	OXTR	-3.59596	4.93056277290797e-128	6.13230064312167e-126	down
143	UBE2T	2.51063908477202	5.03972852397164e-128	6.22424094138903e-126	up
144	CORO2B	-1.71761	5.18346343312448e-128	6.35730192308413e-126	down
145	SPC25	2.08360267306795	7.45102646839568e-128	9.07535023850594e-126	up
146	BMX	-1.78274	1.21272208506179e-127	1.46697840714222e-125	down
147	EBF3	-1.75339	1.4552869023313e-127	1.7484232640866e-125	down
148	TPX2	2.85166322000184	1.77050147824594e-127	2.1127585545474e-125	up
149	SLC16A7	-1.84248	1.82303651661113e-127	2.16084885368249e-125	down
150	ITGA7	-2.65593	4.75973244164588e-127	5.60410897679385e-125	down
151	LIFR	-2.41105	6.85824886319032e-127	8.02142603793406e-125	down
152	GRIA4	-1.51875	9.27427213495421e-127	1.07758500115412e-124	down
153	FRMD1	-0.983479	1.26995421228579e-126	1.46592557798558e-124	no
154	KLHL31	-1.79638	1.80075554666641e-126	2.06513920192698e-124	down
155	CHRDL1	-4.07599	2.23338644653974e-126	2.54476374402183e-124	down
156	RELN	-1.72322	3.15010294935214e-126	3.56628001208385e-124	down
157	PYCR1	2.09265615148359	3.93961759346945e-126	4.43169339606777e-124	up
158	VIT	-2.50163	4.70270428736698e-126	5.25661141893597e-124	down
159	ANKRD53	-1.30546	6.85562898405061e-126	7.61492223190678e-124	down
160	UHRF1	2.37156761075848	8.20576700561598e-126	9.05762819288648e-124	up
161	LMOD1	-2.53571	8.27865111711283e-126	9.08132033411985e-124	down
162	CKS2	2.11255261888722	8.87555735792596e-126	9.67600114187225e-124	up
163	MYH11	-3.24648	2.41636568806995e-125	2.61812481085911e-123	down
164	PDE1C	-1.67342	4.46034141147079e-125	4.80329815048693e-123	down
165	CFL2	-1.50287	5.54503743697262e-125	5.93520643481051e-123	down
166	CAT	-1.59489	1.08509465938356e-124	1.15444920357669e-122	down
167	PAK3	-1.48881	1.34543087786383e-124	1.42285357688341e-122	down
168	LIPE	-3.32449	1.37213391230111e-124	1.44245577530654e-122	down
169	CIDEC	-4.73738	2.65012197613942e-124	2.76945587104132e-122	down
170	ADAM33	-2.24435	5.31758180502987e-124	5.52434189756662e-122	down
171	KIAA0408	-0.535779	9.86918315138564e-124	1.01929616161767e-121	no
172	CADM3-AS1	-1.07505	2.44869060482122e-123	2.51432120765974e-121	down
173	DEFB132	-2.24777	4.45442293561424e-123	4.54737361074469e-121	down
174	TMEM100	-2.44764	4.74682374218348e-123	4.81802609831624e-121	down
175	IQGAP3	2.63265544459687	7.78686455219037e-123	7.85850370607052e-121	up
176	FAM13C	-1.224	1.35467865461593e-122	1.35937384768022e-120	down
177	HAS3	-2.47961	2.60598638997941e-122	2.60024438606928e-120	down
178	TK1	2.51074884331688	2.8176047402492e-122	2.79560209649107e-120	up
179	B3GALT1	-0.963051	6.82401759244365e-122	6.73290361453337e-120	no
180	GPRASP1	-1.64891	1.44806568258189e-121	1.42079377889327e-119	down
181	ANGPTL1	-2.37872	2.37324879504873e-121	2.31568767786495e-119	down
182	ADH1B	-4.58465	4.50844554470323e-121	4.37492619587932e-119	down
183	PKHD1L1	-0.905652	4.75321629080797e-121	4.58724332852238e-119	no
184	SAMD5	-2.37215	6.94324384255398e-121	6.66438203822532e-119	down
185	CDK1	2.46575667554276	8.78585623597348e-121	8.38740578289338e-119	up
186	GPD1	-4.65526	9.39957332055992e-121	8.92504647389295e-119	down
187	CLCA4	-1.40982	5.27493567093102e-120	4.98185234675469e-118	down
188	CD34	-1.82242	1.01013494158401e-119	9.48935808686978e-118	down
189	ZWINT	2.11931361380408	1.19962427411847e-119	1.1209822383707e-117	up
190	GNAL	-1.41761	1.76255077929496e-119	1.63128979411127e-117	down
191	MICU3	-1.32244	1.76420559807062e-119	1.63128979411127e-117	down
192	DST	-2.2707	3.49285907279505e-119	3.21288458774132e-117	down
193	RBMS3	-1.53852	5.50012161091333e-119	5.03303874457722e-117	down
194	CEP68	-1.0454	3.21493471834477e-118	2.9267506216849e-116	down
195	DTL	2.31355593309183	6.57603626895235e-118	5.95586546389576e-116	up
196	NPY2R	-2.13	9.4989326272848e-118	8.55921679237127e-116	down
197	PLIN1	-4.81709	1.13429529366848e-117	1.01689285185173e-115	down
198	PCOLCE2	-3.42085	2.14910212212878e-117	1.91693396863214e-115	down
199	RBP4	-4.28641	3.07934439895797e-117	2.73287946884406e-115	down
200	NMUR1	-1.4769	3.95168916071801e-117	3.48953911337204e-115	down
201	KIF20A	2.60776019167835	8.31660510715523e-117	7.30744093519744e-115	up
202	SLC22A12	-0.547537	8.81887886124786e-117	7.71040690933161e-115	no
203	RERGL	-2.76425	9.17372230023292e-117	7.98113840120264e-115	down
204	TRHDE	-0.913119	2.91097249118323e-116	2.5201316258229e-114	no
205	SYNM	-3.47781	3.37715177254943e-116	2.90945743682905e-114	down
206	MMRN1	-2.67995	4.21080284222237e-116	3.61004800953831e-114	down
207	ACSS2	-1.31726	4.86972878356692e-116	4.15479613751572e-114	down
208	PKMYT1	2.38373632325994	6.03283831281347e-116	5.12240180012494e-114	up
209	HSD17B6	1.90832269146094	6.69315521181542e-116	5.65587627731445e-114	up
210	HOXA5	-2.37755	6.80594762013352e-116	5.72380194853229e-114	down
211	MYZAP	-2.03423	8.35181209078934e-116	6.99058546613415e-114	down
212	TMEM255A	-1.63215	1.78963953386612e-115	1.49088791545328e-113	down
213	MTURN	-2.04723	1.88894649070481e-115	1.56622929447595e-113	down
214	RSPO3	-1.78658	2.16024580515357e-115	1.78280846564566e-113	down
215	SH3D19	-1.68214	3.06017000002516e-115	2.5137517381602e-113	down
216	FGF13-AS1	-1.05586	4.07523428079349e-115	3.3320700293099e-113	down
217	LIMS2	-1.70812	5.61678489558375e-115	4.57133815856703e-113	down
218	USP44	-0.740916	6.14753103966362e-115	4.98034613263757e-113	no
219	CCNB1	2.03841863995468	7.35465439147144e-115	5.9310753976154e-113	up
220	AKR1C1	-2.71611	1.11279502127259e-114	8.93321494122513e-113	down
221	PTTG1	2.44541240646722	1.35995062680871e-114	1.08679131312528e-112	up
222	CD36	-3.90529	1.53922180452393e-114	1.22289966281537e-112	down
223	CA3	-2.58424	1.54411768760448e-114	1.22289966281537e-112	down
224	JAM2	-1.86346	1.55388568459623e-114	1.22514174444884e-112	down
225	SYN2	-1.86052	2.4390790948548e-114	1.91451448418803e-112	down
226	LINC00598	-0.530784	7.45944368530122e-114	5.82925818257101e-112	no
227	CENPF	2.55392494644273	1.19337855384388e-113	9.28469543587521e-112	up
228	NTRK2	-3.2055	1.20768836353191e-113	9.35481762646359e-112	down
229	CACHD1	-1.96492	3.26213976653502e-113	2.51583626274126e-111	down
230	GSTM5	-2.22092	5.05252583888231e-113	3.87968081915219e-111	down
231	AVPR2	-1.77072	6.26148848991184e-113	4.78719256365078e-111	down
232	SHE	-1.48204	7.08987249477026e-113	5.39716543664386e-111	down
233	ACADL	-1.78371	1.28309334309068e-112	9.72562726709204e-111	down
234	GYG2	-2.79516	1.5384915831798e-112	1.16116666027942e-110	down
235	ENPP2	-2.55658	1.99672709746445e-112	1.50060413907743e-110	down
236	PLIN4	-4.66929	3.00344254978608e-112	2.24761859626152e-110	down
237	TOP2A	2.99104801375019	5.19235607033366e-112	3.86929116279168e-110	up
238	CIDEA	-3.62805	8.20898313127104e-112	6.09154836476378e-110	down
239	POC1A	1.65984131851119	8.80002130338783e-112	6.50281072130261e-110	up
240	FGF2	-2.43964	1.59972211858406e-111	1.17719551401304e-109	down
241	DMGDH	-1.20125	1.68368192177408e-111	1.23383844068265e-109	down
242	CEP55	2.51878848784885	2.71372152272833e-111	1.98045602532665e-109	up
243	TIMP4	-3.66034	3.50746242444808e-111	2.54918904848467e-109	down
244	GALNT15	-2.463	5.65607233961446e-111	4.0939300651611e-109	down
245	RRM2	2.49906392878366	6.80208694019658e-111	4.89580736843649e-109	up
246	ZBTB16	-2.86042	6.81936817074558e-111	4.89580736843649e-109	down
247	PGM5	-2.07856	8.51957822936283e-111	6.09167089509218e-109	down
248	DNASE1L3	-1.74227	9.46872127762264e-111	6.74302768081022e-109	down
249	CCDC50	-1.10446	1.18684173306237e-110	8.41799672594964e-109	down
250	KIFC1	2.50669753182289	1.21842063309544e-110	8.60741072043939e-109	up
251	CNN1	-3.00881	1.73316315420442e-110	1.21949778750615e-108	down
252	CDKN3	2.14061326876627	1.85135721630581e-110	1.29749284909432e-108	up
253	PLSCR4	-1.92816	4.1043127262625e-110	2.86506984421036e-108	down
254	PBK	2.54735875725878	4.63864881987493e-110	3.22532192156736e-108	up
255	BIRC5	2.85967481818694	5.09492468394197e-110	3.52868489580781e-108	up
256	NR3C2	-1.86385	6.92668932651356e-110	4.7786039138889e-108	down
257	TCEAL7	-1.87222	1.24139797727241e-109	8.53086757844673e-108	down
258	HBB	-3.52112	1.85780697090086e-109	1.27173367880155e-107	down
259	SEMA3G	-2.42867	2.98232709618751e-109	2.03362466585976e-107	down
260	LGALS12	-3.21398	3.98097449902531e-109	2.70415348566484e-107	down
261	HJURP	2.34526998199498	4.27352154076561e-109	2.89174957591807e-107	up
262	F10	-1.72792	5.59136981631622e-109	3.76905276053286e-107	down
263	LMNB1	2.04971198227027	6.17903723707055e-109	4.14935272410278e-107	up
264	KCNJ16	-1.50578	6.63082572184361e-109	4.43587170732879e-107	down
265	LINC00924	-0.782088	8.20391740378603e-109	5.46752397238736e-107	no
266	FAM107A	-2.71831	1.2842026328848e-108	8.52642958623251e-107	down
267	SGK2	-1.4227	1.45691036245769e-108	9.63688910538025e-107	down
268	ANKRD29	-1.85003	1.70853535347398e-108	1.12591204767552e-106	down
269	PEAR1	-1.61818	1.77575074914453e-108	1.16585628180823e-106	down
270	C8orf88	-1.24391	2.10175367897738e-108	1.37478043423776e-106	down
271	GNG11	-1.88607	6.60583975349707e-108	4.30500870429933e-106	down
272	CCDC69	-2.26042	8.64774848198453e-108	5.61499580662973e-106	down
273	GPX3	-3.01623	1.42516244944527e-107	9.21970476910366e-106	down
274	TGFBR2	-2.06372	1.70739768819423e-107	1.10052374347439e-105	down
275	RNF150	-2.1288	1.8825710457853e-107	1.20902135416779e-105	down
276	ZNF300P1	-1.26998	2.14197812098496e-107	1.37063317372157e-105	down
277	LGI4	-1.49788	2.36718055549551e-107	1.50926988413741e-105	down
278	WDR86-AS1	-1.75231	2.61564934026099e-107	1.66169003591185e-105	down
279	NUF2	2.49298460361577	4.04169644329284e-107	2.55843730770591e-105	up
280	DLGAP5	2.37928	4.20416253420135e-107	2.6517755184475e-105	up
281	FZD4	-1.96965	5.49593460808254e-107	3.4542242389091e-105	down
282	ANXA1	-2.31427	7.02435859957114e-107	4.39919139102929e-105	down
283	HMMR	2.10990795967419	7.07132912243508e-107	4.41295913891611e-105	up
284	ACTA2-AS1	-1.81224	3.48082540613922e-106	2.16460765837411e-104	down
285	SRPX	-2.40332	6.35239765276033e-106	3.93648052440001e-104	down
286	INHBA	2.55580509598561	8.5502925292309e-106	5.2799551174387e-104	up
287	TMOD1	-1.83318	1.08586845204483e-105	6.68206366953439e-104	down
288	PLAC9	-2.57155	1.34671283061746e-105	8.25843586858852e-104	down
289	CPED1	-2.03507	1.57410375454956e-105	9.61946242529404e-104	down
290	EZH2	1.79624	1.77681227975862e-105	1.082078678373e-103	up
291	CASP12	-0.672135	1.87818531726139e-105	1.1398842229606e-103	no
292	PPP1R14A	-2.38508	2.25085029955367e-105	1.36137901165813e-103	down
293	MKI67	2.48058925791591	3.52080876732281e-105	2.12221855425557e-103	up
294	CCNB2	2.30857398812507	4.31813756009708e-105	2.59396692002974e-103	up
295	DENND2A	-1.55885	4.34622038131611e-105	2.60198637811606e-103	down
296	MRAS	-1.99392	5.61973250927459e-105	3.35304377859117e-103	down
297	ARHGEF7-AS2	-0.560348	5.75522273084367e-105	3.42232285014916e-103	no
298	PROS1	-1.92321	7.89828138564571e-105	4.68092441449292e-103	down
299	CENPM	2.13270976982448	8.40109178029822e-105	4.96226360976076e-103	up
300	NACC1	1.16864491231282	8.98066787438422e-105	5.27412412809295e-103	up
301	METTL7A	-1.69961	8.98879657185877e-105	5.27412412809295e-103	down
302	KCNB1	-1.3991	1.12381193778827e-104	6.57206709711211e-103	down
303	KCNMB1	-2.01288	1.73234677667055e-104	1.0087470440472e-102	down
304	TACR1	-2.04995	1.73636318096568e-104	1.0087470440472e-102	down
305	LINC00445	-0.680509	1.94791417735645e-104	1.12793810774729e-102	no
306	FOXO1	-1.53904	2.34940633481908e-104	1.35597598951764e-102	down
307	DDR2	-2.03692	2.75331223515385e-104	1.58391685293329e-102	down
308	BUB1	2.27183727863808	2.92831504770201e-104	1.67912246939822e-102	up
309	APCDD1	-2.07968	3.25824780068033e-104	1.86226260219467e-102	down
310	SLC50A1	1.46834598098416	3.36994331826249e-104	1.91988932076884e-102	up
311	MEOX2	-2.48779	5.61659719456495e-104	3.18954093418687e-102	down
312	KIF11	1.98924236348102	6.22546006206427e-104	3.5239695562858e-102	up
313	CLDN11	-2.31111	7.36848381749494e-104	4.15766110865106e-102	down
314	SPC24	2.13376927372931	8.62293724160857e-104	4.84999027465124e-102	up
315	CCDC3	-2.12671	9.57646068795162e-104	5.36920229237821e-102	down
316	C2orf88	-1.72555	9.79776100103575e-104	5.47589421010419e-102	down
317	SH3BGRL2	-1.90369	1.21801297398765e-103	6.78590761312175e-102	down
318	CDC14B	-1.34762	1.91301482470029e-103	1.06244512009534e-101	down
319	KCNJ2-AS1	-0.999193	2.15982033952893e-103	1.19575507888465e-101	no
320	SLIT3	-2.11798	4.33888079774739e-103	2.39465543028177e-101	down
321	EDNRB	-1.92371	4.67661787948612e-103	2.57301396790045e-101	down
322	NDRG2	-2.33921	5.45026118022327e-103	2.98934977341376e-101	down
323	CDCA8	2.26988427979423	6.40139532859021e-103	3.50015612688024e-101	up
324	PDK4	-3.27935	6.47051782442244e-103	3.52703133633101e-101	down
325	ADIPOQ	-4.64466	1.05814391683866e-102	5.75011683547311e-101	down
326	ADH5	-0.859255	1.06265373677937e-102	5.75691032063202e-101	no
327	HOXA6	-1.34748	1.74534722995227e-102	9.42647627773307e-101	down
328	AURKA	2.29474487447832	2.02420572775574e-102	1.0899236999358e-100	up
329	CDC20	2.7434193415231	2.10009159909409e-102	1.1273470435137e-100	up
330	MELK	2.53570909685887	2.14389997432709e-102	1.14737628626032e-100	up
331	CNTNAP3	-0.952474	2.45548517659915e-102	1.30756250604715e-100	no
332	GHR	-2.462	2.45801909295993e-102	1.30756250604715e-100	down
333	KLHL13	-2.2972	2.52265603437181e-102	1.33791676345467e-100	down
334	PFKFB1	-2.02202	3.48325020582081e-102	1.84184676302399e-100	down
335	PLXNA4	-1.90399	6.07185227799594e-102	3.20104427109511e-100	down
336	EZH1	-1.15883	7.29708668540992e-102	3.83553118901859e-100	down
337	NUP210	1.67914441666719	7.49226633357232e-102	3.92643666816679e-100	up
338	GNAI1	-1.4414	7.72092281193751e-102	4.03429638407185e-100	down
339	PPP1R1A	-3.34687	9.34674649813345e-102	4.86940678181519e-100	down
340	KIF2C	2.38316747875493	1.40673430707688e-101	7.3071572344955e-100	up
341	NMT2	-1.4308	1.77049172349568e-101	9.16969335151236e-100	down
342	SLC35A2	1.05751396670851	1.77984927077571e-101	9.19120408513739e-100	up
343	SNCA	-0.847915	2.31023443495508e-101	1.18953499579422e-99	no
344	TACC3	1.80158677835074	3.04913256340076e-101	1.56542820355293e-99	up
345	TPM3	0.977544450525148	3.85215530535788e-101	1.97196854631668e-99	no
346	CDC25C	1.88921105563346	5.30255251106581e-101	2.70660057508477e-99	up
347	PI16	-3.67268	5.39618579130843e-101	2.74645640519591e-99	down
348	MOCS1	-1.55649	5.57007272076755e-101	2.82681190578953e-99	down
349	SKA3	2.0510223505717	9.15118511854807e-101	4.63091920855809e-99	up
350	GPBAR1	-1.23672	1.02675727508022e-100	5.1810172100548e-99	down
351	MEF2C-AS1	-0.435719	1.15737778349624e-100	5.82348975336954e-99	no
352	FAM126A	-1.56411	1.43678752878441e-100	7.20883651871062e-99	down
353	FGF1	-1.97896	2.39202198621784e-100	1.19675638239641e-98	down
354	TROAP	2.21449182283369	2.44566732204016e-100	1.22013928176698e-98	up
355	PLK1	2.29916577579692	4.00882413514728e-100	1.99436177607989e-98	up
356	MYLK	-2.20934	5.01581231411234e-100	2.48832194605444e-98	down
357	CYYR1	-1.89232	6.80611228800867e-100	3.36702378483252e-98	down
358	FAM162B	-1.41259	6.95878012358522e-100	3.43293340119102e-98	down
359	IL33	-2.97631	7.20229248290041e-100	3.54316678385806e-98	down
360	CEP112	-1.11933	9.28520417488185e-100	4.55516641479412e-98	down
361	TSPAN7	-2.22549	1.00965789035792e-99	4.93949252122197e-98	down
362	MLXIPL	-2.10606	1.05588813997605e-99	5.15139238677267e-98	down
363	TRIM59	1.36804517904645	1.1910541569949e-99	5.79482299357765e-98	up
364	KIF23	1.92870125872921	2.74737632363214e-99	1.33300585856229e-97	up
365	RYR3	-0.764084	3.71790428286911e-99	1.79895637095209e-97	no
366	SLC22A3	-1.86606	5.88814689464467e-99	2.84127219416173e-97	down
367	ANLN	2.46273604682984	1.13786223513262e-98	5.47569071789567e-97	up
368	GABARAPL1	-1.36594	1.53531387187395e-98	7.36825497042548e-97	down
369	INMT	-1.97057	1.61132793006154e-98	7.71210367827014e-97	down
370	PAQR4	1.89935060244969	1.69099171475751e-98	8.07151477684658e-97	up
371	PHYHIP	-1.45931	1.75163615805744e-98	8.33844910713004e-97	down
372	SYNPO2	-2.20196	2.59942564570804e-98	1.23094595516449e-96	down
373	PDZD2	-1.87844	2.59975562695405e-98	1.23094595516449e-96	down
374	LINC01197	-0.595418	3.49203909896351e-98	1.64900808895173e-96	no
375	HOXA2	-1.20114	8.84263230582927e-98	4.16452611075335e-96	down
376	KANK1	-1.6327	9.81338861034252e-98	4.6094217087037e-96	down
377	EGFEM1P	-0.425941	1.09639958326281e-97	5.13621035543887e-96	no
378	RMI2	1.92536940830511	1.13756178696243e-97	5.31494146019669e-96	up
379	TRPM3	-0.223139	1.15406958547896e-97	5.37784246679261e-96	no
380	MYCT1	-1.62311	1.23516010797047e-97	5.74056912285961e-96	down
381	GLP2R	-0.928634	1.47160691586276e-97	6.82153536510556e-96	no
382	EXO1	2.2020029185412	1.79336325154242e-97	8.29125350405516e-96	up
383	CCDC167	1.48085530050525	1.99320040788667e-97	9.19109984430457e-96	up
384	CABP1	-0.632781	2.02207292366038e-97	9.29995570436616e-96	no
385	NR3C1	-1.56602	3.23493092940795e-97	1.48395104270841e-95	down
386	EOGT	-1.22296	3.68486535618445e-97	1.68596909470398e-95	down
387	LINC01366	-0.399771	3.78562369761458e-97	1.72759431843853e-95	no
388	P2RY12	-1.7325	5.2709043259892e-97	2.39921240467256e-95	down
389	BHMT2	-2.00961	7.46819444278099e-97	3.39063707079576e-95	down
390	ROBO4	-1.45594	7.52067155963344e-97	3.40570719012016e-95	down
391	EGFLAM	-1.41863	7.63839450863522e-97	3.45017098253214e-95	down
392	CDCA5	2.26216395996912	7.8357656016866e-97	3.5302922523313e-95	up
393	PID1	-1.98512	8.06866043577344e-97	3.62596976987773e-95	down
394	CKAP2L	1.90991385577181	8.64537565821577e-97	3.87527866750631e-95	up
395	FOXM1	2.47233252834002	1.65007348803566e-96	7.3777083220754e-95	up
396	NNAT	-2.33188	2.26824289575425e-96	1.01160196418979e-94	down
397	ANGPT1	-1.74459	3.18735085887434e-96	1.41792955966196e-94	down
398	SLC7A3	-1.57538	3.34809363149185e-96	1.48569551823562e-94	down
399	G0S2	-3.48456	4.36947011016913e-96	1.93406545402749e-94	down
400	FHL5	-1.76802	5.76237322692281e-96	2.54423183901709e-94	down
401	BUB1B	2.03999322040023	6.60431790481796e-96	2.90869971364065e-94	up
402	KLF4	-2.20535	7.30106630197068e-96	3.20756547161951e-94	down
403	TAL1	-1.11596	7.32685383564353e-96	3.21090733477172e-94	down
404	EEPD1	-1.32032	1.3001067279225e-95	5.68346161431664e-94	down
405	EPAS1	-1.70652	1.46756877236033e-95	6.39968693547056e-94	down
406	FABP4	-5.14107	2.0028651825286e-95	8.71246354399939e-94	down
407	MCAM	-1.66472	2.0491783861965e-95	8.89202444192049e-94	down
408	CENPU	1.85494409514653	2.81935155056935e-95	1.2204060719266e-93	up
409	ALDH1A1	-2.39446	2.83263063479862e-95	1.22315622594568e-93	down
410	TDRD10	-1.08461	3.1508146202718e-95	1.35723260996635e-93	down
411	HS3ST4	-1.41038	3.23916625544251e-95	1.39189574786789e-93	down
412	CDH20	-0.871612	4.5744456470334e-95	1.96090496534604e-93	no
413	SPAG5	2.01449675445386	5.16089321661632e-95	2.20693789585135e-93	up
414	RUSC1	1.20763839397372	5.621666196183e-95	2.39817020992241e-93	up
415	GINS1	1.8486266309459	6.12133254053049e-95	2.60503262646528e-93	up
416	COL25A1	-1.00828	6.27150669138692e-95	2.66252595376405e-93	down
417	NDC80	2.17376711061763	6.71471034698382e-95	2.84384890738804e-93	up
418	MMRN2	-1.69516	2.55287607463941e-94	1.0786206783303e-92	down
419	AKAP12	-2.16852	2.90832453707908e-94	1.22586920404185e-92	down
420	RASSF9	-1.43856	3.41702846936385e-94	1.4368604713675e-92	down
421	S100B	-3.4679	9.10347560325604e-94	3.81891882729466e-92	down
422	MAOA	-3.06152	9.59757355017238e-94	4.016652759943e-92	down
423	CCNF	1.42388710738157	9.78692184997533e-94	4.08621339934785e-92	up
424	RABIF	0.997527111633029	1.73194687062909e-93	7.21413058541988e-92	no
425	NRN1	-2.04614	2.98061837603533e-93	1.23860473268612e-91	down
426	RBMS2	-0.979797	4.18181632672949e-93	1.73368681094764e-91	no
427	PDE3B	-1.92203	4.70977903113714e-93	1.94799549107525e-91	down
428	CRYAB	-3.37073	5.08543025306639e-93	2.09845289017303e-91	down
429	SACS-AS1	-0.386292	5.28616105252311e-93	2.17619791022402e-91	no
430	AQP1	-2.12645	7.27300911258664e-93	2.98717706831146e-91	down
431	COMP	3.60845349679621	7.49564468768054e-93	3.07147519325118e-91	up
432	NATD1	-1.35282	7.54573861677024e-93	3.084844669231e-91	down
433	USHBP1	-1.07719	8.77331488495416e-93	3.57841834141283e-91	down
434	DNAJB4	-1.27165	9.58337164433993e-93	3.89981397720478e-91	down
435	UGP2	-1.03523	1.19562742954613e-92	4.85424736395727e-91	down
436	F8	-1.28715	1.32609044356727e-92	5.37157874400034e-91	down
437	GIMAP8	-1.59759	1.48531015113159e-92	6.00276031559153e-91	down
438	CDKN1C	-1.92007	3.09264278671247e-92	1.24701288256002e-90	down
439	MAML2	-1.87121	3.59838480255012e-92	1.44763266509881e-90	down
440	TMEM37	-2.09274	5.39079525269937e-92	2.16379170358917e-90	down
441	CLMP	-1.98898	5.48113754697386e-92	2.1950650842881e-90	down
442	CCNA2	2.18905059077748	5.56770115251341e-92	2.22468710530632e-90	up
443	EMCN	-1.74531	7.46718029327853e-92	2.97692711421201e-90	down
444	TRDN	-1.08887	8.75763317209447e-92	3.4835261137919e-90	down
445	ABCB1	-1.51532	8.83128145758021e-92	3.50492723196234e-90	down
446	TGFBR3	-2.74662	1.11232547784295e-91	4.40465925205926e-90	down
447	ITM2A	-2.45649	1.11647283175009e-91	4.41119165135087e-90	down
448	TXNIP	-1.90165	2.00038267411244e-91	7.88588357310265e-90	down
449	ERICH4	-0.495177	2.35365530490319e-91	9.25788559908581e-90	no
450	SBK1	1.97856135464067	2.66512051676088e-91	1.04597096547809e-89	up
451	SCN3B	-0.899401	3.17974715383405e-91	1.24517770474198e-89	no
452	MMP27	-0.890727	3.2327976216035e-91	1.26315130077742e-89	no
453	PAPPA2	-0.71894	5.11766925439562e-91	1.99521317222695e-89	no
454	SCTR	-0.544137	5.75163114551519e-91	2.23743519076969e-89	no
455	RNASE7	-1.47503	8.84680142816294e-91	3.43392000050078e-89	down
456	FOXN3	-1.30998	9.37878337728801e-91	3.63242748303253e-89	down
457	CRB3	1.58908211448014	1.0254564165049e-90	3.96292905293064e-89	up
458	KIF18B	2.06773869245981	1.23020493007757e-90	4.74380988430131e-89	up
459	GYPC	-1.65384	1.23742992117079e-90	4.76127447446563e-89	down
460	TRIM11	1.14934307417336	1.32192139232888e-90	5.07531602389572e-89	up
461	RECQL4	2.00744731350583	1.58381422352995e-90	6.06762321079447e-89	up
462	LTBP4	-1.6999	2.05133888931886e-90	7.84170911780527e-89	down
463	FERMT2	-1.53073	2.43043966647368e-90	9.27084124181245e-89	down
464	NSG1	-1.78279	2.56846362054724e-90	9.77621465570795e-89	down
465	ASPM	2.16315874310601	3.96315791281522e-90	1.50523294404795e-88	up
466	FAM122A	-0.828404	4.6081570925642e-90	1.74645198308533e-88	no
467	CTXN1	2.37648007683522	5.367851180115e-90	2.03001326963621e-88	up
468	MEOX1	-2.5056	8.2057677867086e-90	3.09662531797138e-88	down
469	KLF9	-1.55081	9.65964768962405e-90	3.63750613745097e-88	down
470	S1PR1	-1.78801	1.42907860415727e-89	5.36999089957906e-88	down
471	CASQ2	-1.85293	1.61189705517712e-89	6.04410061390298e-88	down
472	CMA1	-1.98854	1.89882826222922e-89	7.10491651254877e-88	down
473	PLCZ1	-0.547853	2.09788954137082e-89	7.83315585415433e-88	no
474	HOXA4	-0.56651	3.08203748563559e-89	1.14835156189473e-87	no
475	PREX2	-1.4971	3.20950106981592e-89	1.19332628197935e-87	down
476	KIT	-2.96813	3.87125032358208e-89	1.43634773035259e-87	down
477	ISM1	-2.1955	4.27265364504267e-89	1.58195673008593e-87	down
478	RHOJ	-1.48057	4.34416677667631e-89	1.60506965361674e-87	down
479	FAM83D	2.4683339967766	4.92173658877211e-89	1.8146720228456e-87	up
480	IGF1	-1.20309	5.42216155035831e-89	1.99501656543496e-87	down
481	RAD51	1.78540026172153	1.37656834564931e-88	5.05438119594853e-87	up
482	ANK2	-1.43961	1.78312853856371e-88	6.53357533601115e-87	down
483	GTSE1	1.96978362621673	1.86198641966132e-88	6.80839382145726e-87	up
484	FOSB	-3.52211	2.01352866442226e-88	7.34729953354577e-87	down
485	SLC35G2	-1.17427	2.52731784627316e-88	9.20308463567633e-87	down
486	NCAPH	1.82658560302618	3.31529005053936e-88	1.20476003256328e-86	up
487	C1QTNF6	1.71766270373647	3.93145849612305e-88	1.42573898357349e-86	up
488	CDCA3	1.97956818822795	4.97494916340803e-88	1.80046264702765e-86	up
489	DPT	-2.76836	5.1642534486691e-88	1.86515092345491e-86	down
490	CLDN5	-2.28459	5.93639268890382e-88	2.13964553630062e-86	down
491	MRGPRX2	-0.414973	5.97860249438326e-88	2.15047044100413e-86	no
492	FAM149A	-1.28429	1.1909490348259e-87	4.27507132196347e-86	down
493	ERCC6L	1.64188446962673	1.1985137782478e-87	4.29243617551618e-86	up
494	PARVA	-1.06682	1.20064745524319e-87	4.29243617551618e-86	down
495	CREB5	-1.35469	1.32376844556093e-87	4.72304535698011e-86	down
496	MMD	-1.77967	1.44219922896895e-87	5.13521785943964e-86	down
497	ERG	-1.33589	1.70780210303198e-87	6.06871085345028e-86	down
498	SERTM1	-0.577805	2.27397068083927e-87	8.06437674584383e-86	no
499	DTX1	-1.64679	2.4900433157966e-87	8.81295691388452e-86	down
500	ACO1	-1.30651	4.19316001363094e-87	1.48110798001472e-85	down
501	SDS	1.91157687860673	8.52102146423551e-87	2.99791670901202e-85	up
502	HOXA7	-1.32317	8.52134187149104e-87	2.99791670901202e-85	down
503	AURKB	2.35086234656493	1.14948607523915e-86	4.03361613490133e-85	up
504	CSRNP1	-1.57978	1.15109140591714e-86	4.03361613490133e-85	down
505	GTF2IRD1	0.962224775698917	1.29122664614571e-86	4.51571362328306e-85	no
506	CLIC5	-1.32249	1.37884104934544e-86	4.81259125938534e-85	down
507	GPC3	-3.04312	1.4694983509886e-86	5.11889751021886e-85	down
508	GPLD1	-1.20656	1.63387415377534e-86	5.68028571453274e-85	down
509	MRGPRF	-1.61097	1.70257729410632e-86	5.90750836762509e-85	down
510	NCAPG	2.00731218778944	1.96496783321717e-86	6.80456802008792e-85	up
511	COL11A1	3.81490801601886	2.14462895666669e-86	7.41219021598638e-85	up
512	TMTC1	-2.1578	2.59573620616536e-86	8.95376897208719e-85	down
513	KIF22	1.16951410842392	2.92081910220221e-86	1.00554748857686e-84	up
514	STAT5B	-1.17129	2.96572888051245e-86	1.01902213538386e-84	down
515	CKMT2	-1.43562	3.27880862711804e-86	1.12440852744722e-84	down
516	ESM1	2.01424625720978	3.5241586088123e-86	1.20620475174872e-84	up
517	LHCGR	-0.665135	3.62011615769761e-86	1.23665128551446e-84	no
518	CCL16	-0.583331	3.7287636687759e-86	1.27130685625968e-84	no
519	EPHB1	-1.69858	4.06007950402516e-86	1.38160046475122e-84	down
520	KCNE1	-0.498708	4.19371380649687e-86	1.42433037570272e-84	no
521	AMOTL2	-1.40455	4.94310284772978e-86	1.67562647588783e-84	down
522	PKD2	-1.35465	8.63465122207575e-86	2.92139033013563e-84	down
523	BMP8A	1.64844269504185	9.61028234920105e-86	3.2452618846891e-84	up
524	PRCD	-0.547143	1.17679523292949e-85	3.96629400930681e-84	no
525	JPH2	-1.78118	2.2424712811087e-85	7.54367338964965e-84	down
526	WASF3	-1.53417	2.48093453210735e-85	8.32999710485701e-84	down
527	SKA1	2.01355141887069	3.49155803158283e-85	1.1701025881553e-83	up
528	PDGFD	-1.88592	3.70254865105809e-85	1.23846044936244e-83	down
529	RNF186	-0.972247	5.49188394606258e-85	1.83350023386411e-83	no
530	CBX7	-1.42994	5.84366319195974e-85	1.94726293647549e-83	down
531	FAM83H	1.60120806445142	7.58827829872633e-85	2.52385278783062e-83	up
532	IL11RA	-1.2247	1.28669854263472e-84	4.27150055666764e-83	down
533	GPR17	-0.985746	1.42894896225481e-84	4.73483445072836e-83	no
534	TLN2	-1.2877	1.98824891920508e-84	6.5757423524496e-83	down
535	PTPN14	-1.54774	2.65626163777617e-84	8.76864238967568e-83	down
536	AGAP11	-0.367902	4.93082494607622e-84	1.62468842113157e-82	no
537	TTC28	-1.16152	5.44371636254987e-84	1.79034403499056e-82	down
538	ARHGEF15	-1.43194	8.09279083943325e-84	2.65663158020875e-82	down
539	ADCY4	-1.35269	8.20564128936637e-84	2.68867960689238e-82	down
540	UBE2S	1.84091829442386	9.69688771795575e-84	3.17142099975586e-82	up
541	XPNPEP2	-1.38447	1.11913000815403e-83	3.6534112890958e-82	down
542	CX3CL1	-2.58979	1.18086405317681e-83	3.84783026626488e-82	down
543	WDR62	1.52395292692097	1.50525897264829e-83	4.89583401766877e-82	up
544	ADAMTS1	-2.19546	1.64965350922336e-83	5.35561224749886e-82	down
545	GJB2	3.03624842839856	1.70302268233008e-83	5.5187309344278e-82	up
546	PIK3C2G	-2.04695	2.63156899230686e-83	8.51211354819259e-82	down
547	FAXDC2	-2.17073	3.14300677260577e-83	1.01478322872012e-81	down
548	EBF2	-1.26226	3.25171187490383e-83	1.04796502596125e-81	down
549	ARHGAP39	1.41165848253618	3.80205580621884e-83	1.22309849897324e-81	up
550	EGR1	-2.72913	4.93909550717975e-83	1.58598846822366e-81	down
551	MIR100HG	-0.981995	9.56024419134295e-83	3.06430984869887e-81	no
552	SOX12	1.4720878143369	1.13730755974713e-82	3.63876608925617e-81	up
553	FAM110D	-1.54739	1.46581365250244e-82	4.68132638640969e-81	down
554	ROBO3	-1.17582	1.59403099698852e-82	5.08162119816143e-81	down
555	ESPL1	1.72528578207245	1.8402434981347e-82	5.85595322892917e-81	up
556	MPRIP	-0.877403	2.24161619778427e-82	7.12035677501222e-81	no
557	FAM228A	-0.573739	2.8137495366089e-82	8.92165719318666e-81	no
558	RHOQ	-1.09474	3.44586693283458e-82	1.09063541040845e-80	down
559	PLEKHM3	-1.12048	3.75921212876014e-82	1.18768238651222e-80	down
560	CRTAP	-0.932908	4.04348291456883e-82	1.27521342418215e-80	no
561	SSPN	-1.52576	5.05303492891255e-82	1.59076024740685e-80	down
562	DMRT2	-1.17914	5.08744645351103e-82	1.59874362660958e-80	down
563	MYBL2	2.90237589034755	5.1650421125463e-82	1.62024527086466e-80	up
564	TF	-1.99178	5.27014656641913e-82	1.65028472534625e-80	down
565	FAM111B	2.21434786557247	7.63677876398489e-82	2.38713539381836e-80	up
566	LLGL2	1.52023281530514	9.00710725730527e-82	2.81050390938637e-80	up
567	C20orf194	-0.964973	9.74929506112666e-82	3.03672486903982e-80	no
568	TEPP	-0.648172	1.05521204435022e-81	3.28100350620939e-80	no
569	EPB41L2	-1.48119	1.36283502781199e-81	4.23005789563929e-80	down
570	CTHRC1	2.14315719653857	1.37781280448852e-81	4.2690442000126e-80	up
571	RGL1	-1.37869	1.38147508730785e-81	4.27289518685533e-80	down
572	DSC1	-0.886625	1.95104847487836e-81	6.0240327123823e-80	no
573	CLEC1A	-1.07917	2.10279480388158e-81	6.48123194264443e-80	down
574	KCNIP2-AS1	-0.714428	2.12905611515731e-81	6.55074216895352e-80	no
575	BNIP2	-0.82693	2.45031871279506e-81	7.52610065855191e-80	no
576	CENPA	2.07523799837217	3.45994149839235e-81	1.06086852088728e-79	up
577	RCBTB2	-1.04876	5.19213612082873e-81	1.58922558110843e-79	down
578	NRG2	-1.42118	5.50760884956432e-81	1.68286989432795e-79	down
579	BGN	1.90494802986095	7.32947023772006e-81	2.23567830515326e-79	up
580	ODF3L1	-1.1257	7.46320849638187e-81	2.27254698714828e-79	down
581	FLVCR1	1.19339351505037	7.66919959707359e-81	2.33125187752008e-79	up
582	MSRB3	-1.74498	8.14022930438497e-81	2.47018195437703e-79	down
583	AASS	-1.38136	8.31282343595936e-81	2.51822941170632e-79	down
584	EGFR	-2.46213	9.54120107430605e-81	2.88539644132396e-79	down
585	WDR86	-1.5006	1.32728910205109e-80	4.00705176603833e-79	down
586	ACSL1	-2.02864	1.51398529141916e-80	4.562882974702e-79	down
587	DPYSL2	-1.39368	1.76702565042559e-80	5.31642930360584e-79	down
588	CCM2L	-1.0603	1.81593051068476e-80	5.45427699816388e-79	down
589	SPRY1	-1.82052	2.0259039128138e-80	6.0746161297461e-79	down
590	DPP3	1.18398076213369	2.186854133617e-80	6.54610692437455e-79	up
591	HADH	-0.979663	2.63612653388403e-80	7.87760248983517e-79	no
592	ATP6V0B	1.00071938169152	2.75459049040396e-80	8.21770652888925e-79	up
593	VWF	-1.74813	3.17910464830312e-80	9.46815635643869e-79	down
594	SAV1	-1.01142	3.20606323125367e-80	9.53237082949008e-79	down
595	ADAMTS14	1.56151329745196	3.28710495616517e-80	9.75690094635851e-79	up
596	CSRNP3	-1.09004	3.30082587614357e-80	9.78118889237779e-79	down
597	RECK	-1.46642	3.77823446943882e-80	1.1177118754566e-78	down
598	SSTR1	-0.928586	5.02151130914699e-80	1.48302527141881e-78	no
599	ESRP1	1.6225923671369	5.24331347256378e-80	1.54594589714439e-78	up
600	TNNT3	-1.8165	5.27501632022179e-80	1.55270105385728e-78	down
601	E2F1	1.97784680342101	5.91079062051565e-80	1.73694630863439e-78	up
602	RACGAP1	1.48145905408947	6.29608714435778e-80	1.84709626339706e-78	up
603	MGARP	-0.887077	6.33078549638898e-80	1.85419573220109e-78	no
604	SEMA3D	-1.5919	8.1119074505441e-80	2.37192711066323e-78	down
605	GPRIN1	1.70085745900481	9.69157093205877e-80	2.82913775588578e-78	up
606	KPNA2	1.60339378886609	1.00107608643822e-79	2.9174925350801e-78	up
607	ABLIM1	-1.44854	1.18103882582486e-79	3.43629764462814e-78	down
608	ANTXR2	-1.34624	1.19936724697978e-79	3.48388568238649e-78	down
609	ECM2	-1.97706	1.45064513588049e-79	4.20687089405343e-78	down
610	RHOXF1	-0.975637	1.55576365115038e-79	4.5043183349126e-78	no
611	RGCC	-1.46097	1.61612603337287e-79	4.67142420219283e-78	down
612	ALX4	-1.66234	1.9359755655674e-79	5.58680791887025e-78	down
613	NEIL3	1.57990309708669	2.04175221795064e-79	5.88244468535501e-78	up
614	LRFN5	-0.822319	2.60172618673593e-79	7.48356452507218e-78	no
615	CDC45	1.98887124489879	3.12220285123083e-79	8.96605277326629e-78	up
616	CDK5	1.14218941324065	3.69819437582324e-79	1.06028913752296e-77	up
617	DEPDC1B	1.64946673363138	4.85669465012427e-79	1.39017964693427e-77	up
618	COX7A1	-2.0429	6.26344678145048e-79	1.78994714574752e-77	down
619	PELI2	-1.43706	7.34742480579859e-79	2.09633068651388e-77	down
620	DPP6	-0.577464	7.45821261985405e-79	2.12450795289101e-77	no
621	ARID5B	-1.48079	7.91335786618376e-79	2.25052839411709e-77	down
622	SOX17	-1.54433	7.98787174667658e-79	2.26806757102982e-77	down
623	TMEM88	-1.59376	9.59391885335501e-79	2.71971429966457e-77	down
624	CFD	-3.07133	1.00921991155541e-78	2.85638347083014e-77	down
625	CALCOCO1	-1.03095	1.24543986495965e-78	3.51931415280839e-77	down
626	CRIM1	-1.71587	1.2650314034835e-78	3.56896479503549e-77	down
627	CYP2U1	-1.07983	1.34139632171218e-78	3.77837327555963e-77	down
628	TMEM178A	-1.51443	2.09019506179445e-78	5.87817436088406e-77	down
629	RUNX1T1	-1.05917	2.14599087387391e-78	6.02549202281195e-77	down
630	SLC12A8	1.32248973446061	2.69006544975892e-78	7.5411501441575e-77	up
631	TANK	-0.924708	3.09473089445058e-78	8.66181336400819e-77	no
632	SLC25A27	-1.6923	3.29035291603331e-78	9.19476627374435e-77	down
633	TIMELESS	1.21682805817436	5.75177369953161e-78	1.60477212176031e-76	up
634	HAGHL	1.86611886773616	6.8830764734226e-78	1.91706913983599e-76	up
635	ANO6	-1.21391	6.89280846948563e-78	1.91706913983599e-76	down
636	TMEM63B	1.01500107158036	7.3006271191871e-78	2.02730150238936e-76	up
637	ARL4A	-1.50452	7.79056577435162e-78	2.15995576359221e-76	down
638	ST6GALNAC3	-0.915443	1.13704766837675e-77	3.14755468200655e-76	no
639	TBX15	-1.43493	1.18562943891516e-77	3.27690164642889e-76	down
640	NDN	-1.70796	1.23145817418098e-77	3.39824731472035e-76	down
641	KCTD12	-1.56365	1.44024663919778e-77	3.96820528781153e-76	down
642	CNTFR	-2.70026	1.64727443772194e-77	4.53154421255563e-76	down
643	CELF2	-1.56262	2.46872509190664e-77	6.78073932319801e-76	down
644	ECT2	1.49165330989986	2.62757457043919e-77	7.2058376534979e-76	up
645	SOX7	-1.36692	2.941766338584e-77	8.05496671406698e-76	down
646	AKR1C3	-2.14676	3.51477773770447e-77	9.60905412160969e-76	down
647	KIF26B	1.80591128531402	6.12516565337989e-77	1.67197141583218e-75	up
648	EMP1	-1.66219	6.81417074659094e-77	1.85717699931393e-75	down
649	ITSN1	-1.03261	8.85360878900628e-77	2.40930022839199e-75	down
650	TFPI	-1.60837	9.71349295942966e-77	2.63923075625365e-75	down
651	RGS6	-0.927219	1.050237629032e-76	2.84919305166423e-75	no
652	SEL1L2	-0.606497	1.17014981549372e-76	3.16963433917707e-75	no
653	TLCD1	1.80282257541968	1.22338903104526e-76	3.30877085410266e-75	up
654	NPR2	-1.26182	1.27809883230973e-76	3.45145313110429e-75	down
655	POLR3K	1.21897510287533	1.34418029217266e-76	3.62436154810097e-75	up
656	CAPZA3	-0.7548	1.3930448813001e-76	3.75039110497578e-75	no
657	EHD2	-1.63176	1.54445295168268e-76	4.15168699842738e-75	down
658	SOD3	-2.38052	1.63409694040035e-76	4.38598572407456e-75	down
659	AOX1	-2.07515	2.76311786683921e-76	7.40507202522722e-75	down
660	LINC00671	-0.401012	3.0663696779242e-76	8.20532649724533e-75	no
661	CD209	-1.52827	3.60322819100568e-76	9.62732421805617e-75	down
662	FAT2	-1.94823	5.2706381169868e-76	1.4061138940197e-74	down
663	PLAGL1	-1.5257	5.55418641126831e-76	1.47952467887496e-74	down
664	NOTCH4	-1.17496	6.18525741279939e-76	1.64514805975075e-74	down
665	SCN9A	-0.562055	7.29834644924395e-76	1.93828716752026e-74	no
666	FGFBP2	-2.13578	7.52640038701686e-76	1.99585221073731e-74	down
667	SHCBP1	1.63145563509386	8.69745084390191e-76	2.30293372345055e-74	up
668	FBLN5	-1.83214	8.97823738693247e-76	2.37372231273375e-74	down
669	DIXDC1	-1.31627	1.97314758291526e-75	5.20893265498749e-74	down
670	SSX2IP	1.09278795137949	2.01850472157571e-75	5.32071819220129e-74	up
671	FGF14-AS2	-1.61699	2.44075089523644e-75	6.42415820577805e-74	down
672	MAP7D3	-1.32546	2.88778766506343e-75	7.58946695724482e-74	down
673	PTPRB	-1.37355	3.09779368826318e-75	8.12929187643625e-74	down
674	PDLIM3	-1.76794	3.23933587134228e-75	8.48811733290444e-74	down
675	PARP1	0.943125481324068	4.10471339907637e-75	1.073975456905e-73	no
676	STRBP	0.955706606105888	4.76513390098612e-75	1.24492647670586e-73	no
677	TMED3	1.1420999156138	6.36532006634888e-75	1.66053054197618e-73	up
678	PRR19	1.2013723249484	9.65269621086197e-75	2.51381166383443e-73	up
679	SH3GLB1	-0.751595	9.66467425255408e-75	2.51381166383443e-73	no
680	PITX1	2.85675549712002	1.00113219497838e-74	2.60014642581077e-73	up
681	TRIP13	1.81733311580978	1.17740010600497e-74	3.053460098701e-73	up
682	LINC01186	-0.566801	1.25594734769841e-74	3.25238799233161e-73	no
683	PTH1R	-1.41396	1.36259440391857e-74	3.52339381663335e-73	down
684	FAM189A2	-2.00448	1.39456048677791e-74	3.60077964283402e-73	down
685	PPP4C	0.965316183060287	1.45982015053169e-74	3.76377863920295e-73	no
686	FN1	2.34418448030741	1.46643118582309e-74	3.77531212431801e-73	up
687	RHPN1	1.85516205885477	1.65695025178421e-74	4.25959219749067e-73	up
688	POLE2	1.15836154386931	1.74437651600794e-74	4.47782465831632e-73	up
689	GNG2	-1.38594	2.06927301487509e-74	5.30412637383293e-73	down
690	C10orf90	-1.05876	2.19372561666587e-74	5.61498378491825e-73	down
691	SLC20A1	0.931060796441787	2.32285826183517e-74	5.93690300467018e-73	no
692	CNRIP1	-1.26	2.55096463108107e-74	6.51048935686745e-73	down
693	FANCI	1.39182569454206	2.59001389311169e-74	6.6006111639604e-73	up
694	ZNF106	-1.15497	2.85637768012907e-74	7.2689461395907e-73	down
695	FLAD1	0.961531863967905	2.86318374501563e-74	7.27578246341309e-73	no
696	STAT5A	-1.32341	2.92394837460922e-74	7.41951900057089e-73	down
697	LINC00933	-0.682768	4.27512446172201e-74	1.08325642924638e-72	no
698	AF067845.1	-0.458127	4.29929765738102e-74	1.0878208585531e-72	no
699	KNOP1	0.87709092371008	4.8668763929686e-74	1.22966958478138e-72	no
700	LRRC15	2.87988753538694	4.96691411530323e-74	1.253152431291e-72	up
701	ID4	-2.64727	5.2150193597453e-74	1.31387242385823e-72	down
702	IGSF9	1.76365136669535	5.54286289881511e-74	1.39448008056943e-72	up
703	P4HA3	1.66888041611354	6.31328792708513e-74	1.58604520740043e-72	up
704	RGN	-1.67021	6.59606467955154e-74	1.65473151002216e-72	down
705	MAD2L1	1.58965	6.68599500674829e-74	1.6749128767969e-72	up
706	LSM4	1.03901521569647	6.84884396622265e-74	1.71327809189034e-72	up
707	RBPMS-AS1	-1.00526	7.05588135348049e-74	1.76257313414171e-72	down
708	PECAM1	-1.43239	7.11408759156885e-74	1.77460312082906e-72	down
709	MGLL	-1.81362	7.98675287665165e-74	1.98947873842799e-72	down
710	CXCL12	-1.91769	9.77332295916596e-74	2.43107967298352e-72	down
711	CRY2	-1.07507	9.91163734713991e-74	2.46201726002585e-72	down
712	PROX1	-1.25106	1.06028935733175e-73	2.63002392413428e-72	down
713	TTK	1.89097	1.11638565046782e-73	2.76528569045052e-72	up
714	TIMM17A	0.870708136785376	1.18122830464448e-73	2.92180295354708e-72	no
715	KIF15	1.6270400555468	1.22528459854176e-73	3.02653864263582e-72	up
716	CDH5	-1.4018	1.32020294848006e-73	3.2564391442886e-72	down
717	RBP7	-2.20412	1.37321150978641e-73	3.3824670117626e-72	down
718	KCNA2	-0.538895	1.42382442418235e-73	3.50225113586134e-72	no
719	DGAT2	-2.31457	1.43721819973332e-73	3.53027964193188e-72	down
720	INTS7	0.987683976329738	1.67824658505026e-73	4.11659901924621e-72	no
721	HOXA3	-1.19741	1.72064369683053e-73	4.2147417933043e-72	down
722	PSRC1	1.41727651923937	2.04142599689484e-73	4.99357680486977e-72	up
723	TACC1	-1.67032	2.17736008295007e-73	5.31872149723114e-72	down
724	ARHGEF40	-1.10096	2.39180559698888e-73	5.83448600116307e-72	down
725	CILP2	2.08069553291852	2.54141898002295e-73	6.19089663533591e-72	up
726	ESYT1	-0.885225	2.55720122753835e-73	6.22076182913978e-72	no
727	EFCAB1	-0.969805	2.59987013676804e-73	6.31586058947186e-72	no
728	KIF24	1.16269337413565	3.51402548320961e-73	8.52489066744023e-72	up
729	EDN3	-2.1183	3.54706193108579e-73	8.59323192934241e-72	down
730	UNC5B	1.52947022714272	5.51031217755419e-73	1.33311812832581e-71	up
731	HAND2-AS1	-0.448331	6.00648445285071e-73	1.45116993053073e-71	no
732	NAT8L	-2.22353	7.00761827731814e-73	1.69073150813819e-71	down
733	PLA2R1	-1.20097	9.77519352918635e-73	2.35524819807585e-71	down
734	NXNL1	-0.381398	9.83930699553057e-73	2.36746595160852e-71	no
735	MEIS2	-1.13977	1.04501312058249e-72	2.51101724117107e-71	down
736	SQLE	1.8068	1.10886271890436e-72	2.66081854328396e-71	up
737	SLC25A22	1.24230580806565	1.16498402081725e-72	2.79169373021077e-71	up
738	MT1M	-2.26585	1.16886291349381e-72	2.79719348444638e-71	down
739	RXRG	-0.93508	1.26971401606607e-72	3.03442750172434e-71	no
740	N4BP2L1	-1.13684	1.48360275658891e-72	3.54079841677254e-71	down
741	EHBP1	-0.975256	1.51064958569853e-72	3.60048344575193e-71	no
742	STX12	-0.709149	1.63661397086173e-72	3.89545004573976e-71	no
743	MTHFD2	1.17153164535628	2.58733196948901e-72	6.15004978642603e-71	up
744	ELMOD3	-0.909046	2.7288019797816e-72	6.47760373184446e-71	no
745	CADM3	-1.57514	2.98614568200852e-72	7.0789689785171e-71	down
746	CSN1S1	-2.04339	3.48214803072962e-72	8.24372873602089e-71	down
747	CENPE	1.59485404178767	4.00111282039699e-72	9.4596591058944e-71	up
748	ARHGAP11A	1.53923844053225	4.01391608761185e-72	9.477242249106e-71	up
749	PENK	-1.35029	4.07058272679154e-72	9.59820581279911e-71	down
750	TPRN	1.58300298373151	4.09798452651866e-72	9.64993396304615e-71	up
751	KIF14	1.76735002696188	4.57093307069023e-72	1.07493007938029e-70	up
752	CDT1	1.93772192120709	5.59989533996781e-72	1.31515627126558e-70	up
753	PLCXD3	-1.03224	6.12398208913221e-72	1.43632998241918e-70	down
754	LOXL4	-2.01125	6.55355220719687e-72	1.53504357468573e-70	down
755	RAD51AP1	1.64487890957528	7.12033006955151e-72	1.66559138222979e-70	up
756	TONSL	1.5336956846673	7.13402681223048e-72	1.66658793030162e-70	up
757	IQSEC3	-0.889348	7.29250981093993e-72	1.70136084241757e-70	no
758	PCDHGB7	-1.24081	7.55550135119616e-72	1.76039194410917e-70	down
759	BMP2	-1.49967	1.07592445022511e-71	2.50354436303369e-70	down
760	TUBA1C	1.05693872126036	1.30080218127792e-71	3.02282464783545e-70	up
761	PDE11A	-0.53375	1.53234181627246e-71	3.55620089581971e-70	no
762	C3orf80	1.22893371246845	1.58764406860767e-71	3.67970891019424e-70	up
763	LILRB5	-1.36635	1.59608909615579e-71	3.69443375192757e-70	down
764	DEPDC1	1.78143756378993	1.82823844828343e-71	4.22624597318504e-70	up
765	SCN11A	-0.37569	2.11864707962041e-71	4.89116680695112e-70	no
766	TPT1-AS1	-1.01374	2.3843987631756e-71	5.49750216141571e-70	down
767	AADAC	-1.56895	3.05789872665803e-71	7.04114073161766e-70	down
768	HCAR3	-0.749181	3.22717687013236e-71	7.42124618533952e-70	no
769	HMGB3	1.78422216497534	3.42070206425438e-71	7.85604930517512e-70	up
770	LINC01140	-0.76229	3.71253299559666e-71	8.51520067990034e-70	no
771	DLC1	-1.42537	4.94444339945533e-71	1.13260460282465e-69	down
772	GRIN2B	-0.316062	5.10743070935781e-71	1.16842401240892e-69	no
773	RCAN1	-1.87152	6.09067657562065e-71	1.39155807247136e-69	down
774	TMEM132A	1.8325653743914	7.32546602563223e-71	1.67151234468593e-69	up
775	MYOCD	-0.656258	7.60675518405151e-71	1.7334568168456e-69	no
776	EIF4EBP2	-0.868317	8.18347893061734e-71	1.86247965713444e-69	no
777	ZNF668	0.826919965970535	8.77307170600922e-71	1.99409548777128e-69	no
778	TEK	-1.47574	9.9351539435103e-71	2.25533102565984e-69	down
779	PNPLA2	-1.37179	1.12679867570472e-70	2.55460736991284e-69	down
780	LEPROT	-0.864278	1.16658382617431e-70	2.64141499411082e-69	no
781	LAGE3	1.41571891663656	1.17984188741919e-70	2.66801377384255e-69	up
782	EMX2OS	-0.951727	1.19661521384425e-70	2.70248354113852e-69	no
783	CUTC	-0.746732	1.27539112337368e-70	2.87671553383173e-69	no
784	CLSPN	1.44250160384163	1.9031097281117e-70	4.28709450359447e-69	up
785	ARF1	0.791705852222086	1.92327408634016e-70	4.32699918966287e-69	no
786	KLHL21	-1.15357	2.02449392683624e-70	4.54892967453625e-69	down
787	MEDAG	-1.90279	2.32908476543585e-70	5.22667929381989e-69	down
788	BOC	-1.69108	2.71355701067917e-70	6.08174243218336e-69	down
789	MMP13	3.20546360679285	2.80762228295867e-70	6.28459025847061e-69	up
790	FBXL19	1.06899245998715	2.85613790426646e-70	6.38509513003165e-69	up
791	ESCO2	1.32509833238068	2.86579723973804e-70	6.39858976624698e-69	up
792	PKD1L2	-0.688287	3.08575604335486e-70	6.88100220728412e-69	no
793	EGR2	-2.02881	3.12690829188007e-70	6.96397570528296e-69	down
794	OLR1	1.91455375640077	3.13872531757562e-70	6.98148965159987e-69	up
795	KCNAB1	-1.07469	4.07367804928717e-70	9.04971421741644e-69	down
796	VAMP3	-0.714039	4.2536756655467e-70	9.43770928759048e-69	no
797	TRAF2	1.02599477014422	4.44618484015117e-70	9.85245551592343e-69	up
798	ZFP36	-2.02397	4.7215619799067e-70	1.04495621713198e-68	down
799	TEF	-1.23546	4.90745439027606e-70	1.08473782211096e-68	down
800	SLC37A1	1.04789759960805	5.36653250295291e-70	1.18472913168314e-68	up
801	KLF11	-1.14953	6.27063298835071e-70	1.3825923746225e-68	down
802	ADAM8	1.71765596464412	6.48701453767036e-70	1.42851825124434e-68	up
803	DAB2IP	-1.10334	7.36848376350837e-70	1.62060761827299e-68	down
804	UTRN	-1.40711	1.02818228549045e-69	2.25854817712024e-68	down
805	RUNDC3B	-0.925607	1.03508798729707e-69	2.2708930364787e-68	no
806	THSD7B	-0.975359	1.03987504614027e-69	2.27856491189619e-68	no
807	TP63	-2.45276	1.26210498682633e-69	2.76208626670878e-68	down
808	CSRP1	-1.23622	1.32983859644482e-69	2.90671775393713e-68	down
809	BMP6	-1.50593	1.56513698985329e-69	3.41679658563646e-68	down
810	ABCA5	-1.238	1.732943263694e-69	3.77845814569133e-68	down
811	SLC52A2	1.3867322950859	1.77438092015747e-69	3.86403716780531e-68	up
812	LINC00906	-0.255907	1.98921708429164e-69	4.32654715833432e-68	no
813	SYNPO	-1.36859	2.40636915841652e-69	5.22741521608784e-68	down
814	OGN	-2.87616	2.92781900713922e-69	6.35236013330292e-68	down
815	LAMP5	2.24337316064121	3.01949566452043e-69	6.54322858050249e-68	up
816	DOCK11	-1.51966	3.55672513046485e-69	7.69795619229654e-68	down
817	JADE1	-0.915969	3.62667761395255e-69	7.83974949082204e-68	no
818	MARCKSL1	1.27061495665248	4.37661931710173e-69	9.44932442045644e-68	up
819	SAPCD2	1.67636994019781	4.94551848599909e-69	1.0664566786475e-67	up
820	SFRP1	-3.96763	6.06546514598626e-69	1.30636804808858e-67	down
821	CHST9	-1.2783	6.42300033297493e-69	1.38168829330902e-67	down
822	FANCD2	1.15261116091215	6.9217332797774e-69	1.48716218314049e-67	up
823	DAAM2	-1.22425	6.943463407424e-69	1.49001831395523e-67	down
824	TNFRSF10D	-1.40433	8.16574100306703e-69	1.75018388173746e-67	down
825	FXYD1	-0.341614	1.0766317605258e-68	2.30477497244196e-67	no
826	PLEKHH2	-1.3563	1.41527604441983e-68	3.02605208480612e-67	down
827	MAZ	1.01335762887222	1.61398353396967e-68	3.4467428287108e-67	up
828	PTGFR	-1.52992	2.13129965588666e-68	4.54600038920462e-67	down
829	CDC6	1.96229241089567	3.38296750529656e-68	7.20706744403409e-67	up
830	ZWILCH	0.923883015935328	3.99256001381632e-68	8.49549426554338e-67	no
831	CLEC4GP1	-0.68464	4.06071670333579e-68	8.63012246662015e-67	no
832	AK3	-0.884555	4.10370060290997e-68	8.71099234951839e-67	no
833	TMEM43	-0.780699	4.1659135897867e-68	8.8324369638923e-67	no
834	CENPK	1.2206879583293	4.54681634346795e-68	9.62845604819994e-67	up
835	SCN5A	-0.450406	4.66730457160797e-68	9.87176838792435e-67	no
836	KIF18A	1.51010664580212	5.49692968665348e-68	1.16125927267927e-66	up
837	SMIM10	-1.24383	6.20970558970794e-68	1.31027013643766e-66	down
838	HTR2A	-0.74356	6.36972089678784e-68	1.34243008064642e-66	no
839	BCL2L2	-0.833507	8.2404893439593e-68	1.73462791780292e-66	no
840	PASK	0.91526943546927	9.88016058597861e-68	2.077303763202e-66	no
841	DCUN1D3	-0.811447	1.03811630000385e-67	2.18004423000809e-66	no
842	CD200	-1.22714	1.13155201294164e-67	2.37343706657509e-66	down
843	KCTD5	0.841142106617264	1.22118369060421e-67	2.55840156106299e-66	no
844	SOBP	-1.04646	1.64723877702367e-67	3.44690569206339e-66	down
845	SPHKAP	-0.991309	1.67371455933977e-67	3.49816246538459e-66	no
846	ETS2	-1.257	1.82977175547203e-67	3.81981075335597e-66	down
847	FXYD2	-0.190607	2.19698018714078e-67	4.58097604310429e-66	no
848	SGCG	-2.03069	2.24935505751419e-67	4.68465326306109e-66	down
849	PTPN21	-1.22458	2.53174935761051e-67	5.26657543047811e-66	down
850	DUSP6	-1.60008	2.68525722603471e-67	5.57933269047047e-66	down
851	NUDT7	-0.928972	3.31173161878818e-67	6.87291329252856e-66	no
852	GPR182	-0.438807	3.99592755888368e-67	8.28310758420713e-66	no
853	STIL	1.42796523829685	4.03386293914353e-67	8.35194060588673e-66	up
854	FEN1	1.22504224849802	4.26967380811064e-67	8.82982542447798e-66	up
855	CLIP4	-1.60509	4.32845873567842e-67	8.94092511471539e-66	down
856	LARP6	-1.30856	5.66068959371486e-67	1.16791400601166e-65	down
857	ZNF366	-0.894839	6.30390498535816e-67	1.29910462014481e-65	no
858	PLA2G4A	-1.74515	6.42547374778666e-67	1.32261412423846e-65	down
859	ABCC9	-1.33161	6.52717420424781e-67	1.34198397696415e-65	down
860	BMPER	-1.12947	6.99134985341487e-67	1.43574685768791e-65	down
861	GFAP	-0.812388	7.16957903071443e-67	1.47063804020264e-65	no
862	CENPL	1.04822768924886	8.51441886343901e-67	1.74446811539671e-65	up
863	CBX4	1.30916296299108	9.79774608068973e-67	2.00507524369712e-65	up
864	KAT2B	-1.13698	1.05684112962302e-66	2.16028601739261e-65	down
865	ARRDC3	-1.34447	1.25052131209435e-66	2.55323201073969e-65	down
866	INPP1	-1.01442	1.48152639082087e-66	3.0213900217422e-65	down
867	LINC01354	-1.04495	1.72457556060816e-66	3.51300218868521e-65	down
868	RETSAT	-1.13016	1.98509756123589e-66	4.03903318306302e-65	down
869	LRIG3	-1.49635	2.02974364246126e-66	4.12512111271672e-65	down
870	GIMAP6	-1.40762	2.15871784727861e-66	4.38219722997557e-65	down
871	WHAMMP2	-0.589315	2.1828296891012e-66	4.42605684721198e-65	no
872	MT1X	-1.8867	2.50351063192697e-66	5.07047032918144e-65	down
873	EIF3L	-1.14579	2.65459923500639e-66	5.37031810875692e-65	down
874	CBX8	1.17767625857733	3.48383686686914e-66	7.03982184276613e-65	up
875	TWIST2	-1.71078	4.74885164044748e-66	9.5850821510792e-65	down
876	SNRNP25	1.08649139895888	4.82953732810498e-66	9.73681035977877e-65	up
877	FBXL6	1.33513697311204	5.47111756773382e-66	1.10177203379415e-64	up
878	OSR1	-2.1522	5.6491315203746e-66	1.13632473555052e-64	down
879	PFKFB4	1.04796616711332	6.06134995956556e-66	1.21785553624445e-64	up
880	SPATS2	0.730826303248913	6.80952801175987e-66	1.36662584336013e-64	no
881	CRB2	-0.620886	8.16187924793299e-66	1.63617422698915e-64	no
882	E2F8	1.62268836937257	9.69526407208843e-66	1.94136121062533e-64	up
883	OTC	-0.43362	1.14410306373208e-65	2.28833569746004e-64	no
884	RAPGEF3	-1.2766	1.33441895223975e-65	2.6659698094464e-64	down
885	ANGPTL2	-1.66913	1.38481328869464e-65	2.76352401035436e-64	down
886	CLCN6	-0.722836	1.46945321093223e-65	2.92912112395871e-64	no
887	HELLS	1.25177027560095	1.47642763374212e-65	2.93970557379025e-64	up
888	TOR3A	0.773340071525245	1.59007590308083e-65	3.16242460859353e-64	no
889	DDX39A	1.11034819635606	1.62217518211072e-65	3.22263620824043e-64	up
890	EVPL	1.54754362951887	1.63608492493587e-65	3.24661751228005e-64	up
891	LETMD1	-0.764191	2.27200364969708e-65	4.50346312652077e-64	no
892	PGP	1.0976237596595	2.33510103668888e-65	4.62334298306752e-64	up
893	STXBP2	1.31836229292219	2.37616451940765e-65	4.69937755624395e-64	up
894	LIPE-AS1	-0.763191	3.37979321648299e-65	6.67679284075012e-64	no
895	RGS2	-2.08977	3.76303729683371e-65	7.42558678205364e-64	down
896	TINAGL1	-1.86623	4.39580346348228e-65	8.66454073309827e-64	down
897	MTFR2	1.52268099175185	4.43815774023449e-65	8.73827244707707e-64	up
898	AP1M2	1.63471243454893	4.69597874349819e-65	9.23559917471286e-64	up
899	GINS2	1.64272957390207	5.13950411392696e-65	1.00966387270372e-63	up
900	PPM1F	-0.86439	5.27995936557316e-65	1.03610402617097e-63	no
901	AK5	-2.32592	5.46692411272081e-65	1.07160207274986e-63	down
902	WIF1	-2.79822	6.08842233658315e-65	1.19210229364074e-63	down
903	ODF2	0.770723964264949	6.27261931515965e-65	1.22680763815099e-63	no
904	SPARCL1	-1.79571	6.87035191870445e-65	1.34222660659557e-63	down
905	PCDH18	-1.5778	8.45354737672725e-65	1.64970276486608e-63	down
906	IL17B	-1.6963	8.78012378060439e-65	1.71154267206682e-63	down
907	KLF10	-1.10004	9.06547896548105e-65	1.76521966934246e-63	down
908	CDCA2	1.74406643541476	9.19945265636262e-65	1.78933406788569e-63	up
909	AP1S1	0.924581339327602	1.24345890033023e-64	2.41592163242378e-63	no
910	ACTG2	-3.0574	1.32729728392976e-64	2.57597772873444e-63	down
911	ZNF48	0.902119070299174	1.41593904043048e-64	2.74499444490041e-63	no
912	NRG1	-1.17687	1.44278632779071e-64	2.79397470779734e-63	down
913	AMOTL1	-1.47566	1.91925543736233e-64	3.71259258261295e-63	down
914	TP53AIP1	-1.03432	1.95511062864774e-64	3.77781278036628e-63	down
915	CCL11	1.62522808301191	2.01844991455204e-64	3.89593922851406e-63	up
916	AOC2	-1.05636	2.1725241137348e-64	4.18874982234393e-63	down
917	RELT	0.919129735406809	2.19411887532222e-64	4.2257724598763e-63	no
918	LAMTOR2	1.02346029611415	2.37896811759994e-64	4.57679258441532e-63	up
919	TBL2	0.71787309653673	2.70477218783585e-64	5.19793053420772e-63	no
920	RAB26	1.98212090406528	2.83162713999812e-64	5.4358007521203e-63	up
921	LIG1	0.938881361760114	2.92837243714224e-64	5.61541646171218e-63	no
922	KLF6	-1.24557	3.18769958696753e-64	6.10606967520972e-63	down
923	CSF3	-1.03082	3.52843735080476e-64	6.75143359182696e-63	down
924	HDGF	0.863122161521258	3.54173724793913e-64	6.76954778526548e-63	no
925	HM13	0.773363350711937	3.80482375087056e-64	7.26131848523118e-63	no
926	NFIB	-1.98851	3.80724812712987e-64	7.26131848523118e-63	down
927	GABRD	1.20872400448786	3.86900568112414e-64	7.37114448051061e-63	up
928	C6orf99	1.14253612696275	3.90629581465617e-64	7.43416922226752e-63	up
929	CDCA4	0.994692438178644	4.38995322516875e-64	8.34563658877345e-63	no
930	FOS	-2.61148	4.73453034991709e-64	8.99102586127804e-63	down
931	RBBP8NL	1.45538941804671	4.95459690510753e-64	9.39883307638068e-63	up
932	ADM2	1.63311847659682	6.32758592427694e-64	1.19905037562935e-62	up
933	ELANE	-0.828956	6.42163072458648e-64	1.21556720500452e-62	no
934	TBC1D4	-1.19831	8.58244352321231e-64	1.62285369446951e-62	down
935	PRNP	-1.49113	9.56035452910994e-64	1.80583338330065e-62	down
936	CFLAR	-0.829523	9.65656937692044e-64	1.82205845903624e-62	no
937	RPUSD1	1.10329073521144	1.19696520587246e-63	2.25609418366207e-62	up
938	FBXO31	-0.720521	1.49557754457786e-63	2.81592697385816e-62	no
939	PIK3R1	-1.50797	1.59760339918556e-63	3.00482147316466e-62	down
940	MOB3C	-0.687041	1.82230575818737e-63	3.42380233993054e-62	no
941	UTS2B	-0.499712	1.83705184066489e-63	3.44783980424895e-62	no
942	TMEM47	-1.71227	2.23270113436503e-63	4.1859591012761e-62	down
943	RAD54L	1.41117452523624	2.28827635336304e-63	4.28560431354662e-62	up
944	DONSON	1.06812821483909	2.9222585027927e-63	5.46716180273536e-62	up
945	NCALD	-1.77375	2.98549111916384e-63	5.57955118048176e-62	down
946	PTN	-2.69798	3.13685693801789e-63	5.85623999813255e-62	down
947	RHPN1-AS1	1.32656203770891	3.25909816639978e-63	6.07802879797112e-62	up
948	SAMD4A	-1.14667	3.41980388473422e-63	6.37100805994632e-62	down
949	CCL28	-2.66224	3.5887262823667e-63	6.67866120894398e-62	down
950	SEMA6D	-1.56838	4.23881230686393e-63	7.88017517384462e-62	down
951	SYNE1	-1.00665	5.16850742967228e-63	9.59842373453651e-62	down
952	TPD52	1.53199064598035	6.53837316494818e-63	1.21202423200815e-61	up
953	NWD2	-0.625077	6.54016812810014e-63	1.21202423200815e-61	no
954	DUSP1	-2.01864	7.13637429599146e-63	1.32112690190257e-61	down
955	RAB25	1.58254125852558	7.50301471452846e-63	1.38754704579358e-61	up
956	HSD17B7	1.00780808322259	7.56061716391166e-63	1.39673702648372e-61	up
957	ARAP3	-1.00088	7.78647541049645e-63	1.43695864393707e-61	down
958	C2CD2	-1.16632	8.03649876505963e-63	1.48155119717869e-61	down
959	RAB8A	0.684297629996639	9.09142037848423e-63	1.67428128576027e-61	no
960	MBOAT7	1.08294372825427	9.42880767163983e-63	1.73460596134199e-61	up
961	LRRN3	-1.47315	9.88059567806748e-63	1.8158293472461e-61	down
962	C1orf131	0.739540380803797	1.25592862903024e-62	2.30571263173629e-61	no
963	SIRPA	-1.2746	1.30206628480244e-62	2.38793277839003e-61	down
964	ASB1	-0.767263	1.30980966792617e-62	2.39874904042659e-61	no
965	LMO2	-1.07252	1.31068049601476e-62	2.39874904042659e-61	down
966	MFAP2	1.78402297781119	1.33625079007806e-62	2.44301503142532e-61	up
967	PHKG2	0.945132351263128	1.44392014242497e-62	2.63713274409178e-61	no
968	EFEMP1	-2.15676	1.56018779760188e-62	2.84653684849656e-61	down
969	CACNB3	1.14963412589929	1.78089419192867e-62	3.24585885693006e-61	up
970	POU6F1	-0.839758	1.84472569641706e-62	3.35873201282698e-61	no
971	DLGAP2	-0.234548	1.93364208078503e-62	3.5169982274711e-61	no
972	TESC	-1.55403	1.96362057636846e-62	3.56785010280282e-61	down
973	ALDH2	-1.64185	2.06928363799333e-62	3.75597310694761e-61	down
974	TRIB3	1.37181542951282	2.36529611524568e-62	4.28885982457434e-61	up
975	FAT4	-1.11439	2.72921313315095e-62	4.94365468149527e-61	down
976	PRKD1	-1.11566	2.79840986459075e-62	5.06380293222718e-61	down
977	XRCC2	1.24335858903267	2.85011830249845e-62	5.15209205122059e-61	up
978	OIP5	1.1205184090884	3.67275752384717e-62	6.63236918493506e-61	up
979	NME1	1.36514139781976	3.69781363361371e-62	6.67079536090416e-61	up
980	EPN3	1.77989972563947	4.68660641791734e-62	8.44593428028961e-61	up
981	PRIMA1	-1.5356	4.79563276660274e-62	8.6336055342478e-61	down
982	ROGDI	1.2958519300591	4.91011021237656e-62	8.83069821392896e-61	up
983	PDE7B	-0.925749	4.94443733332698e-62	8.88338837679428e-61	no
984	LMNB2	1.10553156132529	5.09592958358357e-62	9.14626142029162e-61	up
985	C21orf58	1.18653882342131	5.36209580439464e-62	9.61421055851916e-61	up
986	ATF3	-2.0596	5.41694752579964e-62	9.70270895062348e-61	down
987	ALDOC	-1.92636	5.6045121297725e-62	1.00284993641248e-60	down
988	VTI1B	-0.635806	6.75965476181704e-62	1.20832249745396e-60	no
989	CRYBG3	-1.488	7.39355503072334e-62	1.32029904345404e-60	down
990	ELAVL1	0.477895316710037	7.4057747410969e-62	1.32114533032841e-60	no
991	LSR	1.2298794054322	7.59131816859304e-62	1.35287860923836e-60	up
992	TSEN54	0.997874156401383	7.83022475996942e-62	1.39404838191351e-60	no
993	ABI3BP	-1.85388	7.92850911084014e-62	1.41012486814248e-60	down
994	F12	1.66921188727746	9.41986796902399e-62	1.67368499196109e-60	up
995	PTPRM	-1.23975	1.22987955831768e-61	2.18300531451744e-60	down
996	NAT14	1.39127671217626	1.2572680768595e-61	2.22937866520238e-60	up
997	SLC27A6	-1.92836	1.31606683977673e-61	2.33129954436278e-60	down
998	GPM6B	-1.66869	1.37491501361142e-61	2.43310361276465e-60	down
999	NEXN	-1.27306	1.8560458080769e-61	3.28124374539e-60	down
1000	RHOU	-1.64803	2.52446907882979e-61	4.45846484012128e-60	down
1001	SPINT2	1.38853715125209	2.54338604113998e-61	4.48738670055676e-60	up
1002	YAP1	-1.1399	2.58807784037534e-61	4.56168091206277e-60	down
1003	LHX6	-1.2409	2.82731233762819e-61	4.97838117595728e-60	down
1004	E2F2	1.52963264501332	3.03661566074113e-61	5.34160051636944e-60	up
1005	DNA2	1.20701035225955	3.43607879186661e-61	6.03826741722948e-60	up
1006	ZBTB4	-0.894178	3.55249403366155e-61	6.23663987360802e-60	no
1007	MTMR10	-0.818324	3.81987880644962e-61	6.69939221456869e-60	no
1008	VIP	-0.453104	3.95109815153197e-61	6.92265321966331e-60	no
1009	PLK4	1.27002580702942	4.68144286887299e-61	8.19414891052188e-60	up
1010	PPP2R1B	-0.962729	5.4060462821628e-61	9.45308746428487e-60	no
1011	COL17A1	-3.1465	5.54566809255454e-61	9.68764037414498e-60	down
1012	MOB3B	-1.36282	5.62907646246272e-61	9.82362839956068e-60	down
1013	F3	-1.96021	5.9488594722468e-61	1.03714518400149e-59	down
1014	DLG3	0.893982985038433	6.08736716743777e-61	1.06024646493213e-59	no
1015	GALE	1.2669167735677	6.27298869992985e-61	1.09150003378779e-59	up
1016	CNTFR-AS1	-0.481653	6.56612618827264e-61	1.14138144302247e-59	no
1017	POLQ	1.24584	6.75925071657716e-61	1.17379672473421e-59	up
1018	LIMK1	0.873988861953023	8.02196313463731e-61	1.39170816228713e-59	no
1019	ZNF781	-0.637843	8.57126030056069e-61	1.48554492804909e-59	no
1020	RTKN2	1.16534404637352	8.67717286642031e-61	1.50242696072401e-59	up
1021	HOXA-AS2	-0.772145	9.59111249009626e-61	1.65904640242498e-59	no
1022	LURAP1	-0.708517	1.07379509305887e-60	1.85560617793667e-59	no
1023	CENPO	0.9903778923067	1.09274851789909e-60	1.88651335040233e-59	no
1024	PAGR1	0.997343880368679	1.15559360646359e-60	1.9930604183353e-59	no
1025	ISG20L2	0.693450888177115	1.24864322062617e-60	2.15144272385159e-59	no
1026	ADD3	-1.45194	1.35155905310081e-60	2.32649945777909e-59	down
1027	IFFO2	-1.40909	1.58520328724337e-60	2.72602485452825e-59	down
1028	MCM4	1.33388007730654	1.68400466854798e-60	2.89311346801809e-59	up
1029	DTYMK	0.863045532357531	1.69892933144665e-60	2.91591748519721e-59	no
1030	ADAM19	1.31714217209635	1.74278786245558e-60	2.9882889746435e-59	up
1031	SNX33	-0.684158	1.91181638985411e-60	3.2749359128238e-59	no
1032	CNIH2	1.71362460883118	1.95016617138965e-60	3.33739193342176e-59	up
1033	TMEM245	-0.889998	1.99162522945522e-60	3.40504290197566e-59	no
1034	AKAP6	-0.724606	2.02453516552291e-60	3.45796088571568e-59	no
1035	GPR68	1.32291463165569	2.3276550241163e-60	3.9718565585428e-59	up
1036	VAV2	0.896321218709618	2.62834013986588e-60	4.48060957627136e-59	no
1037	NVL	1.00071823479805	3.23273707737935e-60	5.50562869080007e-59	up
1038	CDH13	-1.06539	3.26842680230678e-60	5.56104872404047e-59	down
1039	DCTPP1	0.922774830860157	3.62019959755859e-60	6.1536424535594e-59	no
1040	RUVBL1	0.829538313280465	3.71091084466569e-60	6.30176888727314e-59	no
1041	MBNL1	-0.876225	3.87928714609324e-60	6.58137274612418e-59	no
1042	THRB	-1.37309	3.92448187063842e-60	6.65165780396786e-59	down
1043	MAP2K6	-1.1193	4.02082137000109e-60	6.80841095067969e-59	down
1044	RGS7BP	-0.790964	4.11208760657911e-60	6.956281534463e-59	no
1045	LINC01352	-0.807241	4.53826075581311e-60	7.66987781898711e-59	no
1046	RPL26L1	0.749867479646011	4.86048724092294e-60	8.20660278794837e-59	no
1047	SKAP2	-1.17778	5.51677148691603e-60	9.30579763423343e-59	down
1048	TRAIP	1.02601793440304	5.58479374007757e-60	9.41154983239598e-59	up
1049	TK2	-0.731685	5.81052504178631e-60	9.78261990114281e-59	no
1050	ABCB8	0.850966946447267	6.92399265365399e-60	1.1646155643446e-58	no
1051	MRPL14	0.929904071733477	8.2061725137407e-60	1.37896491689034e-58	no
1052	QKI	-1.02019	8.36304215702134e-60	1.40398942523911e-58	down
1053	DCT	-0.622274	8.62047250586283e-60	1.44583252541352e-58	no
1054	LPCAT2	-1.15496	8.92756694016363e-60	1.49591802400598e-58	down
1055	MCM10	1.76098512305295	9.13253129566382e-60	1.52881170817743e-58	up
1056	PTGER4	-1.28458	9.83041733712648e-60	1.64408144499044e-58	down
1057	ICAM2	-1.03104	1.03311791652048e-59	1.72619635985508e-58	down
1058	VWCE	-0.685536	1.05319198232839e-59	1.75807406426293e-58	no
1059	UQCC2	0.987316867147636	1.07370777629399e-59	1.79062823768916e-58	no
1060	YPEL4	-0.601915	1.11276443704152e-59	1.85401252099909e-58	no
1061	SLCO1C1	-0.417253	1.34559033183228e-59	2.23981817629499e-58	no
1062	PLAUR	1.4019900679793	1.44212087728151e-59	2.39823887134357e-58	up
1063	CHTF18	1.34909958400649	1.45320384046588e-59	2.41439633362822e-58	up
1064	FEZ2	-0.639721	1.49176647507448e-59	2.47613606356114e-58	no
1065	ORAI2	0.863193914474694	1.52035254585005e-59	2.52121561617443e-58	no
1066	FAM110A	1.23312	1.62882760297074e-59	2.69856700713567e-58	up
1067	THRSP	-3.17494	1.65977803775729e-59	2.74726709698514e-58	down
1068	HGH1	1.08774354298312	1.85459445972437e-59	3.06685325404421e-58	up
1069	HYAL1	-1.22271	2.00573483460876e-59	3.31368408924465e-58	down
1070	WBP4	-0.631257	2.03446281660245e-59	3.35800446766503e-58	no
1071	NMRAL1	0.915874343081123	2.08702583998808e-59	3.44154653221563e-58	no
1072	CACFD1	1.19640429171161	2.22631584188523e-59	3.6678138137626e-58	up
1073	KANK3	-1.16149	2.61950593597302e-59	4.31156517569614e-58	down
1074	KCTD13	0.854500371301715	3.18740480072188e-59	5.24141119046081e-58	no
1075	MFAP4	-2.53647	3.22392740759211e-59	5.29653785539388e-58	down
1076	SMARCA4	0.776256245233792	3.27971565811564e-59	5.38318385111341e-58	no
1077	POLR2H	0.764763947490589	3.59849296127024e-59	5.90092703704677e-58	no
1078	PER2	-1.05606	3.75184806758216e-59	6.14669654188947e-58	down
1079	SV2B	-0.769961	4.10766966237905e-59	6.72340629353812e-58	no
1080	TUFT1	1.16677571908625	4.25007591586311e-59	6.95005469907948e-58	up
1081	CLEC5A	1.51791924337753	4.4678048026448e-59	7.29934325804902e-58	up
1082	BCL6	-1.14119	5.67249898357965e-59	9.25896530027729e-58	down
1083	ATAD2	1.50018438665206	8.01888532395339e-59	1.30767805823029e-57	up
1084	B4GALNT4	1.74198780627359	8.46554766965605e-59	1.37924388739664e-57	up
1085	PPP1R15A	-1.1546	8.65888552170989e-59	1.40944310782413e-57	down
1086	FOXO4	-0.971848	8.69552000516238e-59	1.41410293564616e-57	no
1087	GBE1	-0.999879	8.93446415986069e-59	1.45162439307543e-57	no
1088	RBFOX2	-0.79381	9.48240279125956e-59	1.53923451926871e-57	no
1089	ZFAND5	-0.727563	1.03731110250338e-58	1.68227285411499e-57	no
1090	MRPS34	1.01999395122026	1.07957236934713e-58	1.74920436835226e-57	up
1091	MET	-1.89958	1.09917552632383e-58	1.77933446108205e-57	down
1092	RND3	-1.6023	1.18774311291052e-58	1.92094607299567e-57	down
1093	B4GALT3	0.92076157023839	1.60130745153291e-58	2.58743741093528e-57	no
1094	LCN6	-0.235288	1.75509624676008e-58	2.83334139067914e-57	no
1095	CKAP2	1.13320037468231	1.87392417761497e-58	3.02240866674503e-57	up
1096	EPDR1	-1.46627	1.95106336232875e-58	3.14395347099343e-57	down
1097	ZCCHC24	-1.39825	2.22853682862622e-58	3.58780209027964e-57	down
1098	STX11	-1.18635	2.50589619599855e-58	4.03065871744357e-57	down
1099	IFNGR1	-0.933128	2.94092758002272e-58	4.72608935311931e-57	no
1100	ENTPD7	0.911776240916187	3.36659433820487e-58	5.40522023700329e-57	no
1101	MEG3	-1.25668	3.95423482358019e-58	6.34293744044049e-57	down
1102	BCAS4	1.5236459392911	4.01500758919023e-58	6.43457795214961e-57	up
1103	HSD17B11	-1.2286	4.32480024699392e-58	6.92477762122935e-57	down
1104	GREM2	-1.22928	4.72999384501545e-58	7.56670482761032e-57	down
1105	GRAMD1A	0.826894977407615	5.07516270380915e-58	8.11153380198855e-57	no
1106	ACTA2	-1.66856	5.25814140780657e-58	8.39638656449113e-57	down
1107	RRN3P1	-0.738436	6.13190654662898e-58	9.78280049864628e-57	no
1108	FGF7	-1.48181	6.16873450516669e-58	9.83267329384016e-57	down
1109	BBOX1	-2.43483	6.24800167688602e-58	9.95004126379477e-57	down
1110	NANS	0.876632326857948	6.39991310403308e-58	1.01827806603899e-56	no
1111	ZNF204P	-1.68827	6.77790714582742e-58	1.07744930785291e-56	down
1112	TMC2	-0.428284	7.09170392023194e-58	1.12631819186346e-56	no
1113	PRR11	1.62771865327495	7.34335072964492e-58	1.16523735162856e-56	up
1114	RASIP1	-1.27972	7.57545190251298e-58	1.20098793581941e-56	down
1115	HES6	1.85298655401843	7.67317092780322e-58	1.21538898435814e-56	up
1116	LPAR6	-1.04857	7.91362350082784e-58	1.25194881042894e-56	down
1117	ATP13A1	0.721077917624403	7.91816330473434e-58	1.25194881042894e-56	no
1118	CENPI	1.28238379175123	9.38425482273021e-58	1.48242687320428e-56	up
1119	VIM	-1.27204	9.6175210614174e-58	1.51791813642263e-56	down
1120	FOXP2	-0.697153	1.02107596781568e-57	1.61010916674935e-56	no
1121	ALG1	0.793925856989277	1.07370555540469e-57	1.69158910026782e-56	no
1122	ACKR1	-2.95015	1.09022583536633e-57	1.71608542588278e-56	down
1123	TXNDC17	0.867722624209204	1.11768835801551e-57	1.75774657977844e-56	no
1124	TOMM40	0.931587631631814	1.21469549096253e-57	1.90860650052396e-56	no
1125	AIFM2	-1.1504	1.26845885277911e-57	1.99131127101616e-56	down
1126	APOO	0.898391098310362	1.44521631519513e-57	2.26678200201254e-56	no
1127	RIBC2	1.33843851076664	1.51684733726548e-57	2.37702225585143e-56	up
1128	BCL9	0.993769132396326	1.57746362616498e-57	2.46982137426416e-56	no
1129	RASSF7	1.42933928336221	1.7754246524052e-57	2.77730511834617e-56	up
1130	PPP1R16B	-1.50479	1.78906631153818e-57	2.79616815292706e-56	down
1131	COA6	0.936542653550536	1.86850670055683e-57	2.91774507856183e-56	no
1132	ORC1	1.47626616220262	2.04564715983145e-57	3.19153484892078e-56	up
1133	GPRC5B	-1.42215	2.18911170330349e-57	3.41234790750599e-56	down
1134	DBNDD1	1.52615501423584	2.24969941273233e-57	3.50369852982943e-56	up
1135	SMAD9	-0.960963	2.40385903268863e-57	3.74048937236246e-56	no
1136	OR10A3	-0.21887	2.50547228419597e-57	3.89517130380151e-56	no
1137	PAK4	1.04935343101939	2.67563162936709e-57	4.15605366809606e-56	up
1138	MISP	2.57587731862033	2.81625475247991e-57	4.37063929556657e-56	up
1139	EME1	1.25639618323177	2.89692044457917e-57	4.49187989216091e-56	up
1140	PRELP	-2.06716	3.1280495443875e-57	4.84600728100243e-56	down
1141	PFKFB3	-1.53779	3.162062590311e-57	4.89440731003352e-56	down
1142	DNAH14	0.912022560415228	3.19127797814067e-57	4.9353030098023e-56	no
1143	GRK5	-0.898492	3.33571871295676e-57	5.15416694571561e-56	no
1144	RMI1	0.954249370542301	3.45451777471557e-57	5.33306279888563e-56	no
1145	CACNA2D1	-1.28127	3.721095473966e-57	5.73958665202739e-56	down
1146	SALL4	1.09019269882567	3.9653566813958e-57	6.11100910559609e-56	up
1147	HADHA	-0.574388	4.02290398879784e-57	6.19429009120826e-56	no
1148	IER5L	1.32704506815078	4.08904326811289e-57	6.29064400332245e-56	up
1149	MANF	0.790965929381144	4.13454456112414e-57	6.35510804995765e-56	no
1150	HNRNPAB	0.738944347968282	4.19105574544682e-57	6.43636830611619e-56	no
1151	CFL1	0.738912142970871	4.43012908833376e-57	6.79761162719918e-56	no
1152	LAMA3	-2.03205	4.51247710648834e-57	6.91795643903564e-56	down
1153	C19orf12	-0.878876	4.60081200931293e-57	7.04726287046623e-56	no
1154	MPDZ	-1.04431	4.7876734958847e-57	7.32713185535699e-56	down
1155	MAFF	-1.24416	5.16532440548848e-57	7.89825059093784e-56	down
1156	MRAP	-0.496068	5.49547971097141e-57	8.39581895981541e-56	no
1157	PCYOX1	-0.961312	5.69931141548396e-57	8.69970085642715e-56	no
1158	LRRTM2	-0.718715	6.36871115275987e-57	9.71310947054335e-56	no
1159	SUCLG1	-0.548714	6.79587292554292e-57	1.03556438082842e-55	no
1160	IL4I1	1.83834941652908	6.99639804350067e-57	1.06520160212298e-55	up
1161	CSTF2	0.677174922038155	7.13302735437489e-57	1.08506801124561e-55	no
1162	USP53	-1.127	7.88001665422995e-57	1.19766759148326e-55	down
1163	ATP1B2	-1.0545	8.04196925811359e-57	1.22123146231766e-55	down
1164	ACBD6	0.664394263253657	8.20205137921081e-57	1.24447104302614e-55	no
1165	ADAMTSL4	-1.27423	9.39666073258317e-57	1.42450150384679e-55	down
1166	APOLD1	-1.45868	9.79103653448358e-57	1.4830145474744e-55	down
1167	DNAJC18	-0.725726	9.92427463594479e-57	1.50190757793848e-55	no
1168	PCNA	0.974362583409383	1.0765385020497e-56	1.62780363738867e-55	no
1169	FOXP3	1.36821942563922	1.10588457772609e-56	1.67074658060055e-55	up
1170	PRCC	0.690751814471625	1.19225285643503e-56	1.79969040149565e-55	no
1171	NR2F6	0.968300707933978	1.32229449888776e-56	1.99428207898008e-55	no
1172	ESR2	-0.399239	1.33420867196614e-56	2.01053407470938e-55	no
1173	TRPC6	-0.875605	1.40798606717878e-56	2.11990127301316e-55	no
1174	SAMD1	0.8535604452644	1.51421146160425e-56	2.2778951127251e-55	no
1175	PLEK2	1.25073315836666	1.52319352246805e-56	2.28945708938793e-55	up
1176	FCGR1A	1.23628998900358	1.74528212123734e-56	2.6210397570725e-55	up
1177	PRDM5	-0.708826	1.77054960849809e-56	2.6567269868891e-55	no
1178	CDH12	-0.710832	1.80922465203719e-56	2.71245471813487e-55	no
1179	SGK1	-1.26911	2.09371230528428e-56	3.13630644814467e-55	down
1180	NGFR	-2.16676	2.3142153880987e-56	3.46367440417044e-55	down
1181	DLK2	-1.02368	2.64312731058536e-56	3.95260554041051e-55	down
1182	SEC14L1	-0.746556	2.73608167058838e-56	4.08815045552127e-55	no
1183	LPAR2	1.03332058824755	2.79405323103436e-56	4.17124041532525e-55	up
1184	CHAF1B	1.11020864088005	2.86079485473658e-56	4.26727178458638e-55	up
1185	LEF1	1.53231182237376	2.93009853686264e-56	4.36695951557224e-55	up
1186	LINC00641	-1.07218	3.01778269214518e-56	4.49384992630489e-55	down
1187	NECAB1	-1.13238	3.11787271425833e-56	4.63898483626928e-55	down
1188	NDE1	0.774345006026271	3.28804639891109e-56	4.88806291676504e-55	no
1189	PSMC4	0.67857296654317	3.83922565376198e-56	5.70265469058791e-55	no
1190	SLC9A9	-1.08173	4.18471078512198e-56	6.21060312403691e-55	down
1191	TMPO-AS1	1.00124020986104	4.20171240128126e-56	6.23059972451959e-55	up
1192	MAS1L	-0.507514	4.35994854644576e-56	6.45981973815256e-55	no
1193	PACSIN1	1.21867030047144	5.88948477253903e-56	8.71870834600266e-55	up
1194	PSMD14	0.674942361998961	6.16543218442607e-56	9.11957268083323e-55	no
1195	SHANK3	-1.0455	6.37660901111426e-56	9.42404115023338e-55	down
1196	RGS19	0.886679349156387	6.6225856093134e-56	9.77938833161237e-55	no
1197	LINC00667	-0.86044	7.86743782954518e-56	1.16079214292061e-54	no
1198	ITGB1BP1	-0.784314	8.33948766677536e-56	1.22941311922304e-54	no
1199	YIF1B	0.925323396692901	8.93452975707623e-56	1.31603611375916e-54	no
1200	SCN2A	-0.686522	9.08424700205635e-56	1.33697405252764e-54	no
1201	TNFSF4	1.29148116937196	9.19981864037335e-56	1.35285592845657e-54	up
1202	ARHGAP10	-0.966033	9.52593902849527e-56	1.39964733096718e-54	no
1203	STX6	0.666369495765066	9.80740761215349e-56	1.43980570106602e-54	no
1204	IRF7	1.4517531773831	1.35764495406342e-55	1.99147570878024e-54	up
1205	DBF4	0.954301983360385	1.69887709024047e-55	2.48994757599477e-54	no
1206	C1orf112	0.977793443815251	1.7694643676001e-55	2.59125291842333e-54	no
1207	TRABD2B	-1.30542	1.86495127343907e-55	2.72882389728313e-54	down
1208	AFAP1L1	-0.950704	2.1331668047521e-55	3.11869693201382e-54	no
1209	RDM1	1.03781319535597	2.29408521198577e-55	3.35118601562288e-54	up
1210	CCBE1	-0.898623	2.37474399411385e-55	3.4661449322351e-54	no
1211	NUDT16L1	1.02277532792418	3.16377957742884e-55	4.61399761494391e-54	up
1212	MBNL1-AS1	-0.825527	3.29233391805478e-55	4.79751727118527e-54	no
1213	AUNIP	1.32097504331704	3.72878740089537e-55	5.42902838311732e-54	up
1214	RTKN	0.900753893719566	3.8201134130416e-55	5.55741540261349e-54	no
1215	TJP3	1.66792357705833	4.37706825729858e-55	6.36241995820167e-54	up
1216	DNMT1	0.817943342511565	4.91738181699528e-55	7.14193094325276e-54	no
1217	MTX1	0.728940146106499	5.19190023042543e-55	7.5344412464703e-54	no
1218	YDJC	1.14415590219004	5.36515602154678e-55	7.77947623124283e-54	up
1219	TIMM17B	0.925296984181042	5.85303745033181e-55	8.4799421173347e-54	no
1220	KLHL36	-0.771476	5.97880671598745e-55	8.65505782057823e-54	no
1221	DCN	-1.9909	6.31870754327708e-55	9.13961457181134e-54	down
1222	COL1A1	2.08784879123619	8.17624567778007e-55	1.1816749174736e-53	up
1223	ALDH1A3	-1.53093	8.28682528797476e-55	1.19667719878105e-53	down
1224	BAX	0.894724273044301	8.59627446015911e-55	1.24034969968031e-53	no
1225	REEP4	1.05600092630064	9.46667729550082e-55	1.36482438951706e-53	up
1226	ANKDD1A	-0.672985	1.015772042752e-54	1.46325856827431e-53	no
1227	ORC6	1.4653332093591	1.06072056061778e-54	1.52676331060071e-53	up
1228	CHEK1	1.30311684686897	1.08921025251123e-54	1.56649367016293e-53	up
1229	BARD1	0.952187553864401	1.11493926754537e-54	1.60219222165328e-53	no
1230	LCA5	-0.949069	1.70702591710929e-54	2.45103940829814e-53	no
1231	CAB39L	-1.26746	1.71287603664057e-54	2.45744140398937e-53	down
1232	TLE4	-1.08016	2.05778330117928e-54	2.9498791300428e-53	down
1233	ALDH18A1	0.723431218132313	2.09349350619431e-54	2.99863656227881e-53	no
1234	CST1	3.35030660085801	2.11285747360054e-54	3.02392024645536e-53	up
1235	RNF125	-1.00743	2.44801147765888e-54	3.50075552282862e-53	down
1236	ESD	-0.702115	3.02375015001463e-54	4.32058668280003e-53	no
1237	RNF180	-1.05849	3.25327084006723e-54	4.64478709025281e-53	down
1238	ZNF367	1.22953981567688	3.78487964867558e-54	5.39941514339737e-53	up
1239	GLDN	-1.21966	3.89784864796785e-54	5.55608595413722e-53	down
1240	TLR4	-1.04551	4.0665099197646e-54	5.79182513652924e-53	down
1241	PCSK5	-0.974781	4.12255473349914e-54	5.86691693378955e-53	no
1242	SIPA1L3	0.934390308889363	4.84238522273108e-54	6.88577821406229e-53	no
1243	ARHGEF6	-1.40044	4.93800015263683e-54	7.0160917695671e-53	down
1244	CCDC141	-0.379262	5.4736744838295e-54	7.77094574428559e-53	no
1245	C1QTNF7	-1.30862	6.05949830164584e-54	8.59572686790098e-53	down
1246	MYL9	-1.44073	6.84502890856005e-54	9.70225164960506e-53	down
1247	VAMP2	-0.993453	7.96599358326511e-54	1.12820699818801e-52	no
1248	LMX1A	-0.579144	8.81944209363487e-54	1.24807825974107e-52	no
1249	AHNAK	-1.42426	1.05777836276414e-53	1.49571046155144e-52	down
1250	TCF7L2	-1.08056	1.11120543595591e-53	1.56999993635339e-52	down
1251	FBXW7	-0.655958	1.14428843224201e-53	1.6154498802419e-52	no
1252	SASH1	-1.35159	1.20850151994083e-53	1.70474004342453e-52	down
1253	HCG11	-1.14794	1.30534310429819e-53	1.83987745929851e-52	down
1254	NAP1L2	-1.40161	1.34161494362911e-53	1.8894945390298e-52	down
1255	LIX1L	-0.971016	1.40256539032571e-53	1.97376154251334e-52	no
1256	BAK1	0.835084207564186	1.45896546582708e-53	2.05149594681306e-52	no
1257	EZR	1.01185885456716	1.52982880899631e-53	2.14942773235353e-52	up
1258	ECSCR	-1.01572	1.56753879782061e-53	2.20065999271143e-52	down
1259	E2F7	1.23849482014943	1.57862832143503e-53	2.21446821166513e-52	up
1260	ARHGAP19	-0.742918	1.61915903842826e-53	2.26952125219694e-52	no
1261	NUP62	0.613233750479232	1.73674275273659e-53	2.43240394576376e-52	no
1262	PCDH17	0.974323682174113	2.00594301055392e-53	2.80720756809768e-52	no
1263	S100P	3.68271665612989	2.05614234645924e-53	2.87518052104644e-52	up
1264	ZMYND19	0.830846762825729	2.56709093687958e-53	3.58681906932201e-52	no
1265	TMEM79	1.14651102913311	2.70748742842382e-53	3.77999489908245e-52	up
1266	CDC7	1.2706282523312	2.91431992841315e-53	4.06554535985029e-52	up
1267	ARHGEF39	1.00576798811763	3.2520135191874e-53	4.53305530878996e-52	up
1268	FFAR4	-0.891321	3.28878631594355e-53	4.58069835377594e-52	no
1269	ROCK2	-0.89987	3.32833533540452e-53	4.6321300518975e-52	no
1270	PRKAR2B	-1.72941	3.48596964630328e-53	4.84769369475293e-52	down
1271	ATP6AP1	0.845572502746915	3.55185953297501e-53	4.93543597260989e-52	no
1272	VAMP8	0.821445356395246	3.70551857691704e-53	5.14490279771477e-52	no
1273	RAB11FIP4	1.10844533927121	3.80051399877962e-53	5.27132473502075e-52	up
1274	WDR76	1.0196822458548	3.80254102962258e-53	5.27132473502075e-52	up
1275	PACRG	-0.741678	3.81979642049936e-53	5.29109212411287e-52	no
1276	IRS2	-1.54455	3.93883834170666e-53	5.4517103411349e-52	down
1277	DES	-2.01298	4.02776531536244e-53	5.57042781790258e-52	down
1278	FGFBP1	-1.99592	4.14304942550265e-53	5.72538309106435e-52	down
1279	ECHDC1	-1.1158	4.90331307713933e-53	6.7707124515526e-52	down
1280	PIGR	-3.30692	5.04998621135395e-53	6.96779738115017e-52	down
1281	MMP28	-1.34056	5.30452139424287e-53	7.31328277468566e-52	down
1282	MBNL2	-1.18579	5.37531646644332e-53	7.40510640513693e-52	down
1283	MEST	-1.59819	5.82205935397974e-53	8.01429386209168e-52	down
1284	KCNJ2	-1.07714	6.0572559405946e-53	8.33155741174776e-52	down
1285	CHD4	0.799910114682914	7.02297835309757e-53	9.65235958708608e-52	no
1286	EGR3	-2.15184	7.2455056287668e-53	9.95045683589817e-52	down
1287	NEDD9	-1.32392	8.0054018161594e-53	1.09855012801236e-51	down
1288	CLIC2	-1.14284	8.17397503943354e-53	1.12081190350494e-51	down
1289	JTB	0.918364883951372	8.19999031729796e-53	1.12350681919162e-51	no
1290	IL6	-1.7944	8.40177970753363e-53	1.15026225902908e-51	down
1291	GPR34	-1.38596	8.50459862259205e-53	1.16343699669712e-51	down
1292	KRT8	1.70046911307285	8.58679832238875e-53	1.17377279544665e-51	up
1293	PPL	-1.32675	8.7654640902756e-53	1.19726884221467e-51	down
1294	PCDH9	-0.831099	8.94834969999085e-53	1.22130451353585e-51	no
1295	IBSP	1.93406260817828	8.98422625225453e-53	1.22525420726693e-51	up
1296	CXCL3	-0.889349	1.00032170721891e-52	1.36316988203651e-51	no
1297	TEAD1	-1.05424	1.08054880930684e-52	1.47136256909546e-51	down
1298	FEZ1	-0.791829	1.12046255462265e-52	1.52453691657863e-51	no
1299	GTF3C1	0.720872583011292	1.14629938418009e-52	1.55849064080097e-51	no
1300	FANCF	0.805599486713408	1.19145133179796e-52	1.61863245929875e-51	no
1301	TOR2A	0.945359122723454	1.20479834845362e-52	1.63550681260872e-51	no
1302	RFC2	0.75062528229782	1.22561564039292e-52	1.66248831221039e-51	no
1303	MRGBP	0.823472940821266	1.26827705196707e-52	1.71903614848737e-51	no
1304	RITA1	0.696616850084207	1.56215706406837e-52	2.11574048378155e-51	no
1305	MXI1	-1.02321	1.65517674580054e-52	2.24000586265007e-51	down
1306	MFSD12	0.8073072910004	1.78126295560201e-52	2.4087967120128e-51	no
1307	DIAPH3	1.30101804863214	1.79027250750745e-52	2.41912798432205e-51	up
1308	CCDC78	1.64354024450402	1.88294332722929e-52	2.54240535949515e-51	up
1309	OLFML2A	-1.11521	2.04030657403264e-52	2.7527772653927e-51	down
1310	GIMAP1	-1.04689	2.04379410779725e-52	2.75537768990895e-51	down
1311	DAP3	0.59964531742657	2.14620303551991e-52	2.89123507325073e-51	no
1312	RPE65	-0.583315	2.21768561007947e-52	2.98525499692177e-51	no
1313	CBX3	0.675125918878038	2.25198024569875e-52	3.02911067168969e-51	no
1314	PLXNA3	0.917043328921824	2.29005337560188e-52	3.07797813291512e-51	no
1315	SMIM22	1.92567502209763	2.39043289609381e-52	3.21045135953709e-51	up
1316	CARD6	-0.999519	2.49267575985753e-52	3.34522390538327e-51	no
1317	PARN	0.580383236286245	2.66812512829517e-52	3.5779618747776e-51	no
1318	TLN1	-0.768334	2.96476157166084e-52	3.97273551723081e-51	no
1319	SNRPB	0.863607492672334	3.01149197663551e-52	4.03229414703258e-51	no
1320	C4BPA	-1.43641	3.15556588209819e-52	4.22200371543456e-51	down
1321	RNFT2	1.07766295451768	3.24492403424131e-52	4.33798574245549e-51	up
1322	FGD4	-0.910552	3.24716445927533e-52	4.33798574245549e-51	no
1323	MIS18A	0.83704671421135	3.42911748998878e-52	4.57759969695328e-51	no
1324	TSPAN17	0.747490343197478	3.44682006459904e-52	4.5977559789187e-51	no
1325	OR2L13	-0.668707	3.45812308245526e-52	4.60935183088622e-51	no
1326	JUN	-1.4073	3.56187333496145e-52	4.74406070654255e-51	down
1327	PSMA5	0.639884028802388	3.73403634400579e-52	4.96961687049633e-51	no
1328	SCT	1.53143160944287	3.78120096998606e-52	5.02859866949727e-51	up
1329	GFRA2	-0.879948	4.18271742973146e-52	5.55838769950995e-51	no
1330	KCTD10	-0.539373	4.62475786637627e-52	6.14119162993017e-51	no
1331	ITGA9	-1.15355	5.22641175649911e-52	6.93491044564469e-51	down
1332	MYCBP2	-0.979544	5.26792372616326e-52	6.98474481439709e-51	no
1333	KLHL4	-0.612827	5.43523887632648e-52	7.20118183006766e-51	no
1334	NOVA2	-0.719303	6.88109956996878e-52	9.10997747415432e-51	no
1335	VKORC1L1	-0.728525	7.67682691285946e-52	1.01558382103379e-50	no
1336	SPATA9	-0.524215	7.79057445566507e-52	1.02986029537052e-50	no
1337	CCDC8	-1.71664	8.212092352374e-52	1.0847701049759e-50	down
1338	PTGIS	-1.68425	8.64999440389236e-52	1.14176047210122e-50	down
1339	TRPC1	-0.860112	8.66617242472456e-52	1.1430416071177e-50	no
1340	AMPD1	-0.826917	9.45622202141273e-52	1.24631594865799e-50	no
1341	MYEOV	-1.93019	1.03152051766635e-51	1.35851482941875e-50	down
1342	MRPL17	0.712295444370255	1.08668971588737e-51	1.4301063392166e-50	no
1343	TYRO3	-1.07251	1.47920793752345e-51	1.94521901597927e-50	down
1344	JAZF1-AS1	-0.42921	1.50812162849888e-51	1.98176607744931e-50	no
1345	MICAL2	1.15561801377897	1.58620789725549e-51	2.08282659282002e-50	up
1346	CLEC14A	-1.20375	1.62278473704579e-51	2.12840837670606e-50	down
1347	FHOD3	-1.14329	1.62333168191103e-51	2.12840837670606e-50	down
1348	COMMD5	0.830410627259079	2.10420423890039e-51	2.75685096908159e-50	no
1349	CHST3	-1.39642	2.21574863236264e-51	2.90084037036001e-50	down
1350	N4BP3	1.38693982523012	2.32190086637097e-51	3.03756231118353e-50	up
1351	PYGO2	0.670606910359175	2.32902809740754e-51	3.04463103096333e-50	no
1352	CCDC152	-0.614398	2.35786552510453e-51	3.08004904133662e-50	no
1353	DNAJC9	0.776122533202681	2.37637586033147e-51	3.1019345210136e-50	no
1354	ALAS2	-0.501601	2.55283359534381e-51	3.32980754264159e-50	no
1355	CUBN	-0.521232	2.72091122703025e-51	3.54642163694326e-50	no
1356	NMNAT2	-1.38802	2.79457771474277e-51	3.63975199263068e-50	down
1357	KNSTRN	0.965362607079638	2.98314122487711e-51	3.88248026326858e-50	no
1358	DPYD	-1.18175	3.38428270608126e-51	4.40131199352733e-50	down
1359	ASTN1	-0.732525	3.67778376972918e-51	4.77949515505424e-50	no
1360	GMIP	0.831487727678593	3.77984524317019e-51	4.9085181499727e-50	no
1361	WDHD1	0.970797677410659	3.82342201428428e-51	4.96145894153377e-50	no
1362	HSD11B1	-1.654	4.24673050234087e-51	5.50671860512791e-50	down
1363	ZNF672	0.702462965367297	4.29180569357268e-51	5.56108439869311e-50	no
1364	TYMS	1.19076379622439	4.50909069081026e-51	5.83834682480938e-50	up
1365	RCC1	0.916961776403225	5.56373956287056e-51	7.19862303442176e-50	no
1366	CABLES2	0.952320681574164	5.71333543869918e-51	7.38676553315273e-50	no
1367	RNF187	0.690314424460294	6.06280419155653e-51	7.83285916803803e-50	no
1368	CTNNAL1	-1.00207	6.16619483647492e-51	7.96061162331751e-50	down
1369	LRP1	-1.39962	8.97475920548708e-51	1.15780293884666e-49	down
1370	ARHGAP24	-0.850371	9.31950480614394e-51	1.20139981300225e-49	no
1371	A2M-AS1	-0.652743	1.00037598799714e-50	1.28866814908954e-49	no
1372	PPP1R37	0.996958571974149	1.0452555801971e-50	1.34549991267208e-49	no
1373	SNTB2	-0.764639	1.04808120524607e-50	1.3481545641552e-49	no
1374	TIPARP	-1.09349	1.12835966897513e-50	1.45036099809096e-49	down
1375	RIMS3	-1.12281	1.14892183531692e-50	1.47571698425689e-49	down
1376	WDFY3-AS2	-0.576779	1.17632194293841e-50	1.50981263330199e-49	no
1377	CLDN8	-2.32758	1.19606146253189e-50	1.53403351414493e-49	down
1378	SRL	-0.642083	1.20441139044015e-50	1.54362188436601e-49	no
1379	SMYD3	1.12402304455401	1.3351124875141e-50	1.70989279492288e-49	up
1380	ARRDC4	-1.06789	1.62503199672244e-50	2.07968768797935e-49	down
1381	C1orf35	0.953749712280209	1.6278490127397e-50	2.08178431672671e-49	no
1382	BLOC1S3	0.676928319691198	1.93799992623076e-50	2.4766292834415e-49	no
1383	ACAA2	-0.921488	1.98471495644467e-50	2.5344939150954e-49	no
1384	MATN3	1.91965861758888	2.07489625239144e-50	2.64774152554085e-49	up
1385	CNKSR2	-0.385447	2.11731988102144e-50	2.69992681723607e-49	no
1386	SIX4	1.30794615721162	2.26101634063213e-50	2.88108294313882e-49	up
1387	BLM	1.13377232405824	2.26915625683328e-50	2.8893704868012e-49	up
1388	PPARA	-1.00753	2.30791279254612e-50	2.93660286953581e-49	down
1389	TSC22D1	-0.857037	2.33050756846486e-50	2.96321772258156e-49	no
1390	EPHA2	-1.12114	2.43005695749175e-50	3.08757092994689e-49	down
1391	ATXN1L	-0.776731	2.45083190608524e-50	3.1117284179275e-49	no
1392	PTGS2	-1.68342	2.5042845968131e-50	3.17731108220662e-49	down
1393	BRIP1	1.20422810888368	2.71021895146738e-50	3.43612181635789e-49	up
1394	PRKCZ	0.796997232991515	2.71636383118114e-50	3.44144201022168e-49	no
1395	WASF2	-0.807329	2.77219815066722e-50	3.50966247590924e-49	no
1396	GPATCH11	-0.69051	2.90075559894878e-50	3.66978829749529e-49	no
1397	TBC1D10B	0.602034979875685	3.03864601296355e-50	3.84148369613094e-49	no
1398	MGRN1	0.685316681777259	3.08652456257145e-50	3.8992210514717e-49	no
1399	ARPC5L	0.706103783791848	3.12387882434369e-50	3.9435899869002e-49	no
1400	SCAMP3	0.707603904192049	3.16541188681512e-50	3.99316709521727e-49	no
1401	KCNA6	-0.708857	3.27880211520091e-50	4.13325654222436e-49	no
1402	IKBKE	1.00743353647304	3.306880722914e-50	4.16567906186762e-49	up
1403	PDGFRA	-1.4622	3.43181613981979e-50	4.31997896260566e-49	down
1404	PNRC1	-0.91127	3.73393813287493e-50	4.69694311714416e-49	no
1405	CYB5R3	-0.792114	3.7524425233169e-50	4.71686031347329e-49	no
1406	BACH2	-0.852388	3.85041412510671e-50	4.83656926482999e-49	no
1407	IL17RD	-1.43106	3.91539863231631e-50	4.91470186534033e-49	down
1408	MEF2C	-0.909702	4.52561867022695e-50	5.67663006639759e-49	no
1409	VGLL3	-1.25463	4.67690091719763e-50	5.86222477633976e-49	down
1410	SLC12A4	-0.822192	4.71626939631791e-50	5.90737828428161e-49	no
1411	EPS8	-1.03379	4.72066660404751e-50	5.90869545670327e-49	down
1412	CREBRF	-0.791288	4.92852694430572e-50	6.16449818437558e-49	no
1413	RNPEP	0.746102390611497	5.30802056525563e-50	6.6344622224331e-49	no
1414	PGM1	-0.981701	5.52882566458962e-50	6.90555799592059e-49	no
1415	SEMA5A	-1.36682	5.55239786371422e-50	6.93009884601109e-49	down
1416	DSN1	0.844217118369718	5.88468883430997e-50	7.33965321347093e-49	no
1417	CHL1-AS1	-0.428592	6.24199456152938e-50	7.77980705371703e-49	no
1418	CLCN2	0.766343832535748	6.46561078661839e-50	8.05283160102027e-49	no
1419	MAF	-0.995992	6.6823111524342e-50	8.31686379585203e-49	no
1420	RRP12	0.730495194598407	7.06998604131668e-50	8.79317066730238e-49	no
1421	ABCG2	-1.02539	7.45738024949362e-50	9.26845831008492e-49	down
1422	KIFC2	1.47463601963989	7.55604878844643e-50	9.38448506700087e-49	up
1423	TM4SF18	-1.41044	7.56865830625658e-50	9.39354001031605e-49	down
1424	HPS5	-0.65949	8.30210794896309e-50	1.02965961015897e-48	no
1425	UACA	-0.79265	8.3729235508131e-50	1.03771370407656e-48	no
1426	GIMAP7	-1.47552	8.62264971676626e-50	1.06791456274761e-48	down
1427	TYMP	1.37698349019811	9.07815597242152e-50	1.12354108359451e-48	up
1428	PGAM5	0.719707885592672	9.62575971223739e-50	1.19047998793995e-48	no
1429	ZNF677	-0.991195	1.09867766639923e-49	1.35785488217472e-48	no
1430	AIMP2	0.64587974677968	1.10825631275306e-49	1.36873529647075e-48	no
1431	PTK6	1.66147508119485	1.13935263613348e-49	1.40615701654461e-48	up
1432	EPCAM	1.44759920458027	1.17282082844534e-49	1.44645172145063e-48	up
1433	RAD54B	0.85428790565514	1.28331716113773e-49	1.58162347403025e-48	no
1434	A2M	-1.29261	1.42992966920843e-49	1.76108702147071e-48	down
1435	CCDC85A	-0.760732	1.46565859491008e-49	1.80383250485763e-48	no
1436	CDADC1	-0.545496	1.53084714878049e-49	1.88275010408163e-48	no
1437	DUSP22	-0.681267	1.69353564422464e-49	2.08138712683725e-48	no
1438	STX1A	1.03331465752703	1.89331847842343e-49	2.3253058169288e-48	up
1439	H6PD	-0.812483	2.05470158529125e-49	2.52081529096178e-48	no
1440	GEN1	0.84287384802829	2.05536154180679e-49	2.52081529096178e-48	no
1441	ZC3H12B	-0.482146	2.14680050523213e-49	2.63113419312315e-48	no
1442	RAPGEF2	-0.738729	2.21226692350905e-49	2.70949002330745e-48	no
1443	SHISA3	-0.854279	2.25320203548317e-49	2.75771317731589e-48	no
1444	PHLDB1	-0.922737	2.40575310521591e-49	2.94238265867161e-48	no
1445	PELI1	-1.11668	2.48662182063354e-49	3.03918532693487e-48	down
1446	ZC3H12C	-0.965621	2.68916055443927e-49	3.28445812945725e-48	no
1447	CXCL10	2.42509665482623	3.18189476986686e-49	3.88358282865367e-48	up
1448	VLDLR	-1.27133	3.32514610094176e-49	4.05562191220528e-48	down
1449	SOSTDC1	-2.37974	3.3672411825255e-49	4.10413019493326e-48	down
1450	DNAJA3	0.626698935683012	3.41921609106576e-49	4.1646051989181e-48	no
1451	SFXN1	0.838834466307382	3.64259990417536e-49	4.43362900810758e-48	no
1452	AP1S3	0.87772246406606	3.86864693111191e-49	4.70552158749087e-48	no
1453	NMB	-1.44962	4.08204406707245e-49	4.96166416163569e-48	down
1454	LMBRD1	-0.667551	4.48599221993147e-49	5.44890705613546e-48	no
1455	LRRC45	1.18299698781639	4.62516518823581e-49	5.6140922604421e-48	up
1456	ISG15	2.24998837318185	4.8897724770406e-49	5.93119998056415e-48	up
1457	SKI	-0.729679	4.99454044586627e-49	6.05412346015402e-48	no
1458	TAGLN	-1.50425	5.04442432258825e-49	6.11039629363725e-48	down
1459	TNFRSF18	1.86195025872493	5.10861941545155e-49	6.18391552407743e-48	up
1460	PDGFA	-1.03219	5.83252800140348e-49	7.05536144060183e-48	down
1461	ITM2B	-0.784217	6.4218947823509e-49	7.76297630055436e-48	no
1462	CCDC82	-0.832208	6.52829917309327e-49	7.88620326238032e-48	no
1463	SNRK	-0.670871	6.54423194702487e-49	7.90004650829845e-48	no
1464	SELP	-1.79803	6.6303418718314e-49	7.99852922120316e-48	down
1465	ZNF296	1.35739369616438	6.64055364010412e-49	8.00538005719309e-48	up
1466	HABP4	-0.802347	7.12135894053354e-49	8.57914872092516e-48	no
1467	NR5A2	-0.825642	7.19330702484085e-49	8.65991788450676e-48	no
1468	SIDT2	-0.762222	8.19299828650456e-49	9.85671272056928e-48	no
1469	KCNH8	-0.736821	8.24758197196685e-49	9.91562595009575e-48	no
1470	TMEM238	1.61365343740263	8.62723475021996e-49	1.03650063213357e-47	up
1471	LINC00844	-0.470851	1.05813472463601e-48	1.27040906674348e-47	no
1472	BLCAP	-0.632053	1.10838822989826e-48	1.32983998153757e-47	no
1473	PPP1R14B	1.08333256136203	1.15423828613518e-48	1.38391054795882e-47	up
1474	PIGU	0.689897076002087	1.31268589109065e-48	1.5728185564825e-47	no
1475	DHDDS	-0.57833	1.35871539314879e-48	1.62686593616277e-47	no
1476	GYS2	-0.416628	1.41851043957946e-48	1.69731117028543e-47	no
1477	GGCT	1.01094781077257	1.59918988293819e-48	1.91220667045168e-47	up
1478	WLS	-1.63586	1.63450230930126e-48	1.95310861194652e-47	down
1479	PPP1CA	0.77203339179348	1.63807505475006e-48	1.9560543300839e-47	no
1480	MID1	-1.41562	1.66425147161985e-48	1.98596927299177e-47	down
1481	ZFP36L2	-1.40664	1.88735123298572e-48	2.25067590315738e-47	down
1482	CCL21	-2.91698	1.89191052455902e-48	2.25459053807266e-47	down
1483	AXIN1	0.774839333965383	2.0354912582467e-48	2.42406008846224e-47	no
1484	NLGN1	-0.687361	2.05241081432843e-48	2.44256249271257e-47	no
1485	BRI3BP	0.885565918339312	2.21824705367369e-48	2.638145536359e-47	no
1486	FAM3D	-1.63057	2.23376193849694e-48	2.65480952865374e-47	down
1487	CCNE2	1.24596243745231	2.24191066432139e-48	2.66270237004574e-47	up
1488	PROC	0.773946413706099	2.34988118302553e-48	2.78906260574019e-47	no
1489	OVOL2	1.11822219050617	2.57935273161459e-48	3.0593652513798e-47	up
1490	DPM2	0.732193366383923	2.80653205743727e-48	3.32658809841608e-47	no
1491	RHNO1	0.754704850702765	2.84763856101414e-48	3.37304792931393e-47	no
1492	SRMS	1.73144364852502	2.87654411699263e-48	3.40500305966534e-47	up
1493	DCAF13	0.935537709789638	2.92269109392773e-48	3.45731061017131e-47	no
1494	ADHFE1	-0.903504	3.08775299103221e-48	3.65012085506157e-47	no
1495	NRIP2	-0.830826	3.27994769916862e-48	3.87472617491752e-47	no
1496	GALR1	-0.290495	3.81468584744672e-48	4.50342023741689e-47	no
1497	PTCHD1	-1.26708	4.05409946511372e-48	4.78286243509509e-47	down
1498	CHAF1A	0.873369345536947	4.28807588241606e-48	5.05552123894193e-47	no
1499	ANKRD35	-1.25313	4.46365657795018e-48	5.25901526505524e-47	down
1500	PKP3	1.22770206615605	4.64193131567316e-48	5.46540993107357e-47	up
1501	PDIA4	0.811482544746911	4.77513548420428e-48	5.61849885319999e-47	no
1502	KANK2	-0.926879	5.05753545581396e-48	5.94681316146007e-47	no
1503	MYH1	-0.7604	5.44835365305302e-48	6.40208741627208e-47	no
1504	ADAMTSL2	1.19962072175146	5.98190349932985e-48	7.02436154931279e-47	up
1505	PPEF1	1.14308022538935	6.454782727533e-48	7.57461247514687e-47	up
1506	MYO19	0.821534002596685	6.51837030690859e-48	7.64415258899819e-47	no
1507	SMIM3	-1.03653	7.0777894545948e-48	8.29468079347039e-47	down
1508	SAMD14	0.556422947584287	7.13430581412649e-48	8.35536969385198e-47	no
1509	MRGPRX3	-1.05659	7.24506061448988e-48	8.47945762176976e-47	down
1510	ACSL4	-1.15198	7.50927465280168e-48	8.78286752603513e-47	down
1511	LINC00842	-0.604311	7.85330616998111e-48	9.17916878014801e-47	no
1512	C6	-1.34439	8.30816826786877e-48	9.70440210177449e-47	down
1513	SLC25A39	0.798028216272161	9.3637972738595e-48	1.09302064543049e-46	no
1514	CAPN15	0.827386871500745	9.44830176267427e-48	1.10215625779782e-46	no
1515	CHPF	1.02865571500749	9.52979004924991e-48	1.11092819841454e-46	up
1516	SLC29A4	-1.42561	1.0122679954472e-47	1.17926550577791e-46	down
1517	PUSL1	0.964575823144195	1.01911145317786e-47	1.18645533121781e-46	no
1518	FOXO6	1.23144675956517	1.04557898598403e-47	1.21646709298182e-46	up
1519	TENM2	-1.20201	1.15709140441426e-47	1.34531871582359e-46	down
1520	LAMA2	-1.55227	1.30614809189557e-47	1.51762377966893e-46	down
1521	MDFIC	-1.00336	1.36099106991199e-47	1.58030659340668e-46	down
1522	EIF2AK1	0.58509706325138	1.37395369473599e-47	1.59430986877347e-46	no
1523	SAC3D1	1.12925843746885	1.39338264646453e-47	1.61579323172752e-46	up
1524	CDC25A	1.34938968655326	1.47382557918123e-47	1.70795495760627e-46	up
1525	KCNC4	-0.803804	1.52340908569722e-47	1.76388927235525e-46	no
1526	ARFGAP1	0.839387761809111	1.52408981915753e-47	1.76388927235525e-46	no
1527	SGCB	-0.967847	1.7348794396564e-47	2.00652952087568e-46	no
1528	TMEM237	-0.708883	1.82834058439891e-47	2.11324103802808e-46	no
1529	SEMA6A	-1.32484	1.84965548599628e-47	2.13647910648661e-46	down
1530	IGIP	-0.828683	1.85556026259278e-47	2.14189867958504e-46	no
1531	CYP26B1	-1.34473	1.93397010933245e-47	2.23095010456698e-46	down
1532	BDH2	-0.814564	1.96448580220932e-47	2.26467256872185e-46	no
1533	ZC3H3	0.824699717530692	1.98439917979234e-47	2.28613658932241e-46	no
1534	CPM	-1.31956	2.02125085102264e-47	2.32707374706068e-46	down
1535	GULP1	-0.982547	2.06685163008742e-47	2.37802388527517e-46	no
1536	JAM3	-1.15996	2.35975159341581e-47	2.71325344344509e-46	down
1537	CTIF	-0.871741	2.49796847757785e-47	2.87030717517908e-46	no
1538	GMPPA	0.649308700107183	2.78943289334761e-47	3.20313227109312e-46	no
1539	CEBPA	-1.26174	2.96009337872442e-47	3.39689468236855e-46	down
1540	ABHD12	0.801844226673396	3.03198116205788e-47	3.4771311235782e-46	no
1541	ALG3	0.818276043037218	3.26673462039491e-47	3.74391954125857e-46	no
1542	ADPRM	-0.599338	3.3071760753507e-47	3.78781041937541e-46	no
1543	WSCD2	-0.848622	3.40343360133829e-47	3.89553083818765e-46	no
1544	CST2	2.11617872964449	3.4519014634701e-47	3.94844765196538e-46	up
1545	FLNC	-1.27324	3.45769044158504e-47	3.95250944264293e-46	down
1546	PARPBP	0.937856637870592	3.52061876840194e-47	4.02184010793963e-46	no
1547	SAMD10	1.0035354412763	3.64855830192265e-47	4.16529981708183e-46	up
1548	HSF2BP	0.742083185358728	4.32374329341026e-47	4.9329218543229e-46	no
1549	TUBG1	0.857591088709938	4.39364586938492e-47	5.00943703674675e-46	no
1550	OCIAD2	0.827079419070944	4.45601456930565e-47	5.07726924571013e-46	no
1551	CTPS1	0.986049941213213	5.48010535649067e-47	6.24011223088212e-46	no
1552	CCL24	-1.03886	5.97565292025962e-47	6.80000040107636e-46	down
1553	BUB3	0.750224892540371	6.12101899504504e-47	6.96093473737866e-46	no
1554	TMEM9	0.789780561123187	6.12883928601335e-47	6.96534302640166e-46	no
1555	PCDHGA3	-0.556677	6.15690166087375e-47	6.9927357062824e-46	no
1556	ZNF687	0.748678209198634	6.51298837162554e-47	7.39240923080197e-46	no
1557	STXBP1	-1.00698	6.72617593993486e-47	7.62947933687794e-46	down
1558	STARD8	-0.787061	7.10920439600752e-47	8.05877142733562e-46	no
1559	DDIAS	1.11167643621358	7.21440350158421e-47	8.17277615403969e-46	up
1560	CEP85	0.838020336601647	7.51415427348208e-47	8.5068896553825e-46	no
1561	KLF2	-1.38436	7.53262694277116e-47	8.52233981013974e-46	down
1562	SMYD4	-0.512007	7.65008968603454e-47	8.64969487484354e-46	no
1563	SNTG2	-0.634559	7.77199695413044e-47	8.78190903435046e-46	no
1564	OSBPL1A	-0.96504	7.79044402444023e-47	8.79712480279021e-46	no
1565	RABEP2	1.03342251812474	8.02227670748554e-47	9.0498237041837e-46	up
1566	ITGA1	-0.920168	8.02447422045846e-47	9.0498237041837e-46	no
1567	SNRPE	0.772144737367176	8.44521257090973e-47	9.51824500413764e-46	no
1568	DPY30	0.604249453091227	8.54032653667785e-47	9.61930529108849e-46	no
1569	PTCH1	-0.855901	8.69387835067643e-47	9.78601565017823e-46	no
1570	KDM5B	0.8289330843862	9.14198681099446e-47	1.02838617241384e-45	no
1571	MXD3	1.11267303468966	9.16538133566013e-47	1.03036155168105e-45	up
1572	IRX1	-2.22463	1.00269009504221e-46	1.12649553234991e-45	down
1573	PKDCC	-1.41199	1.00551550276129e-46	1.12895163981355e-45	down
1574	MAGI1	-0.898416	1.01012469514797e-46	1.13340611442238e-45	no
1575	HARBI1	0.611778930097679	1.03237912691727e-46	1.1576411276499e-45	no
1576	VOPP1	0.805831673772841	1.07097490004238e-46	1.20015784959699e-45	no
1577	ORMDL2	0.714458228747284	1.10272824384319e-46	1.23495773712838e-45	no
1578	STAC2	-3.20049	1.17819508440281e-46	1.31863773039532e-45	down
1579	PXDC1	-1.19096	1.20130447552448e-46	1.34365030666484e-45	down
1580	LINC00636	-0.253586	1.22787431320723e-46	1.37202926636628e-45	no
1581	TTYH3	1.01945146421287	1.22823071747074e-46	1.37202926636628e-45	up
1582	KLF3-AS1	-0.662045	1.2460171416202e-46	1.39101825146361e-45	no
1583	RASL12	-1.10676	1.39622901394347e-46	1.55772587588475e-45	down
1584	ALPL	-1.63743	1.3976776718032e-46	1.55835766172451e-45	down
1585	SUCLA2	-0.637533	1.53006193600257e-46	1.70488478559883e-45	no
1586	MRPS12	0.924731353627097	1.55963423025744e-46	1.73674023584972e-45	no
1587	NABP2	0.589498009217007	1.56185458875166e-46	1.73811681738771e-45	no
1588	LINC00922	1.02371323038818	1.58764725740879e-46	1.76570769603884e-45	up
1589	PSMG3	0.847855130924454	1.65139404737489e-46	1.83544809758892e-45	no
1590	KDR	-1.01616	1.75832117212908e-46	1.95306353591017e-45	down
1591	TRPM6	-0.564864	1.77697391089274e-46	1.9725415612996e-45	no
1592	SLC25A44	0.541894521805431	1.7919881148349e-46	1.98795867437809e-45	no
1593	MRPL13	0.899906251719373	1.86624441410388e-46	2.06903594460066e-45	no
1594	MED25	0.778304856900506	1.86944973643418e-46	2.07128932215584e-45	no
1595	FANCA	1.07757589127232	1.89448514369869e-46	2.09771173184091e-45	up
1596	HSPA14	0.745087179483717	1.94515668777694e-46	2.15246944002685e-45	no
1597	CAMSAP3	1.20331945409376	1.94768405876152e-46	2.15391660374372e-45	up
1598	TSACC	0.919144292269344	1.99530158492663e-46	2.20519532486791e-45	no
1599	ANGPTL4	-2.0328	2.02196222223688e-46	2.23326296478583e-45	down
1600	APCDD1L	-1.64985	2.17014694754572e-46	2.39543532753781e-45	down
1601	ASPSCR1	0.887041856721363	2.27463104329235e-46	2.50919792976804e-45	no
1602	PHTF1	0.640075729050424	2.79541562887704e-46	3.08176251071145e-45	no
1603	LGR4	-1.43373	2.83800092608233e-46	3.12675822554835e-45	down
1604	NR4A1	-1.80603	2.85052020416448e-46	3.13859334948559e-45	down
1605	CALR	0.761126010325482	2.90366467450321e-46	3.19511662407484e-45	no
1606	LAMB3	-2.06295	2.98842750410972e-46	3.28633985990547e-45	down
1607	SLC24A2	1.1012737291584	3.26805466293968e-46	3.59160631002973e-45	up
1608	AVPR1A	-1.02567	3.31604119011522e-46	3.64207732951648e-45	down
1609	HSPA12B	-1.14217	3.39511688791043e-46	3.72661027702834e-45	down
1610	DENND1C	0.897928198384417	3.78693584136437e-46	4.15410396859231e-45	no
1611	FLI1	-0.89993	3.84278424632053e-46	4.21275062534245e-45	no
1612	AVPI1	-0.966489	4.79792342935807e-46	5.25658347927375e-45	no
1613	ARHGAP31	-0.931676	5.09197314525595e-46	5.57528442147336e-45	no
1614	TMEM125	1.21792618006246	5.15373437206079e-46	5.63941157032005e-45	up
1615	SYNDIG1	1.72241146346982	5.23499421406313e-46	5.72478221762037e-45	up
1616	SLIT2	-1.1161	5.96297987569683e-46	6.51684329113129e-45	down
1617	ZEB2	-0.954493	6.3177689321177e-46	6.90031645702725e-45	no
1618	CREBL2	-0.775369	6.55118745770186e-46	7.15083570398471e-45	no
1619	PRDM11	-0.628176	6.65964145544543e-46	7.26472685266348e-45	no
1620	TEX26	-0.356149	7.46504435918396e-46	8.13828076713259e-45	no
1621	PCCA	-0.852458	7.50598610137594e-46	8.17786678201114e-45	no
1622	OGFRL1	-1.16275	7.66384410861077e-46	8.34470720112052e-45	down
1623	CRTAC1	-1.40559	7.78931871805814e-46	8.47610338136936e-45	down
1624	SDC1	1.64405271664266	7.81640783331505e-46	8.50034351873012e-45	up
1625	SERPING1	-1.30118	8.0853500270754e-46	8.78740718942638e-45	down
1626	PRDM16	-0.538809	8.1693000605982e-46	8.87318624663129e-45	no
1627	RFC4	0.909083714762528	8.82989283938592e-46	9.58480254679746e-45	no
1628	BMP3	-0.776704	9.22822986435658e-46	1.00110422379854e-44	no
1629	PDP2	-0.722877	9.41916511384962e-46	1.02119014779434e-44	no
1630	DCP1A	-0.584823	9.46850545881507e-46	1.02590966201309e-44	no
1631	FLT4	-0.857061	1.06472413915996e-45	1.15291802708179e-44	no
1632	ZNF502	-1.06002	1.13373377030265e-45	1.22689167385509e-44	down
1633	LINC01267	-0.206811	1.18545586112071e-45	1.2820781361453e-44	no
1634	CXCR2	-0.595209	1.25632472066339e-45	1.35789173143428e-44	no
1635	BRCA2	0.933578798709169	1.37191026975801e-45	1.48191481799365e-44	no
1636	EMC9	0.997167679701739	1.39995849749507e-45	1.51128771541935e-44	no
1637	PARD3B	-0.803781	1.58646422256307e-45	1.7115787803718e-44	no
1638	MXRA7	-0.968009	1.84034097757797e-45	1.98426507967061e-44	no
1639	RIC3	-1.22665	1.85392814234758e-45	1.99769523624164e-44	down
1640	TBC1D7	0.807068807679827	1.89586396434189e-45	2.04163740696599e-44	no
1641	STMN1	1.22681030893223	2.16378954643528e-45	2.3287438866297e-44	up
1642	KCNA1	-0.484909	2.16741344510802e-45	2.33122343812746e-44	no
1643	CEMIP	1.67232775344918	2.2089726522242e-45	2.37447754174873e-44	up
1644	RPS6KA3	-1.03269	2.3050918286222e-45	2.47629116698885e-44	down
1645	NAB1	-0.929809	2.56392571483357e-45	2.75267428873409e-44	no
1646	OLFML1	-1.12691	2.70025460171196e-45	2.89727803893286e-44	down
1647	PTCH2	-0.844965	2.70604489884803e-45	2.90172792705252e-44	no
1648	DENND5A	-0.639303	2.92876214963845e-45	3.13864492261922e-44	no
1649	IL21R	1.10552635613069	3.05932039079914e-45	3.27657109896322e-44	up
1650	CD248	-1.29555	3.06544802509802e-45	3.28114409522764e-44	down
1651	CD59	-0.972172	3.97211310187021e-45	4.24903025391458e-44	no
1652	SIRT7	0.779524124622596	4.00417629926075e-45	4.28073593348936e-44	no
1653	KRT18	1.57397691796305	4.07757831729798e-45	4.35657051795521e-44	up
1654	KLHL10	-0.305245	4.51717163093198e-45	4.82332334787725e-44	no
1655	PLTP	-1.29693	4.59880647561111e-45	4.90752393750863e-44	down
1656	SPATA33	0.735258897960621	4.95131491866106e-45	5.28050560256479e-44	no
1657	RCC2	0.7081726125976	5.31969062798982e-45	5.66994907549356e-44	no
1658	SYNE4	1.25226931416359	5.79936281539355e-45	6.17747567446716e-44	up
1659	NFKBIE	0.93425559841994	6.32266891665896e-45	6.73084121381036e-44	no
1660	EXOSC4	1.06997586889181	6.95350815844474e-45	7.3979462401381e-44	up
1661	LPCAT1	0.918360924034669	7.17397204937548e-45	7.62790610259003e-44	no
1662	SPAG1	1.03173366682181	7.54683926893092e-45	8.01953840725565e-44	up
1663	APOD	-2.86476	8.01927158131091e-45	8.51643748632183e-44	down
1664	ABHD17C	1.08993476200812	8.72317134129252e-45	9.2584091982312e-44	up
1665	PMM2	0.755431164999232	8.73641363112042e-45	9.26689496331638e-44	no
1666	THRA	-0.949806	8.79229663592087e-45	9.32057328253292e-44	no
1667	DLST	-0.520172	8.93877116600598e-45	9.47016422092571e-44	no
1668	P2RY14	-0.883766	1.02934086726264e-44	1.08987943985165e-43	no
1669	LIG3	0.75166377008911	1.05747458721401e-44	1.11899692539165e-43	no
1670	KLC2	0.838597334580646	1.07683732140376e-44	1.13880382834202e-43	no
1671	LAMC1	-1.06476	1.07909114013707e-44	1.14050440610179e-43	down
1672	RNF38	-0.684386	1.11708815213182e-44	1.17995776643541e-43	no
1673	SOX10	-3.00783	1.16226589107093e-44	1.22694428584601e-43	down
1674	APBA1	-0.883775	1.27115653341585e-44	1.34109292333675e-43	no
1675	RIPPLY3	1.48530390829078	1.31396786425027e-44	1.38543202689695e-43	up
1676	PLP1	-1.23317	1.40184418324535e-44	1.47720585443295e-43	down
1677	WDR24	0.864353130922622	1.45062672645138e-44	1.52769938079057e-43	no
1678	RFTN2	-0.707798	1.52230316656444e-44	1.60222861887333e-43	no
1679	LRCH2	-0.681547	1.66680633397733e-44	1.7532737739353e-43	no
1680	ACOT7	1.07293567802584	1.81923491492313e-44	1.91247070431294e-43	up
1681	TIE1	-1.00483	2.42359085080599e-44	2.54628423653091e-43	down
1682	ESAM	-0.999558	2.68269862166937e-44	2.81683355275283e-43	no
1683	CXCL11	2.17366551068111	2.9427881720903e-44	3.08809161659458e-43	up
1684	FKBP4	1.06535666366169	3.00568969418223e-44	3.15222599103043e-43	up
1685	SGCZ	-0.367634	3.03792587706646e-44	3.18414296230687e-43	no
1686	FNDC4	-1.26003	3.05511786992741e-44	3.20026314951293e-43	down
1687	DHX34	0.719341745242371	3.11029385943455e-44	3.25612921466945e-43	no
1688	SDF2L1	1.1502363738935	3.22949276480654e-44	3.37891420137727e-43	up
1689	DHRS3	-1.05861	3.28323588956869e-44	3.43311006783141e-43	down
1690	HYLS1	0.829615086456195	3.66523838691763e-44	3.83028255333445e-43	no
1691	NAALADL1	-0.696843	4.00994197965991e-44	4.18802988189081e-43	no
1692	MYADM	-0.947002	4.03421953018082e-44	4.21089545641391e-43	no
1693	AGMAT	0.85337346511191	4.05666086538795e-44	4.23181852000098e-43	no
1694	COL14A1	-1.95234	4.07130340888059e-44	4.2445861572751e-43	down
1695	PRRT3	1.35102207134213	4.62689707445102e-44	4.8209810756271e-43	up
1696	PTPRZ1	-1.36581	4.78787652955609e-44	4.9857716620572e-43	down
1697	GAS1	-1.49421	4.81106695491613e-44	5.0069683848423e-43	down
1698	ANKRD22	1.37485533703947	5.24513790704197e-44	5.4554994450099e-43	up
1699	RNF145	-1.14246	5.40824369846919e-44	5.62183590103969e-43	down
1700	PPP2R2B	-0.363132	5.52099078009714e-44	5.73565989219386e-43	no
1701	PTPN6	0.799807588602744	5.76583970272728e-44	5.98650764196746e-43	no
1702	ARMC9	0.737651501813498	6.07258553232535e-44	6.3012886654758e-43	no
1703	TBCB	0.758586041926693	6.33058473893978e-44	6.56514721517414e-43	no
1704	SMARCA2	-0.745947	6.65568453937394e-44	6.89824205691802e-43	no
1705	SHROOM4	-0.872895	6.68465738828249e-44	6.92420728061331e-43	no
1706	MCM2	1.26583340359922	7.14556005481697e-44	7.39728816694739e-43	up
1707	ZNF25	-0.648808	7.32725807839555e-44	7.58094346353508e-43	no
1708	COBLL1	-1.01464	7.39067598493602e-44	7.64208012704655e-43	down
1709	EDN1	-1.59148	7.6712134264897e-44	7.92751903599968e-43	down
1710	ZNF764	0.63412461576997	9.5708213470282e-44	9.8848114508693e-43	no
1711	DENND2C	-0.635445	9.7959119178131e-44	1.01113734880478e-42	no
1712	CHFR	0.520355182509106	9.85816408501272e-44	1.01696866767179e-42	no
1713	LPP-AS2	-0.697929	1.00485687880058e-43	1.03600568222399e-42	no
1714	SLX4	0.677859917470673	1.07936593235344e-43	1.11217513018052e-42	no
1715	THOC6	0.834593192339767	1.12153257668314e-43	1.15494966978431e-42	no
1716	APEX2	0.636062301910846	1.12477017997098e-43	1.15760874991069e-42	no
1717	CAPN3	-0.466384	1.15075292236252e-43	1.18366030063159e-42	no
1718	FZD7	-1.35492	1.22631277789863e-43	1.2606466804696e-42	down
1719	LYSMD4	-0.657833	1.25348175617932e-43	1.28782671878319e-42	no
1720	FKBPL	0.767336082648137	1.30669968549677e-43	1.34172227590456e-42	no
1721	CCND2	-1.06277	1.37536521811924e-43	1.41140761866379e-42	down
1722	SHMT1	-0.804259	1.4036212275944e-43	1.43956762488645e-42	no
1723	BHLHE41	-1.40764	1.53802963633863e-43	1.57650269340549e-42	down
1724	LSM14B	0.654432116991762	1.58389799139112e-43	1.62257670684215e-42	no
1725	SOCS5	-0.674071	1.59660629009715e-43	1.63464717040033e-42	no
1726	FBXO46	0.698218119067894	1.71076048840743e-43	1.75050643022965e-42	no
1727	TPO	-0.772294	1.73580247520131e-43	1.77510176690969e-42	no
1728	NCAM1	-1.04556	1.74880067981091e-43	1.78735930591091e-42	down
1729	CCL23	-0.895712	1.81108072148447e-43	1.84994196773495e-42	no
1730	ZBTB12	1.00770613816577	2.13631347699524e-43	2.18089204145739e-42	up
1731	PSD2	-0.58144	2.14725321391337e-43	2.1907937036929e-42	no
1732	IL17D	-0.71225	2.55841178391331e-43	2.60878236233794e-42	no
1733	TTC23	-0.804081	2.68414837505498e-43	2.73541514436503e-42	no
1734	RFX5	0.693415001341211	2.69722457670353e-43	2.74715589672209e-42	no
1735	NES	-1.31207	2.80946642122214e-43	2.85982630923367e-42	down
1736	STOX2	-0.900006	3.17478359890822e-43	3.22983025001833e-42	no
1737	CYSRT1	1.27180127497958	3.39002446155204e-43	3.44681761747096e-42	up
1738	SAP30L	-0.623848	3.48939552621712e-43	3.54581210520832e-42	no
1739	SPINT1	1.06069044409161	3.64100302074906e-43	3.69774320583376e-42	up
1740	PPP4R1L	-0.702071	3.8974161252233e-43	3.95587736710165e-42	no
1741	NSUN5	0.737663376905408	4.00315275753121e-43	4.06086621773457e-42	no
1742	SNCG	-2.19303	4.02230206095819e-43	4.07794929383367e-42	down
1743	C22orf39	-0.616048	4.1917256360619e-43	4.24727862641935e-42	no
1744	PRR7	1.2556	4.21899476487071e-43	4.2724579439439e-42	up
1745	KNTC1	0.860904614336896	4.23698293210977e-43	4.2882152185668e-42	no
1746	LRRC38	-0.350614	4.27093547190043e-43	4.32010259846698e-42	no
1747	ECHDC3	-1.18078	4.39606944013597e-43	4.44413179062629e-42	down
1748	DIO3OS	-0.816676	4.40128282538502e-43	4.44685674937785e-42	no
1749	FADS3	-0.968191	4.52411344477101e-43	4.56834577176105e-42	no
1750	ILDR1	1.10020436048964	4.54479339361753e-43	4.58660549283881e-42	up
1751	SPDL1	0.715206045527752	4.58006347931392e-43	4.61956031457243e-42	no
1752	MRPL47	0.628735945218487	4.58485493186925e-43	4.621753593136e-42	no
1753	CSTF3	0.538180178442591	4.59006752598761e-43	4.62436865809852e-42	no
1754	CDNF	-0.820929	5.14874336475741e-43	5.1842620618575e-42	no
1755	TDRKH	0.893750895626054	6.0492841045294e-43	6.08754453390847e-42	no
1756	ARHGEF28	-0.86371	6.54699903266471e-43	6.5846554621806e-42	no
1757	PFN1	0.618987411709559	6.6678815096756e-43	6.70241635414803e-42	no
1758	LAMA4	-1.07028	6.8869915354624e-43	6.91872340772477e-42	down
1759	BMP5	-1.30041	7.51464167341143e-43	7.54497365515175e-42	down
1760	ZHX3	-0.72248	7.56136632458968e-43	7.58757333287377e-42	no
1761	RERE	-0.661767	7.88244185467212e-43	7.90527005084408e-42	no
1762	CTDSP2	-0.695471	8.22863516138271e-43	8.24778238281385e-42	no
1763	EVC2	-0.827138	8.46803075204231e-43	8.48292065296763e-42	no
1764	KRT19	1.99960990886885	8.7411078042691e-43	8.75151388498847e-42	up
1765	ZDHHC12	0.913977677809966	8.78339750495712e-43	8.78887157705652e-42	no
1766	PYROXD2	-1.04906	9.14264207906316e-43	9.14315978246514e-42	down
1767	VANGL1	0.798660512459806	9.48990559673166e-43	9.48507202851601e-42	no
1768	LPAL2	-0.357138	9.63068917421275e-43	9.6203394516839e-42	no
1769	MMP1	2.71696909368741	9.81767510290746e-43	9.80158055355843e-42	up
1770	RBMS1	-0.87916	9.83508187409156e-43	9.81341135470797e-42	no
1771	EFNB1	-0.900371	9.86382647450841e-43	9.83653525501372e-42	no
1772	SRSF5	-0.782452	1.00174432218351e-42	9.98408943232678e-42	no
1773	TUBB6	-1.14965	1.01264000085109e-42	1.00869910067857e-41	down
1774	CALB2	-2.2028	1.03059821787761e-42	1.02600874441581e-41	down
1775	SNRPG	0.655809169268452	1.14753788648973e-42	1.14178403455184e-41	no
1776	PRDM8	-0.609555	1.15447386106889e-42	1.14803844934334e-41	no
1777	C9orf116	1.44409215400622	1.19902671903866e-42	1.19167196876431e-41	up
1778	POP7	0.731132192485521	1.35689378619801e-42	1.34781221361322e-41	no
1779	ACVRL1	-0.840237	1.53932308872507e-42	1.52816104946451e-41	no
1780	FTO	-0.861949	1.61029979054359e-42	1.59772497757249e-41	no
1781	PRIM2	0.72320650354288	1.67771540588812e-42	1.6636794937333e-41	no
1782	SMKR1	1.42652300621366	1.83060341688218e-42	1.81426975003121e-41	up
1783	NYAP1	-0.60875	1.90513589673475e-42	1.88707824297433e-41	no
1784	RAMP1	2.02931847566096	1.98024875010574e-42	1.96037966231039e-41	up
1785	SEMA3A	-0.813707	2.02861672768678e-42	2.00713725645245e-41	no
1786	AP2S1	0.661439133909803	2.10240302060046e-42	2.07897758940788e-41	no
1787	P2RX6	-0.50381	2.3660142123401e-42	2.3383423057716e-41	no
1788	DKK3	-1.21048	2.44688615007327e-42	2.41691590024854e-41	down
1789	PTX3	-1.82378	2.58845445494962e-42	2.55532108042846e-41	down
1790	ASPHD2	0.732699046876445	2.59907216735954e-42	2.5643694719406e-41	no
1791	MGAT3	-1.17602	2.78366632577298e-42	2.7449654371567e-41	down
1792	MRC1	-1.55509	2.7996115749003e-42	2.75914843885682e-41	down
1793	PRSS22	1.28819759827541	2.80212205674225e-42	2.76008241183072e-41	up
1794	RAE1	0.694940474121942	2.98652279745125e-42	2.94007687434708e-41	no
1795	ISCU	-0.535912	3.16720464319725e-42	3.11621176621206e-41	no
1796	RPS6KA2	-0.899184	3.27859087342203e-42	3.22400854206606e-41	no
1797	BRINP1	-1.48201	3.46845106146169e-42	3.40880991633138e-41	down
1798	BBS2	-0.620956	3.63787122417807e-42	3.57332834762007e-41	no
1799	PIGQ	0.986384916475484	3.66093039309675e-42	3.59397952598564e-41	no
1800	CCDC158	-0.841164	3.67862200850086e-42	3.60934129400743e-41	no
1801	HSH2D	1.74228352398628	3.68720608701606e-42	3.61575495295895e-41	up
1802	ACVR2A	-0.695201	3.72191225836605e-42	3.64776317397352e-41	no
1803	STXBP6	-0.794718	3.82591349599755e-42	3.7476127705387e-41	no
1804	IQCD	0.898599832711513	4.11724383122099e-42	4.03074519419035e-41	no
1805	CAPN6	-2.16966	4.41592217101004e-42	4.32075354361265e-41	down
1806	NCOA7	-1.23878	4.42978828219181e-42	4.33192086665501e-41	down
1807	CENPH	0.837661551919654	4.49968409242352e-42	4.3978373412447e-41	no
1808	SORD	1.28454241506323	4.57175165998452e-42	4.46580232671386e-41	up
1809	FAM43A	-0.919075	5.15872753245953e-42	5.03638954951729e-41	no
1810	MFGE8	-1.45562	5.90222801947218e-42	5.75907453325404e-41	down
1811	COX6C	1.69103645811311	6.27743828955775e-42	6.12180218839753e-41	up
1812	PDRG1	0.829824024674639	6.59549299249285e-42	6.42842172960355e-41	no
1813	COPG1	0.572061430143616	6.69075283016855e-42	6.51767157934952e-41	no
1814	TCEAL2	-1.00998	6.76345274892125e-42	6.5848588202149e-41	down
1815	EIF4E3	-0.817775	6.83371633354488e-42	6.64960133150061e-41	no
1816	OSCAR	1.03509691831705	7.02916365356647e-42	6.83601648048664e-41	up
1817	CD99L2	-0.79107	7.17867956180546e-42	6.97758171387156e-41	no
1818	SRP9	0.687243687993355	7.42749963164936e-42	7.21546045074584e-41	no
1819	CYGB	-1.08699	7.85974340136422e-42	7.63116702647023e-41	down
1820	GGPS1	0.697758190636016	8.19904427538893e-42	7.95622642569472e-41	no
1821	CPXM2	-1.37499	8.64392801758418e-42	8.38332854028305e-41	down
1822	SEC61A2	0.734758216021068	9.06422662289049e-42	8.78613097622771e-41	no
1823	PCDHB15	-0.630849	9.4081248790265e-42	9.11447578104701e-41	no
1824	CAMK2N2	1.29288762595523	9.41437489480194e-42	9.11553042856892e-41	up
1825	CES2	-0.605159	1.01588444706505e-41	9.83097820252919e-41	no
1826	KCTD9	-0.813873	1.07567892353682e-41	1.04039241339451e-40	no
1827	PRSS8	1.47427079759055	1.08371819339265e-41	1.0475942536129e-40	up
1828	SPATA17	0.924025730959977	1.09970868243119e-41	1.06247018820663e-40	no
1829	HNMT	-0.893813	1.1318970173767e-41	1.09297065193493e-40	no
1830	MFSD3	1.18360900100743	1.14036526166361e-41	1.10054595006781e-40	up
1831	GNG7	-1.12276	1.15493818252163e-41	1.11400126933449e-40	down
1832	SLC39A1	0.564368961368159	1.16208445903509e-41	1.12028240343988e-40	no
1833	ABHD6	-0.836406	1.2771096090587e-41	1.23049824362169e-40	no
1834	ATG4D	0.737254225754844	1.30349750390886e-41	1.25523824517636e-40	no
1835	MPHOSPH8	-0.59165	1.38991037686112e-41	1.33772246134846e-40	no
1836	PKM	0.71502972467772	1.40513920457208e-41	1.35164289171827e-40	no
1837	CCNL1	-0.70213	1.47160100049968e-41	1.41480377081245e-40	no
1838	HOXC13	1.93517080377611	1.59462456271963e-41	1.53224507084828e-40	up
1839	ETV5	-1.02784	1.67447143048042e-41	1.60809352548747e-40	down
1840	VPS36	-0.657997	1.86531279473092e-41	1.79039615585559e-40	no
1841	SMS	0.741996287038003	1.932030891285e-41	1.85342735312245e-40	no
1842	C12orf54	-0.433877	2.03597706501266e-41	1.95208419897875e-40	no
1843	HOXA-AS3	-0.347759	2.07654321749266e-41	1.98989852219956e-40	no
1844	LRRC56	1.2897735263215	2.08560803923411e-41	1.99750127879141e-40	up
1845	NCAPG2	0.896161772636805	2.23904817181575e-41	2.1432970060942e-40	no
1846	PTBP1	0.443332848344919	2.41294175632946e-41	2.30850294466602e-40	no
1847	SNX1	-0.680041	2.63198374706373e-41	2.51670086393571e-40	no
1848	KLHL3	-0.649868	2.7162270572212e-41	2.5958488126398e-40	no
1849	MSRA	-0.825242	2.75269059794659e-41	2.62927358844428e-40	no
1850	ITIH2	-1.1083	3.02826144076564e-41	2.89092569218173e-40	down
1851	ATIC	0.593545090659878	3.3954217248094e-41	3.23968358086757e-40	no
1852	TLCD2	-0.953727	3.47385353768131e-41	3.31272825750484e-40	no
1853	ZNF239	0.972295570673352	3.7161422849324e-41	3.54186664296768e-40	no
1854	RPL9	-0.66868	3.94681157321674e-41	3.75968927694611e-40	no
1855	ZNF490	0.531868410839941	4.05207357873485e-41	3.85787986382944e-40	no
1856	COL5A1	1.56112494229109	4.2781062250981e-41	4.07088545481991e-40	up
1857	FAM168B	-0.643917	4.46687881868775e-41	4.24822546132711e-40	no
1858	LUZP2	-0.779521	4.97424473879211e-41	4.72820970569469e-40	no
1859	CACYBP	0.654810223193955	5.23931459026113e-41	4.97748977830026e-40	no
1860	GINM1	-0.561352	5.25418215801725e-41	4.9889307039109e-40	no
1861	ARTN	1.49300290168704	5.60985142145986e-41	5.32378215767881e-40	up
1862	CHST7	-0.705255	5.71834713300416e-41	5.42383075810884e-40	no
1863	CCNG1	-0.798182	5.8565445591297e-41	5.55192879542617e-40	no
1864	KCNA4	-0.330049	6.01164370943913e-41	5.69480426804313e-40	no
1865	STRA6	1.02739895151912	6.01370814784012e-41	5.69480426804313e-40	up
1866	SLC39A11	1.04836389289892	6.02429972139031e-41	5.70177692280141e-40	up
1867	TSEN15	0.629852135878985	6.11605320872974e-41	5.78551771394622e-40	no
1868	RAB11FIP2	-0.588386	6.37991194858888e-41	6.0318857025711e-40	no
1869	CCNDBP1	-0.679334	6.76390891480458e-41	6.39151392960747e-40	no
1870	GRHL2	1.04458918332295	7.46062201398387e-41	7.0460986839021e-40	up
1871	TPRG1L	-0.583718	7.96887791862864e-41	7.52209262003743e-40	no
1872	UFSP2	-0.548949	8.01412630560969e-41	7.56076307069299e-40	no
1873	GSPT2	-1.18976	8.15875739806859e-41	7.69310274464972e-40	down
1874	LATS2	-0.796337	8.2835668055479e-41	7.80662077656251e-40	no
1875	NRP1	-0.959665	8.45287520517689e-41	7.96193221326022e-40	no
1876	GPRC5A	1.77792794683711	9.1480130444517e-41	8.61210332505658e-40	up
1877	ADCK5	1.01781400820488	9.52258794589954e-41	8.95995874866978e-40	up
1878	ATF7	-0.504423	9.72679191236885e-41	9.14722427925167e-40	no
1879	TMEM71	-1.06949	1.00557733129906e-40	9.44897017308668e-40	down
1880	TFDP2	-0.607908	1.00583567891982e-40	9.44897017308668e-40	no
1881	FBXO43	0.696610995190127	1.08405398609477e-40	1.01783505839552e-39	no
1882	TIGD3	0.847056291834522	1.1085605992019e-40	1.04029164412884e-39	no
1883	GPR84	1.02932918443243	1.18670124724949e-40	1.11302871628642e-39	up
1884	EBP	0.94387043486603	1.21589684916667e-40	1.13980648901977e-39	no
1885	PI15	-2.48152	1.25084374819908e-40	1.17194437331267e-39	down
1886	CLDN7	1.16133824952506	1.29022328105586e-40	1.20819901202161e-39	up
1887	TFAP2A-AS1	0.76536544125425	1.33079848902563e-40	1.24553429330586e-39	no
1888	MAPK8IP2	1.75604603148788	1.36514062531779e-40	1.27699939532508e-39	up
1889	PPP1R35	1.03181953511099	1.39336162963455e-40	1.30270829756357e-39	up
1890	YKT6	0.521517265474474	1.40351499043527e-40	1.31150678550673e-39	no
1891	GK	0.802895504410691	1.45173165482498e-40	1.35584520126197e-39	no
1892	MAP1B	-1.21639	1.56379283620685e-40	1.45973283722247e-39	down
1893	MAP3K3	-0.628919	1.5708825962356e-40	1.46557620349271e-39	no
1894	HIBADH	-0.659107	1.61172272659815e-40	1.50288463962249e-39	no
1895	GFER	0.997366457928776	1.65888513128624e-40	1.54604592631379e-39	no
1896	RGMA	-1.35415	1.74371578480831e-40	1.62424918119724e-39	down
1897	PTGDR2	-0.534595	1.83902181927008e-40	1.71212252768207e-39	no
1898	NACAD	-0.897017	2.08822243950849e-40	1.94310308241093e-39	no
1899	NAA60	0.615542390078698	2.10142351535248e-40	1.95435706712165e-39	no
1900	TMOD2	-0.89839	2.12663720460914e-40	1.97676524582116e-39	no
1901	GTPBP3	0.748931893119389	2.13212634379887e-40	1.98082500567237e-39	no
1902	C1orf115	-1.48142	2.14305318755329e-40	1.98992967115555e-39	down
1903	COPE	0.781705635888177	2.2354073043147e-40	2.07459424075154e-39	no
1904	RTN4	-0.586312	2.32388261350792e-40	2.15557199775018e-39	no
1905	SCN7A	-0.897004	2.34648066536551e-40	2.17539081527665e-39	no
1906	HYAL3	0.942808166963895	2.37588900125686e-40	2.2014992471772e-39	no
1907	PPP6R1	0.617239079793003	2.44930626565137e-40	2.26833759610219e-39	no
1908	KLF14	-0.525671	2.74429973875131e-40	2.54020323302342e-39	no
1909	TMEM191A	0.845629270149737	3.01640347046839e-40	2.79060773661301e-39	no
1910	RBM45	0.37498629272009	3.03331471395763e-40	2.80478383053433e-39	no
1911	FZD2	0.961302738893346	3.0736141521138e-40	2.84055989222825e-39	no
1912	WDR90	0.959436610917109	3.30016794514999e-40	3.0483402761137e-39	no
1913	HMGN1	0.622241262338864	3.82708640905414e-40	3.5332029832883e-39	no
1914	LRP4	-0.929612	3.96333311596781e-40	3.65707555700666e-39	no
1915	DARS2	0.795084565728628	3.99075099596825e-40	3.68045187152978e-39	no
1916	MMP9	2.17443323069388	4.0468649676683e-40	3.73025481179488e-39	up
1917	SLC13A2	-1.87349	4.13259186608834e-40	3.80728768633209e-39	down
1918	CYP11A1	-0.758445	4.26637428692328e-40	3.92848989996622e-39	no
1919	ACKR4	-0.958669	4.4674985482902e-40	4.11154204592773e-39	no
1920	TMCO1	0.61420367172734	4.6592547450899e-40	4.28578635692878e-39	no
1921	TMEM140	-0.718806	4.70580866109502e-40	4.32635537551271e-39	no
1922	DPP9	0.647097136552656	4.99912736085905e-40	4.59363102602142e-39	no
1923	SLC7A14	-0.148482	5.04679812529298e-40	4.63502348886111e-39	no
1924	ANO9	1.14804329582411	5.0755253072568e-40	4.65898401514877e-39	up
1925	SIRT6	0.767780851200661	5.28349609565499e-40	4.84736750885001e-39	no
1926	DRD2	-0.984441	5.3762762225789e-40	4.92992805643645e-39	no
1927	SEC1P	-0.386144	5.53631510923246e-40	5.07404572621455e-39	no
1928	DNMT3A	0.652658496904186	5.62322753208238e-40	5.15102808320056e-39	no
1929	ABHD11	0.986560431395681	6.19279493692594e-40	5.66982640648259e-39	no
1930	DOK3	0.817879488708703	6.21123194840042e-40	5.68375997102072e-39	no
1931	DDX3X	-0.577454	6.90949751097696e-40	6.3194529021939e-39	no
1932	NIPSNAP1	0.722291418672862	7.32686844461773e-40	6.69771343687338e-39	no
1933	POLA2	0.765116082090208	8.17612590239713e-40	7.4701789737318e-39	no
1934	PLAC1	1.20553496765937	8.63492450506508e-40	7.88528447176599e-39	up
1935	ARHGEF16	0.991214348993571	8.75488732962408e-40	7.99070104023209e-39	no
1936	TDO2	1.20651	9.01766243573398e-40	8.22628803086249e-39	up
1937	ACKR3	-1.32415	9.23642147938566e-40	8.42149921256738e-39	down
1938	TPPP2	-0.308487	9.56829090903984e-40	8.71958646772717e-39	no
1939	RBPMS	-1.01797	1.00736229559558e-39	9.17536126999155e-39	down
1940	ANXA3	-1.68923	1.03418466823052e-39	9.41481207506144e-39	down
1941	IGFBP1	-0.857771	1.06776264309506e-39	9.71548482210295e-39	no
1942	EIF1B	-0.559194	1.15598718358254e-39	1.0512816503219e-38	no
1943	PLD1	-0.908284	1.17117081007867e-39	1.06454182587748e-38	no
1944	TMEM54	0.931734323152773	1.20633369664027e-39	1.09593927038908e-38	no
1945	SYNGR3	1.17462071310932	1.20784827114955e-39	1.09675107027106e-38	up
1946	EPS8L1	1.28943741511774	1.28235336613653e-39	1.16380487149729e-38	up
1947	RRAGD	-1.13954	1.30045334916515e-39	1.17962540316413e-38	down
1948	FAM172A	-0.673455	1.33235556999673e-39	1.20794310686408e-38	no
1949	C1orf43	0.569480354469954	1.49581820811017e-39	1.35544614537885e-38	no
1950	BCL2L12	0.943327940058492	1.54216722892838e-39	1.3967289964156e-38	no
1951	ANAPC7	0.475366964580222	1.57186608054378e-39	1.42289732693407e-38	no
1952	TICRR	1.07328352054078	1.633464771304e-39	1.47790068268442e-38	up
1953	ARHGAP6	-0.718844	1.63920205723111e-39	1.48233218293695e-38	no
1954	EMILIN2	-1.02469	1.6866043965429e-39	1.52441761757135e-38	down
1955	NDEL1	-0.501493	1.68943390435614e-39	1.52619397364879e-38	no
1956	LINC01094	0.740423143712526	1.74080076641567e-39	1.5717935754431e-38	no
1957	NUDT9P1	-0.457395	1.79246339494838e-39	1.61761349096491e-38	no
1958	ARRDC1	0.915248864469505	1.82447841832387e-39	1.64566462441357e-38	no
1959	SENCR	-0.633626	1.85784716446914e-39	1.67490754322049e-38	no
1960	CHST11	0.949370845516731	1.88430666308834e-39	1.69789489677567e-38	no
1961	LRRC61	0.910754836434449	1.88918964542444e-39	1.70142673777874e-38	no
1962	ACADS	-1.1955	2.16899595146062e-39	1.95242800707166e-38	down
1963	RHBDD3	0.825310841657221	2.18581722192593e-39	1.96656739462221e-38	no
1964	ZDHHC16	0.583228462743064	2.26788853077683e-39	2.03936758360741e-38	no
1965	TLE3	0.772606773788163	2.30677734518568e-39	2.07263479214649e-38	no
1966	C7	-2.12576	2.30723062191269e-39	2.07263479214649e-38	down
1967	SOCS2	-1.42415	2.32530779785713e-39	2.08781194804041e-38	down
1968	ANKRD65	-1.17754	2.34836744811482e-39	2.10744499497743e-38	down
1969	RASD1	-1.84055	2.35079062628611e-39	2.10854815900655e-38	down
1970	PDZRN3	-1.14689	2.35333552765558e-39	2.10975932761042e-38	down
1971	BPNT1	0.636023711515493	2.39874999014608e-39	2.14938222100304e-38	no
1972	CHD9	-0.793562	2.71170241413639e-39	2.42856877971921e-38	no
1973	CRHR2	-0.318275	2.86813803847043e-39	2.56736877331101e-38	no
1974	TMEM184A	1.20055973200845	3.00076826854908e-39	2.68472990835082e-38	up
1975	ACSM3	-0.854131	3.13245625067208e-39	2.80112961230986e-38	no
1976	BIK	1.44314201699188	3.43009296441177e-39	3.06573238079333e-38	up
1977	KDF1	0.985936370606923	3.44597976822251e-39	3.07837373224976e-38	no
1978	MPL	-0.44317	3.66531127296303e-39	3.27265229483317e-38	no
1979	SEMA7A	1.02044630646783	4.04388208700605e-39	3.60884292767124e-38	up
1980	CCDC142	0.554236048978781	4.10111304674187e-39	3.65806856154081e-38	no
1981	SLC25A19	0.77092921016627	4.14430305182619e-39	3.69472671369522e-38	no
1982	FOXS1	1.01414486521438	4.15859038286875e-39	3.70559357981054e-38	up
1983	TSPYL2	-0.776097	4.80743137443681e-39	4.28159583983503e-38	no
1984	FER	-0.693571	4.84138384301722e-39	4.30966129291971e-38	no
1985	SULT1C4	-1.0448	4.91708953185243e-39	4.37484726559424e-38	down
1986	MYH3	-0.556984	4.93083423656092e-39	4.3848672432982e-38	no
1987	ZNF93	0.800865812630065	4.97955254991971e-39	4.42596263634283e-38	no
1988	AP4M1	0.617759145731925	5.0036332769542e-39	4.44512914005473e-38	no
1989	CD80	0.753402221774195	5.98976737213265e-39	5.31851591549697e-38	no
1990	HOXC11	1.83893653858254	6.19200932506245e-39	5.49533048693105e-38	up
1991	NR1D2	-0.834658	6.26290058938531e-39	5.55545390804289e-38	no
1992	HCRTR1	-0.365225	6.44293288051541e-39	5.71228100415576e-38	no
1993	METRN	1.60853718287657	6.47721745055252e-39	5.7397961562573e-38	up
1994	REV3L	-0.815437	6.71709348922069e-39	5.94937753827115e-38	no
1995	FARSA	0.62140879519857	7.45815761254222e-39	6.6024321601558e-38	no
1996	NDUFS2	0.575788185516122	7.61312154615032e-39	6.73623946024854e-38	no
1997	RAB40C	0.826977788580701	7.90051488082176e-39	6.98703021082589e-38	no
1998	ANKMY2	-0.641138	8.05303802124921e-39	7.11835357824236e-38	no
1999	HPRT1	0.792546895177144	8.64062836518459e-39	7.63392383979615e-38	no
[truncated: 15,662 more rows]
