# Supplementary material for: Significance of SUMOylation in breast cancer progression: a comprehensive investigation using single-cell analysis and bioinformatics
Source: Front Immunol. 2025 Nov 20;16:1675874. doi: 10.3389/fimmu.2025.1675874 (PMC12676025; doi:10.3389/fimmu.2025.1675874)
Supplement: Supplementary file 9 [file Table3.xlsx]

## Sheet: TableS3
	ONTOLOGY	ID	Description	GeneRatio	BgRatio	pvalue	p.adjust	qvalue	geneID	Count
GO:0000086	BP	GO:0000086	G2/M transition of mitotic cell cycle	45827	137/18723	3.44941138742848e-09	8.21112802873496e-07	3.84467533118025e-07	CDK1/AURKA/PLK1/FOXM1/AURKB/BLM	6
GO:0044772	BP	GO:0044772	mitotic cell cycle phase transition	45888	424/18723	3.9346394701664e-09	8.21112802873496e-07	3.84467533118025e-07	CDK1/AURKA/PLK1/FOXM1/BUB1B/AURKB/BLM/CDKN2A	8
GO:0000280	BP	GO:0000280	nuclear division	45888	439/18723	5.1667890696223e-09	8.21112802873496e-07	3.84467533118025e-07	TOP2A/MKI67/CDCA8/AURKA/PLK1/BUB1B/RAD51/AURKB	8
GO:0044839	BP	GO:0044839	cell cycle G2/M phase transition	45827	148/18723	5.4923933302575e-09	8.21112802873496e-07	3.84467533118025e-07	CDK1/AURKA/PLK1/FOXM1/AURKB/BLM	6
GO:0048285	BP	GO:0048285	organelle fission	45888	488/18723	1.18124735213711e-08	1.41277183315598e-06	6.61498517196779e-07	TOP2A/MKI67/CDCA8/AURKA/PLK1/BUB1B/RAD51/AURKB	8
GO:0007059	BP	GO:0007059	chromosome segregation	45857	346/18723	2.88425017783355e-08	2.69164016502672e-06	1.26029974282188e-06	TOP2A/BIRC5/MKI67/CDCA8/PLK1/BUB1B/AURKB	7
GO:0010389	BP	GO:0010389	regulation of G2/M transition of mitotic cell cycle	45796	94/18723	3.15074935705469e-08	2.69164016502672e-06	1.26029974282188e-06	CDK1/AURKA/PLK1/AURKB/BLM	5
GO:1902749	BP	GO:1902749	regulation of cell cycle G2/M phase transition	45796	102/18723	4.75710090165224e-08	3.55593292398505e-06	1.66498531557829e-06	CDK1/AURKA/PLK1/AURKB/BLM	5
GO:0007088	BP	GO:0007088	regulation of mitotic nuclear division	45796	110/18723	6.95536411350415e-08	4.62145304430609e-06	2.16389105753462e-06	MKI67/AURKA/PLK1/BUB1B/AURKB	5
GO:0007093	BP	GO:0007093	mitotic cell cycle checkpoint signaling	45796	129/18723	1.54564661632117e-07	9.24296676560057e-06	4.32781052569926e-06	CDK1/PLK1/BUB1B/AURKB/BLM	5
GO:0007346	BP	GO:0007346	regulation of mitotic cell cycle	45857	457/18723	1.92717269505625e-07	1.04768115603967e-05	4.90553049650681e-06	CDK1/MKI67/AURKA/PLK1/BUB1B/AURKB/BLM	7
GO:0051783	BP	GO:0051783	regulation of nuclear division	45796	139/18723	2.24386102241548e-07	1.11819074283705e-05	5.23567571896947e-06	MKI67/AURKA/PLK1/BUB1B/AURKB	5
GO:0140014	BP	GO:0140014	mitotic nuclear division	45827	287/18723	2.82488162605003e-07	1.29944554798301e-05	6.08436042533852e-06	MKI67/CDCA8/AURKA/PLK1/BUB1B/AURKB	6
GO:0010972	BP	GO:0010972	negative regulation of G2/M transition of mitotic cell cycle	45766	60/18723	3.56224542348712e-07	1.43263122951617e-05	6.70797231211587e-06	CDK1/PLK1/AURKB/BLM	4
GO:1901990	BP	GO:1901990	regulation of mitotic cell cycle phase transition	45827	299/18723	3.59355659577636e-07	1.43263122951617e-05	6.70797231211587e-06	CDK1/AURKA/PLK1/BUB1B/AURKB/BLM	6
GO:1902750	BP	GO:1902750	negative regulation of cell cycle G2/M phase transition	45766	62/18723	4.06991146159082e-07	1.52112940876957e-05	7.12234505778393e-06	CDK1/PLK1/AURKB/BLM	4
GO:0000075	BP	GO:0000075	cell cycle checkpoint signaling	45796	169/18723	5.92729507073758e-07	2.08501320723593e-05	9.76260364592072e-06	CDK1/PLK1/BUB1B/AURKB/BLM	5
GO:1901991	BP	GO:1901991	negative regulation of mitotic cell cycle phase transition	45796	179/18723	7.87823002278507e-07	2.61732308534748e-05	1.22550244798879e-05	CDK1/PLK1/BUB1B/AURKB/BLM	5
GO:0140013	BP	GO:0140013	meiotic nuclear division	45796	185/18723	9.2723461484071e-07	2.91834894565655e-05	1.3664510113442e-05	TOP2A/AURKA/PLK1/BUB1B/RAD51	5
GO:0000819	BP	GO:0000819	sister chromatid segregation	45796	202/18723	1.43043305854462e-06	4.07332842385562e-05	1.90724407805949e-05	TOP2A/CDCA8/PLK1/BUB1B/AURKB	5
GO:1903046	BP	GO:1903046	meiotic cell cycle process	45796	202/18723	1.43043305854462e-06	4.07332842385562e-05	1.90724407805949e-05	TOP2A/AURKA/PLK1/BUB1B/RAD51	5
GO:2001251	BP	GO:2001251	negative regulation of chromosome organization	45766	86/18723	1.52560746671573e-06	4.08938005656775e-05	1.91475989270731e-05	TOP2A/PLK1/BUB1B/AURKB	4
GO:0045786	BP	GO:0045786	negative regulation of cell cycle	45827	385/18723	1.57283848329529e-06	4.08938005656775e-05	1.91475989270731e-05	CDK1/PLK1/BUB1B/AURKB/BLM/CDKN2A	6
GO:1901987	BP	GO:1901987	regulation of cell cycle phase transition	45827	390/18723	1.69518207990409e-06	4.2238286824277e-05	1.97771242655477e-05	CDK1/AURKA/PLK1/BUB1B/AURKB/BLM	6
GO:0051983	BP	GO:0051983	regulation of chromosome segregation	45766	91/18723	1.91394779450744e-06	4.44996852584236e-05	2.08359730307e-05	MKI67/PLK1/BUB1B/AURKB	4
GO:0034502	BP	GO:0034502	protein localization to chromosome	45766	92/18723	1.99966073869578e-06	4.44996852584236e-05	2.08359730307e-05	CDK1/PLK1/BUB1B/AURKB	4
GO:0071459	BP	GO:0071459	protein localization to chromosome, centromeric region	45735	25/18723	2.00918311367465e-06	4.44996852584236e-05	2.08359730307e-05	CDK1/BUB1B/AURKB	3
GO:0051304	BP	GO:0051304	chromosome separation	45766	96/18723	2.37128898572201e-06	5.06439576236343e-05	2.37128898572201e-05	TOP2A/PLK1/BUB1B/AURKB	4
GO:0045930	BP	GO:0045930	negative regulation of mitotic cell cycle	45796	235/18723	3.00692872621514e-06	6.20049440785052e-05	2.90324152875944e-05	CDK1/PLK1/BUB1B/AURKB/BLM	5
GO:0007143	BP	GO:0007143	female meiotic nuclear division	45735	29/18723	3.18380380958176e-06	6.34638226043298e-05	2.97155022227631e-05	TOP2A/AURKA/PLK1	3
GO:1901988	BP	GO:1901988	negative regulation of cell cycle phase transition	45796	249/18723	3.99040549286864e-06	7.69762091850145e-05	3.60423721936523e-05	CDK1/PLK1/BUB1B/AURKB/BLM	5
GO:0051321	BP	GO:0051321	meiotic cell cycle	45796	261/18723	5.02068035958656e-06	9.38239642197738e-05	4.39309531463824e-05	TOP2A/AURKA/PLK1/BUB1B/RAD51	5
GO:0007095	BP	GO:0007095	mitotic G2 DNA damage checkpoint signaling	45735	34/18723	5.19728977336868e-06	9.41811904386203e-05	4.40982162588858e-05	CDK1/PLK1/BLM	3
GO:0098813	BP	GO:0098813	nuclear chromosome segregation	45796	281/18723	7.19174013486379e-06	0.000118115652302141	5.53049876999993e-05	TOP2A/CDCA8/PLK1/BUB1B/AURKB	5
GO:0007094	BP	GO:0007094	mitotic spindle assembly checkpoint signaling	45735	38/18723	7.30815908892848e-06	0.000118115652302141	5.53049876999993e-05	PLK1/BUB1B/AURKB	3
GO:0071173	BP	GO:0071173	spindle assembly checkpoint signaling	45735	38/18723	7.30815908892848e-06	0.000118115652302141	5.53049876999993e-05	PLK1/BUB1B/AURKB	3
GO:0071174	BP	GO:0071174	mitotic spindle checkpoint signaling	45735	38/18723	7.30815908892848e-06	0.000118115652302141	5.53049876999993e-05	PLK1/BUB1B/AURKB	3
GO:0007127	BP	GO:0007127	meiosis I	45766	129/18723	7.69387287907979e-06	0.000118285854284969	5.53846809361058e-05	TOP2A/AURKA/PLK1/RAD51	4
GO:0016572	BP	GO:0016572	histone phosphorylation	45735	39/18723	7.91209727658655e-06	0.000118285854284969	5.53846809361058e-05	CDK1/AURKA/AURKB	3
GO:0031577	BP	GO:0031577	spindle checkpoint signaling	45735	39/18723	7.91209727658655e-06	0.000118285854284969	5.53846809361058e-05	PLK1/BUB1B/AURKB	3
GO:0071103	BP	GO:0071103	DNA conformation change	45796	290/18723	8.38149121275339e-06	0.000121709169277695	5.69875708992551e-05	CDK1/TOP2A/PLK1/RAD51/BLM	5
GO:0045841	BP	GO:0045841	negative regulation of mitotic metaphase/anaphase transition	45735	40/18723	8.54813563488827e-06	0.000121709169277695	5.69875708992551e-05	PLK1/BUB1B/AURKB	3
GO:0010948	BP	GO:0010948	negative regulation of cell cycle process	45796	294/18723	8.95740379285345e-06	0.000124570406235497	5.83272805116038e-05	CDK1/PLK1/BUB1B/AURKB/BLM	5
GO:0061982	BP	GO:0061982	meiosis I cell cycle process	45766	135/18723	9.21213936181206e-06	0.000125201348599173	5.86227050297131e-05	TOP2A/AURKA/PLK1/RAD51	4
GO:1902100	BP	GO:1902100	negative regulation of metaphase/anaphase transition of cell cycle	45735	42/18723	9.91971938661022e-06	0.00013182204873762	6.17226984055747e-05	PLK1/BUB1B/AURKB	3
GO:0033046	BP	GO:0033046	negative regulation of sister chromatid segregation	45735	43/18723	1.06568627038053e-05	0.000132766747851574	6.21650324388643e-05	PLK1/BUB1B/AURKB	3
GO:0033048	BP	GO:0033048	negative regulation of mitotic sister chromatid segregation	45735	43/18723	1.06568627038053e-05	0.000132766747851574	6.21650324388643e-05	PLK1/BUB1B/AURKB	3
GO:2000816	BP	GO:2000816	negative regulation of mitotic sister chromatid separation	45735	43/18723	1.06568627038053e-05	0.000132766747851574	6.21650324388643e-05	PLK1/BUB1B/AURKB	3
GO:0051985	BP	GO:0051985	negative regulation of chromosome segregation	45735	45/18723	1.2237831053265e-05	0.000146364459397049	6.8531853898284e-05	PLK1/BUB1B/AURKB	3
GO:1905819	BP	GO:1905819	negative regulation of chromosome separation	45735	45/18723	1.2237831053265e-05	0.000146364459397049	6.8531853898284e-05	PLK1/BUB1B/AURKB	3
GO:0033047	BP	GO:0033047	regulation of mitotic sister chromatid segregation	45735	46/18723	1.30832412422197e-05	0.000150457274285527	7.04482220734908e-05	PLK1/BUB1B/AURKB	3
GO:0044818	BP	GO:0044818	mitotic G2/M transition checkpoint	45735	46/18723	1.30832412422197e-05	0.000150457274285527	7.04482220734908e-05	CDK1/PLK1/BLM	3
GO:0030261	BP	GO:0030261	chromosome condensation	45735	48/18723	1.48878606411049e-05	0.000164869271544087	7.71963144353586e-05	CDK1/TOP2A/PLK1	3
GO:0045839	BP	GO:0045839	negative regulation of mitotic nuclear division	45735	48/18723	1.48878606411049e-05	0.000164869271544087	7.71963144353586e-05	PLK1/BUB1B/AURKB	3
GO:0000070	BP	GO:0000070	mitotic sister chromatid segregation	45766	168/18723	2.18222865179474e-05	0.000237267769776955	0.000111095276818641	CDCA8/PLK1/BUB1B/AURKB	4
GO:0051784	BP	GO:0051784	negative regulation of nuclear division	45735	56/18723	2.3738431078902e-05	0.000251102939502208	0.000117573282710064	PLK1/BUB1B/AURKB	3
GO:0042770	BP	GO:0042770	signal transduction in response to DNA damage	45766	172/18723	2.39345611231201e-05	0.000251102939502208	0.000117573282710064	CDK1/PLK1/FOXM1/BLM	4
GO:0051302	BP	GO:0051302	regulation of cell division	45766	177/18723	2.6781933780046e-05	0.000276130972421853	0.000129292094110567	AURKA/PLK1/AURKB/BLM	4
GO:0030071	BP	GO:0030071	regulation of mitotic metaphase/anaphase transition	45735	60/18723	2.92297351019541e-05	0.000296260704931671	0.000138717386924528	PLK1/BUB1B/AURKB	3
GO:0007091	BP	GO:0007091	metaphase/anaphase transition of mitotic cell cycle	45735	62/18723	3.22633488498982e-05	0.000321558043537319	0.000150562294632858	PLK1/BUB1B/AURKB	3
GO:0033044	BP	GO:0033044	regulation of chromosome organization	45766	187/18723	3.32138549022201e-05	0.000325604675926682	0.000152457038895436	TOP2A/PLK1/BUB1B/AURKB	4
GO:1902099	BP	GO:1902099	regulation of metaphase/anaphase transition of cell cycle	45735	63/18723	3.38548010480285e-05	0.000326535016560017	0.000152892649894322	PLK1/BUB1B/AURKB	3
GO:0010965	BP	GO:0010965	regulation of mitotic sister chromatid separation	45735	65/18723	3.7190765574383e-05	0.000347501215835642	0.000162709599387926	PLK1/BUB1B/AURKB	3
GO:0044784	BP	GO:0044784	metaphase/anaphase transition of cell cycle	45735	65/18723	3.7190765574383e-05	0.000347501215835642	0.000162709599387926	PLK1/BUB1B/AURKB	3
GO:0051306	BP	GO:0051306	mitotic sister chromatid separation	45735	67/18723	4.07358122583665e-05	0.000374769472776972	0.000175477345112964	PLK1/BUB1B/AURKB	3
GO:0033045	BP	GO:0033045	regulation of sister chromatid segregation	45735	72/18723	5.05522851890803e-05	0.000451198008105523	0.000211263281387201	PLK1/BUB1B/AURKB	3
GO:1905818	BP	GO:1905818	regulation of chromosome separation	45735	72/18723	5.05522851890803e-05	0.000451198008105523	0.000211263281387201	PLK1/BUB1B/AURKB	3
GO:0035404	BP	GO:0035404	histone-serine phosphorylation	45707	11/18723	5.33696699842094e-05	0.000469339156625842	0.000219757464640862	AURKA/AURKB	2
GO:0072711	BP	GO:0072711	cellular response to hydroxyurea	45707	12/18723	6.40048456886726e-05	0.000554708662635162	0.000259729808591715	RAD51/BLM	2
GO:0044773	BP	GO:0044773	mitotic DNA damage checkpoint signaling	45735	81/18723	7.19031204316073e-05	0.000614258085972874	0.000287612481726429	CDK1/PLK1/BLM	3
GO:0072710	BP	GO:0072710	response to hydroxyurea	45707	13/18723	7.55963144670324e-05	0.000636712620440639	0.000298126310574212	RAD51/BLM	2
GO:0032508	BP	GO:0032508	DNA duplex unwinding	45735	84/18723	8.01459265930672e-05	0.000665656445870197	0.000311678603417484	TOP2A/RAD51/BLM	3
GO:0044774	BP	GO:0044774	mitotic DNA integrity checkpoint signaling	45735	85/18723	8.30248415871018e-05	0.000680121305055985	0.000318451447183404	CDK1/PLK1/BLM	3
GO:0032392	BP	GO:0032392	DNA geometric change	45735	90/18723	9.84361419554287e-05	0.000795470444450626	0.00037246107766919	TOP2A/RAD51/BLM	3
GO:0006268	BP	GO:0006268	DNA unwinding involved in DNA replication	45707	15/18723	0.00010164114516512	0.000810418730783221	0.000379460275283114	RAD51/BLM	2
GO:0032465	BP	GO:0032465	regulation of cytokinesis	45735	92/18723	0.000105088255927547	0.000826878645324647	0.000387167258680437	AURKA/PLK1/AURKB	3
GO:0045132	BP	GO:0045132	meiotic chromosome segregation	45735	93/18723	0.000108521591406839	0.000842804047549215	0.000394623968752141	TOP2A/PLK1/BUB1B	3
GO:0000079	BP	GO:0000079	regulation of cyclin-dependent protein serine/threonine kinase activity	45735	94/18723	0.000112027371352261	0.000858876513700669	0.000402149538187604	PLK1/BLM/CDKN2A	3
GO:0006266	BP	GO:0006266	DNA ligation	45707	16/18723	0.000116091019655133	0.000878764933592022	0.000411461841815662	TOP2A/RAD51	2
GO:1904029	BP	GO:1904029	regulation of cyclin-dependent protein kinase activity	45735	98/18723	0.000126788739569721	0.000947745828283662	0.000443760588494022	PLK1/BLM/CDKN2A	3
GO:0051782	BP	GO:0051782	negative regulation of cell division	45707	18/18723	0.000147836985148948	0.00109143848295149	0.000511041430144511	AURKB/BLM	2
GO:0034501	BP	GO:0034501	protein localization to kinetochore	45707	19/18723	0.000165129602157871	0.00118972894084827	0.000557063718122937	CDK1/AURKB	2
GO:1903083	BP	GO:1903083	protein localization to condensed chromosome	45707	19/18723	0.000165129602157871	0.00118972894084827	0.000557063718122937	CDK1/AURKB	2
GO:0000077	BP	GO:0000077	DNA damage checkpoint signaling	45735	115/18723	0.000203591136928827	0.00144937499861236	0.000678637123096088	CDK1/PLK1/BLM	3
GO:0051225	BP	GO:0051225	spindle assembly	45735	117/18723	0.000214221225779171	0.00150710932959934	0.00070566992021374	AURKA/PLK1/AURKB	3
GO:0007052	BP	GO:0007052	mitotic spindle organization	45735	120/18723	0.000230831801306523	0.00160508624629419	0.000751545399602633	AURKA/PLK1/AURKB	3
GO:0031570	BP	GO:0031570	DNA integrity checkpoint signaling	45735	123/18723	0.00024825634604783	0.00169564644011606	0.000793948165940628	CDK1/PLK1/BLM	3
GO:0018105	BP	GO:0018105	peptidyl-serine phosphorylation	45766	315/18723	0.000249526566438483	0.00169564644011606	0.000793948165940628	CDK1/AURKA/PLK1/AURKB	4
GO:0007098	BP	GO:0007098	centrosome cycle	45735	130/18723	0.000292175552723767	0.0019631570845934	0.000919203986097244	CDK1/AURKA/PLK1	3
GO:0000723	BP	GO:0000723	telomere maintenance	45735	131/18723	0.000298831754162441	0.00198557098876822	0.000929698790727595	RAD51/AURKB/BLM	3
GO:0007569	BP	GO:0007569	cell aging	45735	132/18723	0.00030558533548447	0.00200813220461223	0.000940262570721446	CDK1/FOXM1/CDKN2A	3
GO:0018209	BP	GO:0018209	peptidyl-serine modification	45766	338/18723	0.000326338400966489	0.00212119960628218	0.000993203829028445	CDK1/AURKA/PLK1/AURKB	4
GO:0007568	BP	GO:0007568	aging	45766	339/18723	0.000330022091719779	0.0021220775360046	0.000993614899801485	CDK1/FOXM1/AURKB/CDKN2A	4
GO:0007292	BP	GO:0007292	female gamete generation	45735	140/18723	0.000363193629604076	0.00229465919150238	0.00107442236391416	TOP2A/AURKA/PLK1	3
GO:0010639	BP	GO:0010639	negative regulation of organelle organization	45766	348/18723	0.00036453615918516	0.00229465919150238	0.00107442236391416	TOP2A/PLK1/BUB1B/AURKB	4
GO:0031023	BP	GO:0031023	microtubule organizing center organization	45735	143/18723	0.000386477700660034	0.00240743401036146	0.0011272266269251	CDK1/AURKA/PLK1	3
GO:0051052	BP	GO:0051052	regulation of DNA metabolic process	45766	359/18723	0.000410157834881277	0.00252860190988663	0.00118396076048204	FOXM1/RAD51/AURKB/BLM	4
GO:1902850	BP	GO:1902850	microtubule cytoskeleton organization involved in mitosis	45735	147/18723	0.000418991623075228	0.00255670398570394	0.00119711892307208	AURKA/PLK1/AURKB	3
GO:0045736	BP	GO:0045736	negative regulation of cyclin-dependent protein serine/threonine kinase activity	45707	32/18723	0.000475219675478823	0.00287051884784178	0.00134405564781889	PLK1/CDKN2A	2
GO:0010165	BP	GO:0010165	response to X-ray	45707	33/18723	0.000505573090352075	0.00299339314881724	0.00140158876533249	RAD51/BLM	2
GO:1904030	BP	GO:1904030	negative regulation of cyclin-dependent protein kinase activity	45707	33/18723	0.000505573090352075	0.00299339314881724	0.00140158876533249	PLK1/CDKN2A	2
GO:0032200	BP	GO:0032200	telomere organization	45735	159/18723	0.000526962439968912	0.00308944646177852	0.00144656356069897	RAD51/AURKB/BLM	3
GO:0072331	BP	GO:0072331	signal transduction by p53 class mediator	45735	163/18723	0.0005665529765445	0.00328930757255933	0.00154014401390738	AURKA/FOXM1/AURKB	3
GO:0033260	BP	GO:0033260	nuclear DNA replication	45707	37/18723	0.000636170483098333	0.00365798027781541	0.00171276668526474	RAD51/BLM	2
GO:0000910	BP	GO:0000910	cytokinesis	45735	173/18723	0.000673749275029777	0.00383716253778864	0.00179666473341274	AURKA/PLK1/AURKB	3
GO:0031297	BP	GO:0031297	replication fork processing	45707	40/18723	0.000743713958199458	0.00419566931135166	0.00196452743675329	RAD51/BLM	2
GO:0044786	BP	GO:0044786	cell cycle DNA replication	45707	41/18723	0.000781380464962057	0.00436696745838608	0.00204473392700352	RAD51/BLM	2
GO:0007051	BP	GO:0007051	spindle organization	45735	184/18723	0.000805759061201904	0.00446151776480314	0.00208900497348642	AURKA/PLK1/AURKB	3
GO:0071312	BP	GO:0071312	cellular response to alkaloid	45707	42/18723	0.000819953502240831	0.00449846049853226	0.0021063025745636	RAD51/BLM	2
GO:0071478	BP	GO:0071478	cellular response to radiation	45735	186/18723	0.00083140098836437	0.00451979810038085	0.00211629342492749	RAD51/AURKB/BLM	3
GO:0043393	BP	GO:0043393	regulation of protein binding	45735	196/18723	0.000967422553072668	0.0052118800606978	0.00244034517892205	AURKA/PLK1/AURKB	3
GO:0006323	BP	GO:0006323	DNA packaging	45735	199/18723	0.00101081813845226	0.00539704684637906	0.00252704534613066	CDK1/TOP2A/PLK1	3
GO:0051054	BP	GO:0051054	positive regulation of DNA metabolic process	45735	201/18723	0.00104042511078396	0.00550596651547617	0.00257804452229653	FOXM1/RAD51/AURKB	3
GO:0045005	BP	GO:0045005	DNA-dependent DNA replication maintenance of fidelity	45707	48/18723	0.00107033477435784	0.00561456311461395	0.00262889242824733	RAD51/BLM	2
GO:0007080	BP	GO:0007080	mitotic metaphase plate congression	45707	50/18723	0.00116097140276643	0.00603705129438546	0.00282671298064871	CDCA8/AURKB	2
GO:0007131	BP	GO:0007131	reciprocal meiotic recombination	45707	58/18723	0.00155904361001341	0.00796844511784632	0.00373104453678423	TOP2A/RAD51	2
GO:0140527	BP	GO:0140527	reciprocal homologous recombination	45707	58/18723	0.00155904361001341	0.00796844511784632	0.00373104453678423	TOP2A/RAD51	2
GO:0090068	BP	GO:0090068	positive regulation of cell cycle process	45735	236/18723	0.0016503771730165	0.00836377584291414	0.00391614922410696	CDK1/AURKA/AURKB	3
GO:0035825	BP	GO:0035825	homologous recombination	45707	60/18723	0.00166737684891016	0.00837891895502752	0.00392323964449449	TOP2A/RAD51	2
GO:0090342	BP	GO:0090342	regulation of cell aging	45707	61/18723	0.00172285667727366	0.00858556910841373	0.00401999891363854	FOXM1/CDKN2A	2
GO:0007062	BP	GO:0007062	sister chromatid cohesion	45707	62/18723	0.00177920978822112	0.00879311944922503	0.00411717967522242	PLK1/BUB1B	2
GO:0051310	BP	GO:0051310	metaphase plate congression	45707	65/18723	0.00195349242867904	0.00949083129745949	0.00444386749713822	CDCA8/AURKB	2
GO:0090307	BP	GO:0090307	mitotic spindle assembly	45707	65/18723	0.00195349242867904	0.00949083129745949	0.00444386749713822	PLK1/AURKB	2
GO:0006302	BP	GO:0006302	double-strand break repair	45735	251/18723	0.00196799846301836	0.00949083129745949	0.00444386749713822	FOXM1/RAD51/BLM	3
GO:0097305	BP	GO:0097305	response to alcohol	45735	253/18723	0.00201302746621294	0.0096303233983627	0.00450918152431699	CDK1/RAD51/BLM	3
GO:0006260	BP	GO:0006260	DNA replication	45735	260/18723	0.00217570044017961	0.0103259433589477	0.00483488986706581	CDK1/RAD51/BLM	3
GO:0070192	BP	GO:0070192	chromosome organization involved in meiotic cell cycle	45707	69/18723	0.00219799599759668	0.0103496189493135	0.0048459754277722	BUB1B/RAD51	2
GO:0071479	BP	GO:0071479	cellular response to ionizing radiation	45707	72/18723	0.00239041172457232	0.0111677047757363	0.00522902564750196	RAD51/BLM	2
GO:0031100	BP	GO:0031100	animal organ regeneration	45707	76/18723	0.00265893356144202	0.01232590906777	0.0057713286604943	CDK1/AURKA	2
GO:0051303	BP	GO:0051303	establishment of chromosome localization	45707	80/18723	0.00294103795855661	0.0135287746093604	0.0063345432953527	CDCA8/AURKB	2
GO:0010833	BP	GO:0010833	telomere maintenance via telomere lengthening	45707	81/18723	0.00301367428357244	0.0136528577392145	0.00639264241969911	RAD51/AURKB	2
GO:2000106	BP	GO:2000106	regulation of leukocyte apoptotic process	45707	81/18723	0.00301367428357244	0.0136528577392145	0.00639264241969911	AURKB/CDKN2A	2
GO:0050000	BP	GO:0050000	chromosome localization	45707	82/18723	0.00308715149620185	0.0138805759002158	0.00649926630779336	CDCA8/AURKB	2
GO:2000779	BP	GO:2000779	regulation of double-strand break repair	45707	85/18723	0.00331261249332861	0.0147831512761978	0.00692187685173142	FOXM1/RAD51	2
GO:0006310	BP	GO:0006310	DNA recombination	45735	305/18723	0.00341819194019951	0.015141324298069	0.00708958328337677	TOP2A/RAD51/BLM	3
GO:1900182	BP	GO:1900182	positive regulation of protein localization to nucleus	45707	87/18723	0.00346709502744262	0.0152450207824315	0.00713813682120539	CDK1/PLK1	2
GO:0045787	BP	GO:0045787	positive regulation of cell cycle	45735	313/18723	0.00367631821890162	0.0160469948533078	0.0075136430751274	CDK1/AURKA/AURKB	3
GO:0032436	BP	GO:0032436	positive regulation of proteasomal ubiquitin-dependent protein catabolic process	45707	90/18723	0.00370504986615419	0.0160552160866682	0.00751749248205198	AURKA/PLK1	2
GO:0097306	BP	GO:0097306	cellular response to alcohol	45707	93/18723	0.00395044396689016	0.0168740392300023	0.00790088793378032	RAD51/BLM	2
GO:1901796	BP	GO:1901796	regulation of signal transduction by p53 class mediator	45707	93/18723	0.00395044396689016	0.0168740392300023	0.00790088793378032	AURKA/AURKB	2
GO:0032091	BP	GO:0032091	negative regulation of protein binding	45707	94/18723	0.0040338878059236	0.0171082617584561	0.00801055734509651	AURKA/AURKB	2
GO:0071214	BP	GO:0071214	cellular response to abiotic stimulus	45735	331/18723	0.00430013373696125	0.0179823774454743	0.00841984228216188	RAD51/AURKB/BLM	3
GO:0104004	BP	GO:0104004	cellular response to environmental stimulus	45735	331/18723	0.00430013373696125	0.0179823774454743	0.00841984228216188	RAD51/AURKB/BLM	3
GO:0061640	BP	GO:0061640	cytoskeleton-dependent cytokinesis	45707	100/18723	0.00455172180787075	0.0189022891743521	0.00885057018197089	PLK1/AURKB	2
GO:0071887	BP	GO:0071887	leukocyte apoptotic process	45707	106/18723	0.00509874791539189	0.0209814500477195	0.00982409032334694	AURKB/CDKN2A	2
GO:0000018	BP	GO:0000018	regulation of DNA recombination	45707	107/18723	0.00519273345662624	0.0209814500477195	0.00982409032334694	RAD51/BLM	2
GO:0006275	BP	GO:0006275	regulation of DNA replication	45707	107/18723	0.00519273345662624	0.0209814500477195	0.00982409032334694	CDK1/BLM	2
GO:2000060	BP	GO:2000060	positive regulation of ubiquitin-dependent protein catabolic process	45707	107/18723	0.00519273345662624	0.0209814500477195	0.00982409032334694	AURKA/PLK1	2
GO:0071900	BP	GO:0071900	regulation of protein serine/threonine kinase activity	45735	359/18723	0.00539259445755134	0.0216427616484275	0.0101337345511032	PLK1/BLM/CDKN2A	3
GO:0051098	BP	GO:0051098	regulation of binding	45735	363/18723	0.00556110878615722	0.0221702870274801	0.0103807364008268	AURKA/PLK1/AURKB	3
GO:0140694	BP	GO:0140694	non-membrane-bounded organelle assembly	45735	367/18723	0.00573278890875519	0.022703362698249	0.0106303370493474	AURKA/PLK1/AURKB	3
GO:1901800	BP	GO:1901800	positive regulation of proteasomal protein catabolic process	45707	114/18723	0.0058729464549925	0.0231054077637205	0.0108185855749862	AURKA/PLK1	2
GO:0043279	BP	GO:0043279	response to alkaloid	45707	115/18723	0.00597328902699363	0.0233465806414522	0.0109315093304459	RAD51/BLM	2
GO:0018107	BP	GO:0018107	peptidyl-threonine phosphorylation	45707	116/18723	0.00607441932133429	0.0235876802218046	0.0110443987660624	CDK1/PLK1	2
GO:0071901	BP	GO:0071901	negative regulation of protein serine/threonine kinase activity	45707	120/18723	0.00648678719097994	0.0249095346684894	0.0116633272695268	PLK1/CDKN2A	2
GO:0022412	BP	GO:0022412	cellular process involved in reproduction in multicellular organism	45735	384/18723	0.00649813947873638	0.0249095346684894	0.0116633272695268	TOP2A/AURKA/PLK1	3
GO:0042752	BP	GO:0042752	regulation of circadian rhythm	45707	121/18723	0.0065918332162415	0.0251077469000791	0.0117561356722778	CDK1/TOP2A	2
GO:0051656	BP	GO:0051656	establishment of organelle localization	45735	390/18723	0.00678222484443211	0.0256694332719646	0.0120191326357025	CDCA8/PLK1/AURKB	3
GO:0018210	BP	GO:0018210	peptidyl-threonine modification	45707	125/18723	0.00701978800749846	0.0264014668458118	0.0123618908308149	CDK1/PLK1	2
GO:0006282	BP	GO:0006282	regulation of DNA repair	45707	130/18723	0.00757210222032827	0.0283007320484769	0.0132511788855745	FOXM1/RAD51	2
GO:0006997	BP	GO:0006997	nucleus organization	45707	133/18723	0.00791268291344708	0.0292085455693911	0.0136762420726246	CDK1/PLK1	2
GO:1903052	BP	GO:1903052	positive regulation of proteolysis involved in cellular protein catabolic process	45707	133/18723	0.00791268291344708	0.0292085455693911	0.0136762420726246	AURKA/PLK1	2
GO:0032434	BP	GO:0032434	regulation of proteasomal ubiquitin-dependent protein catabolic process	45707	134/18723	0.00802773284979699	0.0294514370808503	0.0137899705395286	AURKA/PLK1	2
GO:1900180	BP	GO:1900180	regulation of protein localization to nucleus	45707	136/18723	0.00826010832413001	0.0301191754745716	0.0141026239680269	CDK1/PLK1	2
GO:0000724	BP	GO:0000724	double-strand break repair via homologous recombination	45707	138/18723	0.00849550800875808	0.0307897805408323	0.0144166196512258	RAD51/BLM	2
GO:0000725	BP	GO:0000725	recombinational repair	45707	140/18723	0.00873392002093967	0.0314631576657947	0.014731913288332	RAD51/BLM	2
GO:0022411	BP	GO:0022411	cellular component disassembly	45735	443/18723	0.00961715134701375	0.0344374641048756	0.0161245651327177	CDK1/TOP2A/PLK1	3
GO:0010212	BP	GO:0010212	response to ionizing radiation	45707	148/18723	0.00971745478748709	0.0345895116840314	0.0161957579791451	RAD51/BLM	2
GO:0006261	BP	GO:0006261	DNA-dependent DNA replication	45707	151/18723	0.0100985034076662	0.0355428259340654	0.0166421258554153	RAD51/BLM	2
GO:1904668	BP	GO:1904668	positive regulation of ubiquitin protein ligase activity	45676	10/18723	0.0101041478407878	0.0355428259340654	0.0166421258554153	PLK1	1
GO:0009314	BP	GO:0009314	response to radiation	45735	456/18723	0.0104039447290381	0.0363022783792644	0.0169977223180502	RAD51/AURKB/BLM	3
GO:0007605	BP	GO:0007605	sensory perception of sound	45707	154/18723	0.0104861577015336	0.0363022783792644	0.0169977223180502	BIRC5/THRB	2
GO:1903364	BP	GO:1903364	positive regulation of cellular protein catabolic process	45707	155/18723	0.0106168369317249	0.0363022783792644	0.0169977223180502	AURKA/PLK1	2
GO:0016570	BP	GO:0016570	histone modification	45735	463/18723	0.0108428365167521	0.0363022783792644	0.0169977223180502	CDK1/AURKA/AURKB	3
GO:0007144	BP	GO:0007144	female meiosis I	45676	11/18723	0.0111092256578685	0.0363022783792644	0.0169977223180502	AURKA	1
GO:0042670	BP	GO:0042670	retinal cone cell differentiation	45676	11/18723	0.0111092256578685	0.0363022783792644	0.0169977223180502	THRB	1
GO:0046549	BP	GO:0046549	retinal cone cell development	45676	11/18723	0.0111092256578685	0.0363022783792644	0.0169977223180502	THRB	1
GO:0051081	BP	GO:0051081	nuclear membrane disassembly	45676	11/18723	0.0111092256578685	0.0363022783792644	0.0169977223180502	PLK1	1
GO:0055015	BP	GO:0055015	ventricular cardiac muscle cell development	45676	11/18723	0.0111092256578685	0.0363022783792644	0.0169977223180502	CDK1	1
GO:0070601	BP	GO:0070601	centromeric sister chromatid cohesion	45676	11/18723	0.0111092256578685	0.0363022783792644	0.0169977223180502	BUB1B	1
GO:0071888	BP	GO:0071888	macrophage apoptotic process	45676	11/18723	0.0111092256578685	0.0363022783792644	0.0169977223180502	CDKN2A	1
GO:0072697	BP	GO:0072697	protein localization to cell cortex	45676	11/18723	0.0111092256578685	0.0363022783792644	0.0169977223180502	PLK1	1
GO:0090657	BP	GO:0090657	telomeric loop disassembly	45676	11/18723	0.0111092256578685	0.0363022783792644	0.0169977223180502	BLM	1
GO:0051100	BP	GO:0051100	negative regulation of binding	45707	162/18723	0.0115518985915555	0.0375436704225554	0.0175789761175844	AURKA/AURKB	2
GO:2000058	BP	GO:2000058	regulation of ubiquitin-dependent protein catabolic process	45707	164/18723	0.0118255430373429	0.0382252688450326	0.0178981191916541	AURKA/PLK1	2
GO:0002903	BP	GO:0002903	negative regulation of B cell apoptotic process	45676	12/18723	0.0121133366407941	0.0385307197403981	0.0180411396777784	AURKB	1
GO:0030397	BP	GO:0030397	membrane disassembly	45676	12/18723	0.0121133366407941	0.0385307197403981	0.0180411396777784	PLK1	1
GO:0051255	BP	GO:0051255	spindle midzone assembly	45676	12/18723	0.0121133366407941	0.0385307197403981	0.0180411396777784	AURKB	1
GO:0051988	BP	GO:0051988	regulation of attachment of spindle microtubules to kinetochore	45676	13/18723	0.0131164816679877	0.0415008255950088	0.0194318246933152	AURKB	1
GO:0050954	BP	GO:0050954	sensory perception of mechanical stimulus	45707	175/18723	0.0133814159290965	0.0421162459242089	0.0197199813691948	BIRC5/THRB	2
GO:0000212	BP	GO:0000212	meiotic spindle organization	45676	14/18723	0.0141186616171224	0.0435204105517484	0.0203774497566715	AURKA	1
GO:0007100	BP	GO:0007100	mitotic centrosome separation	45676	14/18723	0.0141186616171224	0.0435204105517484	0.0203774497566715	AURKA	1
GO:0051984	BP	GO:0051984	positive regulation of chromosome segregation	45676	14/18723	0.0141186616171224	0.0435204105517484	0.0203774497566715	AURKB	1
GO:1902969	BP	GO:1902969	mitotic DNA replication	45676	14/18723	0.0141186616171224	0.0435204105517484	0.0203774497566715	RAD51	1
GO:0000722	BP	GO:0000722	telomere maintenance via recombination	45676	15/18723	0.0151198773651193	0.044267179405843	0.0207271074141071	RAD51	1
GO:0001325	BP	GO:0001325	formation of extrachromosomal circular DNA	45676	15/18723	0.0151198773651193	0.044267179405843	0.0207271074141071	BLM	1
GO:0048308	BP	GO:0048308	organelle inheritance	45676	15/18723	0.0151198773651193	0.044267179405843	0.0207271074141071	CDK1	1
GO:0048313	BP	GO:0048313	Golgi inheritance	45676	15/18723	0.0151198773651193	0.044267179405843	0.0207271074141071	CDK1	1
GO:0051299	BP	GO:0051299	centrosome separation	45676	15/18723	0.0151198773651193	0.044267179405843	0.0207271074141071	AURKA	1
GO:0051315	BP	GO:0051315	attachment of mitotic spindle microtubules to kinetochore	45676	15/18723	0.0151198773651193	0.044267179405843	0.0207271074141071	AURKB	1
GO:0055012	BP	GO:0055012	ventricular cardiac muscle cell differentiation	45676	15/18723	0.0151198773651193	0.044267179405843	0.0207271074141071	CDK1	1
GO:0090656	BP	GO:0090656	t-circle formation	45676	15/18723	0.0151198773651193	0.044267179405843	0.0207271074141071	BLM	1
GO:0090737	BP	GO:0090737	telomere maintenance via telomere trimming	45676	15/18723	0.0151198773651193	0.044267179405843	0.0207271074141071	BLM	1
GO:2000104	BP	GO:2000104	negative regulation of DNA-dependent DNA replication	45676	15/18723	0.0151198773651193	0.044267179405843	0.0207271074141071	BLM	1
GO:0061136	BP	GO:0061136	regulation of proteasomal protein catabolic process	45707	187/18723	0.0151752036424713	0.044267179405843	0.0207271074141071	AURKA/PLK1	2
GO:0009755	BP	GO:0009755	hormone-mediated signaling pathway	45707	190/18723	0.0156391057487163	0.0453989574647202	0.0212570369400028	NR3C2/THRB	2
GO:0006978	BP	GO:0006978	DNA damage response, signal transduction by p53 class mediator resulting in transcription of p21 class mediator	45676	16/18723	0.0161201297881503	0.046345373140932	0.0217001747148176	FOXM1	1
GO:0034393	BP	GO:0034393	positive regulation of smooth muscle cell apoptotic process	45676	16/18723	0.0161201297881503	0.046345373140932	0.0217001747148176	CDKN2A	1
GO:0031099	BP	GO:0031099	regeneration	45707	198/18723	0.0169059329803342	0.0476158744998105	0.0222950582942257	CDK1/AURKA	2
GO:0007076	BP	GO:0007076	mitotic chromosome condensation	45676	17/18723	0.0171194197616376	0.0476158744998105	0.0222950582942257	PLK1	1
GO:0030322	BP	GO:0030322	stabilization of membrane potential	45676	17/18723	0.0171194197616376	0.0476158744998105	0.0222950582942257	KCNK1	1
GO:0042772	BP	GO:0042772	DNA damage response, signal transduction resulting in transcription	45676	17/18723	0.0171194197616376	0.0476158744998105	0.0222950582942257	FOXM1	1
GO:0090399	BP	GO:0090399	replicative senescence	45676	17/18723	0.0171194197616376	0.0476158744998105	0.0222950582942257	CDKN2A	1
GO:0097067	BP	GO:0097067	cellular response to thyroid hormone stimulus	45676	17/18723	0.0171194197616376	0.0476158744998105	0.0222950582942257	THRB	1
GO:1904355	BP	GO:1904355	positive regulation of telomere capping	45676	17/18723	0.0171194197616376	0.0476158744998105	0.0222950582942257	AURKB	1
GO:0000712	BP	GO:0000712	resolution of meiotic recombination intermediates	45676	18/18723	0.0181177481602545	0.049928172349457	0.0233777395616187	TOP2A	1
GO:1901673	BP	GO:1901673	regulation of mitotic spindle assembly	45676	18/18723	0.0181177481602545	0.049928172349457	0.0233777395616187	PLK1	1
GO:0098687	CC	GO:0098687	chromosomal region	45920	348/19550	2.28805935720329e-11	1.9448504536228e-09	1.03564791957623e-09	CDK1/TOP2A/BIRC5/CDCA8/PLK1/BUB1B/RAD51/AURKB/BLM	9
GO:0000793	CC	GO:0000793	condensed chromosome	45889	244/19550	5.81111500965158e-11	2.46972387910192e-09	1.31514708113167e-09	TOP2A/BIRC5/MKI67/PLK1/BUB1B/RAD51/AURKB/BLM	8
GO:0005876	CC	GO:0005876	spindle microtubule	45797	72/19550	8.73671013122338e-09	2.47540120384662e-07	1.31817030050037e-07	CDK1/BIRC5/AURKA/PLK1/AURKB	5
GO:0030496	CC	GO:0030496	midbody	45828	196/19550	3.24330258698089e-08	5.85728678539383e-07	3.11905054825926e-07	CDK1/BIRC5/CDCA8/AURKA/PLK1/AURKB	6
GO:0000775	CC	GO:0000775	chromosome, centromeric region	45828	198/19550	3.44546281493755e-08	5.85728678539383e-07	3.11905054825926e-07	TOP2A/BIRC5/CDCA8/PLK1/BUB1B/AURKB	6
GO:0051233	CC	GO:0051233	spindle midzone	45767	36/19550	4.59300960274918e-08	6.50676360389467e-07	3.46490198102131e-07	CDCA8/AURKA/PLK1/AURKB	4
GO:0005819	CC	GO:0005819	spindle	45858	391/19550	7.51384543503316e-08	9.1239551711117e-07	4.85857674746505e-07	CDK1/BIRC5/CDCA8/AURKA/PLK1/BUB1B/AURKB	7
GO:0000228	CC	GO:0000228	nuclear chromosome	45797	227/19550	2.71611389883756e-06	2.88587101751491e-05	1.53674865328967e-05	TOP2A/BIRC5/PLK1/RAD51/BLM	5
GO:0097431	CC	GO:0097431	mitotic spindle pole	45736	36/19550	6.39778768923348e-06	6.04235503983162e-05	3.21760082616421e-05	AURKA/PLK1/AURKB	3
GO:0000776	CC	GO:0000776	kinetochore	45767	134/19550	9.38903725646411e-06	7.25790233941067e-05	3.86488917145088e-05	BIRC5/PLK1/BUB1B/AURKB	4
GO:0000795	CC	GO:0000795	synaptonemal complex	45736	42/19550	1.02464503615209e-05	7.25790233941067e-05	3.86488917145088e-05	PLK1/RAD51/BLM	3
GO:0099086	CC	GO:0099086	synaptonemal structure	45736	42/19550	1.02464503615209e-05	7.25790233941067e-05	3.86488917145088e-05	PLK1/RAD51/BLM	3
GO:0000779	CC	GO:0000779	condensed chromosome, centromeric region	45767	144/19550	1.24788538632007e-05	8.15925060286198e-05	4.34486409811845e-05	BIRC5/PLK1/BUB1B/AURKB	4
GO:0005875	CC	GO:0005875	microtubule associated complex	45767	161/19550	1.93696456760516e-05	0.000109761325497626	5.84487553733486e-05	BIRC5/CDCA8/AURKA/AURKB	4
GO:0072686	CC	GO:0072686	mitotic spindle	45767	161/19550	1.93696456760516e-05	0.000109761325497626	5.84487553733486e-05	CDK1/AURKA/PLK1/AURKB	4
GO:0000794	CC	GO:0000794	condensed nuclear chromosome	45736	74/19550	5.66631788381118e-05	0.000293492678860383	0.000156287123108316	PLK1/RAD51/BLM	3
GO:0005874	CC	GO:0005874	microtubule	45797	429/19550	5.86985357720767e-05	0.000293492678860383	0.000156287123108316	CDK1/BIRC5/AURKA/PLK1/AURKB	5
GO:0000940	CC	GO:0000940	outer kinetochore	45708	12/19550	6.52213596507409e-05	0.000307989753906276	0.000164006927776717	PLK1/BUB1B	2
GO:0000800	CC	GO:0000800	lateral element	45708	13/19550	7.70324896599717e-05	0.000344619032689347	0.000183512302237052	RAD51/BLM	2
GO:0010369	CC	GO:0010369	chromocenter	45708	14/19550	8.98160917417151e-05	0.000381718389902289	0.000203267997099671	CDCA8/AURKB	2
GO:0031616	CC	GO:0031616	spindle pole centrosome	45708	15/19550	0.000103570363287896	0.000419213375212914	0.000223234366986444	AURKA/AURKB	2
GO:0005814	CC	GO:0005814	centriole	45736	145/19550	0.000415305736362792	0.00160459034503806	0.000854456778162683	TOP2A/AURKA/PLK1	3
GO:0000781	CC	GO:0000781	chromosome, telomeric region	45736	162/19550	0.000574047028433672	0.00212147814855922	0.0011297035342173	CDK1/RAD51/BLM	3
GO:0000922	CC	GO:0000922	spindle pole	45736	170/19550	0.000660489391510914	0.00233923326160116	0.00124565981732322	AURKA/PLK1/AURKB	3
GO:0000152	CC	GO:0000152	nuclear ubiquitin ligase complex	45708	42/19550	0.000835326267946277	0.00284010931101734	0.00151238019038694	BUB1B/CBX2	2
GO:0000792	CC	GO:0000792	heterochromatin	45708	73/19550	0.00250166346729977	0.00817851518155694	0.00435512263538017	CDKN2A/CBX2	2
GO:0016605	CC	GO:0016605	PML body	45708	103/19550	0.00490950045064708	0.0154558347520371	0.00823035163266372	RAD51/BLM	2
GO:0016363	CC	GO:0016363	nuclear matrix	45708	111/19550	0.00567794142171532	0.0172366078873501	0.00917862711029169	LMNB1/BLM	2
GO:0034399	CC	GO:0034399	nuclear periphery	45708	130/19550	0.00770841371661458	0.0225936264107669	0.0120312809370028	LMNB1/BLM	2
GO:0005652	CC	GO:0005652	nuclear lamina	45677	11/19550	0.0111986618830008	0.0317295420018356	0.0168962267006679	LMNB1	1
GO:0045120	CC	GO:0045120	pronucleus	45677	13/19550	0.0132219395355037	0.0362537051779939	0.019305378608715	AURKA	1
GO:1990023	CC	GO:1990023	mitotic spindle midzone	45677	14/19550	0.0142321028773312	0.0378040232679111	0.0201309349909619	AURKB	1
GO:0035102	CC	GO:0035102	PRC1 complex	45677	15/19550	0.0152412837711913	0.0381032094279782	0.02029025393688	CBX2	1
GO:0072687	CC	GO:0072687	meiotic spindle	45677	15/19550	0.0152412837711913	0.0381032094279782	0.02029025393688	AURKA	1
GO:0043034	CC	GO:0043034	costamere	45677	18/19550	0.0182629408135305	0.0443528562614313	0.0236182392475733	AHNAK	1
GO:0043073	CC	GO:0043073	germ cell nucleus	45677	20/19550	0.0202724831771767	0.0478655852794449	0.0254887946379707	AURKA	1
GO:0005680	CC	GO:0005680	anaphase-promoting complex	45677	21/19550	0.0212757883659358	0.0488768111109336	0.0260272802200637	BUB1B	1
GO:0035173	MF	GO:0035173	histone kinase activity	45736	16/18368	6.12644459538316e-07	5.94265125752166e-05	3.41791119531902e-05	CDK1/AURKA/AURKB	3
GO:0106310	MF	GO:0106310	protein serine kinase activity	45797	360/18368	3.42204103141262e-05	0.00165968990023512	0.000954569340341416	CDK1/AURKA/PLK1/BUB1B/AURKB	5
GO:0008094	MF	GO:0008094	ATP-dependent activity, acting on DNA	45736	111/18368	0.000227176524393083	0.00734537428870968	0.00422468624309944	TOP2A/RAD51/BLM	3
GO:0004674	MF	GO:0004674	protein serine/threonine kinase activity	45767	386/18368	0.000712444681011589	0.017276783514531	0.00993672844568795	CDK1/AURKA/PLK1/AURKB	4
GO:0004712	MF	GO:0004712	protein serine/threonine/tyrosine kinase activity	45708	44/18368	0.00103672340066575	0.0173696064298203	0.00999011547238717	AURKA/AURKB	2
GO:0008022	MF	GO:0008022	protein C-terminus binding	45736	189/18368	0.00107440864514353	0.0173696064298203	0.00999011547238717	TOP2A/MKI67/RAD51	3
GO:0004879	MF	GO:0004879	nuclear receptor activity	45708	52/18368	0.00144560202867433	0.0175279245976763	0.010081172042071	NR3C2/THRB	2
GO:0098531	MF	GO:0098531	ligand-activated transcription factor activity	45708	52/18368	0.00144560202867433	0.0175279245976763	0.010081172042071	NR3C2/THRB	2
GO:0140097	MF	GO:0140097	catalytic activity, acting on DNA	45736	229/18368	0.00186401794037501	0.0200899711351529	0.0115547310923831	TOP2A/RAD51/BLM	3
GO:0003678	MF	GO:0003678	DNA helicase activity	45708	72/18368	0.00275044569027974	0.0266793231957134	0.0153445917457712	RAD51/BLM	2
