# Supplementary material for: Significance of SUMOylation in breast cancer progression: a comprehensive investigation using single-cell analysis and bioinformatics
Source: Front Immunol. 2025 Nov 20;16:1675874. doi: 10.3389/fimmu.2025.1675874 (PMC12676025; doi:10.3389/fimmu.2025.1675874)
Supplement: Supplementary file 10 [file Table4.xlsx]

## Sheet: TableS4
	ID	Description	GeneRatio	BgRatio	pvalue	p.adjust	qvalue	geneID	Count	ONTOLOGY
hsa04110	hsa04110	Cell cycle	45794	157/8753	9.05640035782457e-06	0.000344143213597334	0.000257392431222383	CDK1/PLK1/BUB1B/AURKB/CDKN2A	5	Cellular Processes
hsa01524	hsa01524	Platinum drug resistance	45733	73/8753	0.000348004596927886	0.00661208734162983	0.00494532848265943	TOP2A/BIRC5/CDKN2A	3	Human Diseases
hsa04914	hsa04914	Progesterone-mediated oocyte maturation	45733	102/8753	0.000927808042665598	0.0117522352070976	0.0087897604042004	CDK1/AURKA/PLK1	3	Organismal Systems
hsa04114	hsa04114	Oocyte meiosis	45733	131/8753	0.00191074663325439	0.0181520930159167	0.0135763576573338	CDK1/AURKA/PLK1	3	Cellular Processes
hsa03440	hsa03440	Homologous recombination	45705	41/8753	0.00278467165412979	0.0199047230452146	0.0148871889811854	RAD51/BLM	2	Genetic Information Processing
hsa04218	hsa04218	Cellular senescence	45733	156/8753	0.00314285100713915	0.0199047230452146	0.0148871889811854	CDK1/FOXM1/CDKN2A	3	Cellular Processes
hsa03460	hsa03460	Fanconi anemia pathway	45705	54/8753	0.00478808228570525	0.0259924466938285	0.0194403340923371	RAD51/BLM	2	Genetic Information Processing
hsa04115	hsa04115	p53 signaling pathway	45705	75/8753	0.00906558297270541	0.0392666917135518	0.029368439785759	CDK1/CDKN2A	2	Cellular Processes
hsa05212	hsa05212	Pancreatic cancer	45705	76/8753	0.009300005932157	0.0392666917135518	0.029368439785759	RAD51/CDKN2A	2	Human Diseases
hsa03083	hsa03083	Polycomb repressive complex	45705	83/8753	0.0110164204737933	0.0418623978004145	0.0313098266097283	AURKB/CBX2	2	Genetic Information Processing
