# Supplementary material for: Significance of SUMOylation in breast cancer progression: a comprehensive investigation using single-cell analysis and bioinformatics
Source: Front Immunol. 2025 Nov 20;16:1675874. doi: 10.3389/fimmu.2025.1675874 (PMC12676025; doi:10.3389/fimmu.2025.1675874)
Supplement: Supplementary file 11 [file Table5.xlsx]

## Sheet: TableS5
	GSM519117	GSM519118	GSM519119	GSM519120	GSM519121	GSM519122	GSM519123	GSM519124	GSM519125	GSM519126	GSM519127	GSM519128	GSM519129	GSM519130	GSM519131	GSM519132	GSM519133	GSM519134	GSM519135	GSM519136	GSM519137	GSM519138	GSM519139	GSM519140	GSM519141	GSM519142	GSM519143	GSM519144	GSM519145	GSM519146	GSM519147	GSM519148	GSM519149	GSM519150	GSM519151	GSM519152	GSM519153	GSM519154	GSM519155	GSM519156	GSM519157	GSM519158	GSM519159	GSM519160	GSM519161	GSM519162	GSM519163	GSM519164	GSM519165
Activated CD8 T cell	0.882700528604356	0.710838827621698	0.82882563913054	0.751520419824441	0.732462582722099	0.875881863941904	0.569136319363839	0.863239480793385	0.783046215285205	0.82123025744741	0.808191309902802	0.642354486115647	0.715771448285093	0.904055004273307	0.600342317996131	0.628911439210861	0.65023160610621	0.517127856325859	0.485337182024394	0.781258588607741	0.851918038215833	0.640262459189543	0.64954847036378	0.85314032270002	0.682587327958914	0.600634801080248	0.787946611765733	0.737125453958601	0.659432986060148	0.633352037763339	0.698632857199756	0.518800771493464	0.631999746595217	0.566704342861357	0.828832393337396	0.72588219595008	0.696261456293682	0.70496302291736	0.941690992925184	0.661278528628341	0.635207015007466	0.826062487530112	0.818883538987455	0.763600535723876	0.86212376842212	0.783197845531754	0.606971962287988	0.587418369995029	0.775639875085255
Central memory CD8 T cell	0.764580562263124	0.836297518077026	0.841950477878655	0.857147029574851	0.753717480128458	0.805336354664815	0.88270294680115	0.821582376678983	0.796290530399052	0.831928607854935	0.824300488446551	0.895162280815731	0.876760729231812	0.731856346879464	0.879255025640198	0.844726657253582	0.894992329213519	0.930403596538118	0.827675496527093	0.818019584475883	0.852340133401919	0.957821468439083	0.960674732065917	0.834349876431576	0.957134422725998	0.855071815458207	0.984974940706509	1	0.965165998477339	0.874294631643312	0.896119689240365	0.914394244723673	0.881345977015139	0.864204738754809	0.850315566806087	0.860855229462838	0.870965515852933	0.805423995553064	0.757910146835214	0.84243395352533	0.877641781032998	0.807686932126543	0.836938879829988	0.841284163060907	0.793208291346924	0.862974239046433	0.891139767748332	0.932174844795809	0.855131016064599
Effector memeory CD8 T cell	0.679872681391069	0.665468384926014	0.646552633665659	0.636109646914389	0.563650407970775	0.71537097409862	0.503993102662865	0.741164881580317	0.688802853198723	0.750673341062209	0.69722545087029	0.612404887029414	0.718360231929231	0.74655472254247	0.589062580635801	0.681547443829542	0.580694123705143	0.345548913473807	0.512883332085415	0.543741175874159	0.656929362938332	0.570292652849372	0.54146996672461	0.651120503442327	0.6524260168072	0.543176687969419	0.653819006606027	0.727669339655284	0.576828805623034	0.371995005245157	0.588478668931374	0.511079265264933	0.634570511942511	0.54691754415454	0.707684946469337	0.556067996961704	0.569931459873681	0.622928858447136	0.796852625940311	0.458183938318931	0.529164752977773	0.680272152857722	0.689079685655999	0.639649248692757	0.756009973459507	0.622775814962244	0.512643997396355	0.661389942969889	0.673822081651276
Activated CD4 T cell	0.661095182007417	0.402421999347219	0.429991035226086	0.497051590372037	0.578942429753525	0.715367190246723	0.164162302124963	0.601116571474476	0.542237188860136	0.696055008788585	0.484458590390401	0.412468898308521	0.629981429822362	0.824693999997837	0.421132503822771	0.266432696901621	0.409170205474984	0.336789656726252	0.344800307114585	0.569939949505475	0.695231048045449	0.49028989715324	0.521910703142397	0.563292329526802	0.451220702650609	0.458112518812247	0.617501067064839	0.584928143638975	0.488223795870607	0.163526657948736	0.390081360631038	0.251190916916554	0.572837966127526	0.110767610830033	0.671822860201469	0.707005661681276	0.546773508504859	0.563330056826338	0.658193719849283	0.285941172822237	0.432211593350638	0.531699157993502	0.591388063011769	0.415984056762876	0.677183712435281	0.648242110364203	0.24091432437911	0.189190210415526	0.612873935606767
Central memory CD4 T cell	1	1	1	1	1	1	1	1	1	1	1	1	1	1	1	1	1	1	1	1	1	1	1	1	1	1	1	0.935972981158738	1	1	1	1	1	1	1	1	1	1	1	1	1	1	1	1	1	1	1	1	1
Effector memeory CD4 T cell	0.591081071452786	0.515597648167857	0.507834943151546	0.533363207859829	0.527814369792973	0.600426527365617	0.526246564034186	0.501271969540655	0.419434100811826	0.585130908370141	0.537822510588167	0.568365671074387	0.568571041675859	0.628059961721215	0.547446376333737	0.569024914894601	0.485770962480069	0.503395716292222	0.459420051510828	0.592260151294011	0.54848195031075	0.602057858578553	0.623637152851955	0.610113974323673	0.577504669915412	0.546596215263983	0.60761969617321	0.53078803924544	0.608114200864725	0.483423159545511	0.615028022657577	0.570141676728711	0.707652623961396	0.490918644237741	0.589209748760182	0.605609931376869	0.523607373278385	0.483247601050356	0.578438822925495	0.588264172770805	0.669685259101778	0.576037927537118	0.524746280677486	0.531678097581905	0.561688868875373	0.556302361604051	0.406375685062939	0.477847135486846	0.54678048327812
T follicular helper cell	0.482889386878256	0.519073633832187	0.382735327775665	0.53590462776889	0.421476927088025	0.563835944413882	0.37559200904231	0.508590305529931	0.4444404638603	0.530322630473592	0.48564274500054	0.520915031127341	0.499770706781187	0.501331014256541	0.475817572026333	0.513574842428287	0.421703327531818	0.30372825502425	0.452227172645226	0.34574427170589	0.469491205177445	0.479467559710048	0.498173861568758	0.469487151132163	0.477119535652384	0.53478030512265	0.510894041516937	0.522294436939769	0.511752881068448	0.313802947724266	0.486358298513228	0.4312992112726	0.541801837595978	0.431977841757701	0.545420217976555	0.453151654562915	0.43900508848178	0.441008628678877	0.528392312862194	0.483506756215076	0.403350168927865	0.533446102400843	0.47407518364674	0.436731442844485	0.566820097753119	0.458207787172038	0.344813546864088	0.536618584092894	0.513443001096976
Gamma delta T cell	0.627972544889346	0.644782267915982	0.597454658834527	0.645351428604933	0.684199492874793	0.707855555444381	0.53117602586387	0.652543193298886	0.64284726687839	0.745718122598489	0.606271804451086	0.588971554035385	0.643658405080387	0.673647037198954	0.67308351837997	0.6645406490104	0.58711322730109	0.56726564364292	0.678023416389513	0.612498802778594	0.668236280617626	0.635314689181737	0.738098671567012	0.666694624979335	0.682403201141582	0.670394640886857	0.746297092381306	0.618153188831289	0.792328295285686	0.680898795819548	0.598656866916779	0.641302741126474	0.701958285877507	0.605580140138432	0.7319512453783	0.757443617328373	0.709963574118648	0.621289224826472	0.673914307160751	0.608672765554586	0.740969157194637	0.604151430236369	0.554065318990847	0.668279549573748	0.651400488495225	0.708190569368034	0.543409176461189	0.728650553583447	0.732503271797285
Type 1 T helper cell	0.572118909898526	0.528506239124519	0.514866366236274	0.546449706874893	0.534029861473939	0.550157076287708	0.489384600112875	0.515633383522219	0.520453475633942	0.585228974562262	0.565550189161858	0.548799635422288	0.583006610587102	0.61299158038855	0.504963228310626	0.549166893149038	0.443557112674462	0.424481716116903	0.482744419732606	0.505791755540735	0.602121760924068	0.525087000116658	0.533419462929925	0.507431381713978	0.55846186208315	0.501903970812237	0.585640973217678	0.597008924083812	0.510842719596569	0.422553486012871	0.519945720177859	0.484888127908473	0.497402337108301	0.440836210627751	0.600919453842159	0.591890658337993	0.497392531476623	0.482730104659771	0.547293305065898	0.485614359613756	0.516285995997162	0.534376603882185	0.475008774545664	0.469072474527522	0.580793380515204	0.522891151145799	0.412589021873427	0.487299421913731	0.58713739210324
Type 17 T helper cell	0.334707949085204	0.349103537142761	0.242469648516108	0.334216561106323	0.206508417478056	0.358322756454927	0.217984942658298	0.227019361375403	0.222581774195908	0.300445487991571	0.355342840767312	0.2691534603358	0.317492942417971	0.254562230971519	0.243837962075385	0.288797623848218	0.232785131347162	0.169482545460124	0.263825960433103	0.130075875736676	0.368889476240672	0.365353527643568	0.309545993722684	0.151275433733825	0.398466683790897	0.219138467718768	0.400129412465609	0.335308521205543	0.361716608133802	0.185299551030929	0.318673037923873	0.290018934321254	0.353490441237143	0.240924553706866	0.338271540564654	0.294297157260002	0.372688288731258	0.175360796651433	0.301945862651163	0.452552507106721	0.29710240287784	0.371516420929444	0.210697241200079	0.155240585571697	0.287512789138576	0.294739636834166	0.0984608585720512	0.200175470419378	0.395655135965039
Type 2 T helper cell	0.530345076112114	0.661288830618069	0.507160712386791	0.526576981730089	0.680238447472264	0.546681752030329	0.513131123041709	0.631411159234088	0.422128920088558	0.649175336814181	0.559542350854715	0.57985433758139	0.703496445307963	0.599681060120009	0.596029054924563	0.394452219233909	0.536467450449976	0.450676695265479	0.504725449715365	0.542327172409979	0.634012345256867	0.582521209661746	0.665322059795787	0.600240113731011	0.486706253386669	0.649119490989777	0.573741750122712	0.611689414156003	0.529648798295833	0.463397422591126	0.620708563937019	0.537743936347788	0.663423089304429	0.53305137582102	0.645005978464559	0.618452258185992	0.582846448357241	0.474236518787401	0.536171848873223	0.457442174575195	0.629572903738381	0.620243450702168	0.586237564222555	0.403256320857701	0.617428203335056	0.514493969432679	0.366782341165582	0.475332242592301	0.586290454836321
Regulatory T cell	0.566536528177358	0.459290198089068	0.480930554851263	0.601212046817667	0.543021346351843	0.592399110456705	0.44063613390859	0.742937822677897	0.646748506156706	0.741198688550302	0.639792664992962	0.56371280510596	0.714708541612976	0.643361073724748	0.586530316478122	0.593400344282062	0.601113717090544	0.382235906823135	0.588352630807411	0.596462424474774	0.777750007940198	0.665277620784553	0.615735120919423	0.57088782204144	0.691906263395239	0.486777950647833	0.595188458392343	0.636643770647441	0.661593450673688	0.572152257991274	0.576167024991076	0.554019247717535	0.649207608957968	0.450152944106561	0.729488104477315	0.601884507410603	0.545338681953617	0.694184629496882	0.729978865144983	0.580614987388753	0.496955642576762	0.660730533869269	0.561330783938212	0.575054727113391	0.760401924429912	0.581971785234306	0.579971898047611	0.793476725719004	0.686095773787311
Activated B cell	0.586164717529936	0.397989492584066	0.306201366566494	0.358900139459356	0.303853209959053	0.377718134945065	0.128456954747021	0.288376501737543	0.323393402547759	0.446715494368019	0.191691004545221	0.233588085592167	0.175923300829712	0.521702972208653	0.113888686777103	0.284477527562079	0.250111279545697	0.0388861211609042	0.0975740933187365	0.299032634084514	0.154458011842686	0	0.171321220848633	0.334625911431674	0.173952605986993	0.281727290781772	0.325936242823895	0.315988507057638	0.173721796958188	0.00679301737930504	0.180873997822738	0.191095474574238	0.197822029289289	0.141829831157146	0.360081098187777	0.286657184572966	0.129387255236785	0.282630520355658	0.597714443571372	0	0	0.41798762434296	0.272077341009835	0.284374493953378	0.479138667297628	0.243075278192125	0	0.149170663981011	0.384273711587182
Immature B cell	0.602726296431504	0.311637231418741	0.28848047720977	0.356482894505799	0.387652760795475	0.441726030424679	0.243761580304504	0.409307853593392	0.381054866816556	0.476841274852062	0.261572655232366	0.340433572352226	0.401629974533781	0.609348806764938	0.271927353587703	0.364522591316653	0.466710292976116	0.145354823088045	0.23241068458573	0.318757389113213	0.44757929869202	0.287113971606526	0.281298921143986	0.434141852158976	0.340114713537828	0.28342179198502	0.502516000751933	0.41786911420812	0.340085052126496	0.288029006346086	0.322496787500908	0.27453570961882	0.40749856086762	0.146080090977253	0.471540933660759	0.306998217046293	0.294322355020467	0.351645523794976	0.629493883045737	0.348067230233078	0.444351003181656	0.50172902805396	0.479527240891951	0.396507555645049	0.538169762251069	0.392332269858524	0.206051291293409	0.228057184489651	0.411311262380741
Memory B cell	0.500309277347738	0.570050831181847	0.367122760316177	0.564476916061573	0.42910605696733	0.534608311490589	0.522974936190558	0.49702528468846	0.284757530751424	0.419075315610372	0.341124850632085	0.605757959081168	0.54870241351948	0.459859040421665	0.504178133825243	0.549616732864942	0.437917055830492	0.387062077206112	0.385198372060527	0.283073286418731	0.394229044445546	0.632465889904942	0.63028046073015	0.485744373977736	0.530408912874124	0.520864685631084	0.402080319623629	0.518866915647837	0.542481086319228	0.450349835533514	0.621493292254371	0.534269727376187	0.630557025679504	0.372772143764422	0.459614115450808	0.540377880472966	0.542176700583177	0.334501678633508	0.589994625911592	0.453089863467735	0.603547740827061	0.60568613961164	0.569540577626526	0.458982537080585	0.535372057300485	0.568298712784324	0.380998931200595	0.444282112973829	0.582829236096658
Natural killer cell	0.703819236486593	0.74737799855464	0.772468428593175	0.822942856404628	0.737195045740571	0.784257923149307	0.784945515385588	0.688792567595618	0.630314476637969	0.793091303144139	0.797151023917832	0.831969012394459	0.741131189794703	0.786711360779501	0.747394602833746	0.827754195109243	0.740248647025914	0.703877243117675	0.727044794915798	0.705712874835392	0.730818002882309	0.809853275083173	0.825210448393195	0.779534263807417	0.76392073539185	0.732176356549274	0.819124194165431	0.783532132872381	0.777545720016473	0.83174520950007	0.864137632968941	0.840035411711936	0.794928005584108	0.717399736984707	0.768338159889421	0.755041613466168	0.815786120301228	0.63228145236215	0.749594585840665	0.832398726501703	0.875118477051972	0.706495705949303	0.728607575738143	0.764160982073588	0.709927404456926	0.752566692664067	0.715009071669865	0.743076493792177	0.769117309064391
CD56bright natural killer cell	0.756948155595615	0.814953977126875	0.705746133054205	0.714013974616705	0.695595386217742	0.774961403790237	0.788038733170601	0.720445694986135	0.663985280361595	0.771557109090587	0.734746324649219	0.753797381966261	0.780765651033466	0.721954677288453	0.743650766236072	0.775466597962852	0.729162499115198	0.759804231446574	0.654239853365505	0.715485258003447	0.678176544524456	0.790406109777795	0.814127984980418	0.819388079585173	0.700135175522961	0.704129841164758	0.849420385847166	0.75470619371713	0.755689849299029	0.964712002734586	0.74068772073482	0.790245906280695	0.737006292428314	0.802985417466318	0.748111921136394	0.730493475860412	0.699926077908083	0.654915952160215	0.749174070433094	0.830607052094551	0.868820781632866	0.727405777488735	0.740140172054239	0.72042356771653	0.713539471864872	0.693376146739995	0.756270255063542	0.662726092914484	0.788656593190531
CD56dim natural killer cell	0.789043110688195	0.759314163022887	0.745260416166986	0.903944273831384	0.862421800390659	0.798041235164065	0.847248723795796	0.738811585550347	0.819804340203785	0.808011834112442	0.917504085216093	0.864517098113425	0.89268681053688	0.786529416193657	0.787918701997355	0.863310115897091	0.845060805139239	0.932719913735986	0.766605355759278	0.817933673888492	0.823660957900673	0.905197509128408	0.843087369342191	0.816555203254749	0.808011577913013	0.834428801674294	0.890732072603441	0.928165796266339	0.938471374207686	0.903322301809265	0.938916314479379	0.850498520555795	0.901021694424115	0.835326177928229	0.811666474764087	0.895216929355947	0.898073595956571	0.721154636220364	0.746746411378836	0.928509148003474	0.879084703130719	0.877835403404501	0.834423902833223	0.752679927142282	0.68005425949513	0.847407896411419	0.762577052194056	0.721572761596103	0.838249642528497
Myeloid derived suppressor cell	0.837584303992469	0.685405817475373	0.684399761850196	0.795324927164946	0.71800536815889	0.807765007699578	0.529703535095791	0.897819887253076	0.866546414372915	0.901497894654588	0.874455160324657	0.727225178515723	0.778366819333855	0.896516765651733	0.754903946894269	0.643794713715051	0.733653937441847	0.621707743047528	0.743755211562463	0.87240359298371	0.893963006899752	0.711900347259911	0.628678665701434	0.916169170791566	0.87555449422287	0.724472346501457	0.792939484689568	0.871381934483726	0.731275968521128	0.599241197432874	0.734732429106815	0.555218210228397	0.683723266058536	0.459839813397706	0.842122200818462	0.753824403120004	0.692475391341778	0.861389407497889	0.975336802077926	0.531276513041599	0.507609699301461	0.831089160608004	0.735248471372454	0.747686523163852	0.858086214616533	0.746394797924362	0.812233680899278	0.836503092216161	0.88610140262384
Natural killer T cell	0.466695966478163	0.47695317841169	0.420741121771007	0.51023033880683	0.450817276150735	0.536895388009742	0.450166362232042	0.479503271279891	0.435256404914853	0.521125939900031	0.454110025506193	0.525569296382461	0.511555427269064	0.553311319429047	0.465291156854926	0.478663534477866	0.434282975426564	0.352237300559514	0.427044629855503	0.368936346375853	0.59658287773922	0.538469426417876	0.575571812041069	0.482739870086522	0.487489971072372	0.471649374021937	0.537959104358991	0.52402240634129	0.50919715449937	0.411256233375056	0.502437002247798	0.408638631349771	0.529495286896415	0.398325420793749	0.567542532611677	0.530721216064209	0.483935213342795	0.418918296722376	0.494970019519501	0.401499213487509	0.480094390881237	0.483217234997157	0.419357833915862	0.392382499473042	0.525451015379974	0.491555070098128	0.365830468772211	0.48676500692949	0.554552492652555
Activated dendritic cell	0.701660849180853	0.6545542169713	0.608386219182743	0.691732478425623	0.619340051093941	0.719446231220231	0.61457850016429	0.674742637813329	0.580625134384902	0.748746932707657	0.689207833022349	0.699695569800139	0.779554980265994	0.740425677631074	0.654088528849218	0.663248435291983	0.620040862351511	0.679641578122486	0.665046731473294	0.623541737177981	0.731425442140671	0.717230560159541	0.808742885176188	0.675559926759553	0.746665068863698	0.717860582678915	0.763262930539194	0.758362548167418	0.742767246374109	0.651665879863644	0.757767237015418	0.699440914992808	0.728136465422975	0.611891312971736	0.728079648503624	0.765195446188127	0.710727903599142	0.618883003080417	0.71246920153062	0.749293751150477	0.745702984749323	0.673987837559746	0.661693474872959	0.666025766002396	0.67895423476001	0.689049522234566	0.665733587013871	0.695171866696988	0.743147634344753
Plasmacytoid dendritic cell	0.792799911807683	0.933238506943164	0.797400795780018	0.830495514064016	0.765516381116295	0.885988612713182	0.871454106171845	0.80354501670201	0.785409220620759	0.847142883355197	0.797369156389217	0.859658656153011	0.950272951575284	0.830432474953781	0.854282719177533	0.883544359907823	0.81590597000782	0.807791432695939	0.789624649187737	0.814878814323763	0.868042590424534	0.849784246665708	0.891045530220161	0.820372062869134	0.877894942656144	0.84961161444875	0.876356857141185	0.927784332734479	0.822207666311051	0.89736353582418	0.931959807137563	0.929479426402552	0.859522694315429	0.924209583187429	0.878295853083222	0.863580706542604	0.85863675812335	0.743282535248132	0.814331081022717	0.990108347407046	0.928106708797729	0.87141968911649	0.847091006988869	0.883294762097209	0.857562674320658	0.821685512002631	0.836234650883835	0.826619895748724	0.884667226424352
Immature dendritic cell	0.688347002679164	0.82797679209618	0.741045691655661	0.761351033393653	0.826954499776447	0.835448678839052	0.885284763984852	0.703547066454546	0.712550241293261	0.845671493393385	0.768127387200933	0.813036505906068	0.892790222129317	0.814150281932694	0.793790858046722	0.861781457584121	0.736865516693916	0.779464571065098	0.731042895793528	0.731695192987333	0.806882581915613	0.834609054033449	0.874489981913063	0.720566439210842	0.836551604309606	0.786101182295105	0.981245844836035	0.858353901531734	0.860288918295414	0.831892466051057	0.861705013752367	0.863391678473551	0.801316994829028	0.84314776617489	0.856987214267102	0.870001159389326	0.744741570705973	0.744777712100514	0.759753133447381	0.825676616989292	0.855241687965506	0.745180705770229	0.701498817176844	0.812819599228582	0.744781021594284	0.795200382735186	0.712435501072002	0.794329988335641	0.855604614597562
Macrophage	0.37799474600693	0.389821490522856	0.334947037102854	0.501678803708064	0.433648459492461	0.495106892993129	0.338559694868245	0.375793499320268	0.31609689538266	0.459048186420974	0.387943578553254	0.439641210243115	0.363842802828865	0.47524326764414	0.408883861724608	0.402063947894255	0.359372958378946	0.20814664246403	0.363255793851528	0.325927420323886	0.536344787708806	0.460555287169752	0.445561724754708	0.372357781266101	0.470213708324646	0.328467391057633	0.507867755512141	0.506152972501586	0.391071991111273	0.257893365870153	0.440475700447528	0.371678912265223	0.50279002955826	0.317614506660342	0.438169746701263	0.411867475508046	0.404366348932422	0.304238887989188	0.480133590933194	0.460160285470124	0.46955881779071	0.423530758233759	0.33104155364531	0.323384326279237	0.459032171802102	0.388817772403404	0.29842640912388	0.562650510945912	0.445969691810709
Eosinophil	0.30169410227171	0.30698075723429	0.193739308370955	0.215663486764408	0.207634293315987	0.256984846209487	0.255283354230144	0.109011377585935	0	0.288738373454003	0.24917500528257	0.251209935110085	0.116089568418013	0.21905837814196	0.264824667998332	0.25544927884884	0.0351316984869321	0.10288310137594	0.0667161653225353	0.11872922187145	0.145146512411669	0.311994183882363	0.15933853140618	0.0461161303473228	0.112861391143866	0.0742654846178972	0.343977086035508	0.312349063933215	0.0708821531820397	0.00667157381933888	0.305825887408191	0.297438787692403	0.19934199044628	0.100208030143656	0.23073356618825	0.304556360526583	0.378349840574875	0.120095272472451	0.216916465632773	0.322173900461333	0.308123064079203	0.192243424760224	0.310842011675652	0.189836424624485	0.228616060918189	0.411824652066056	0.0553635512037689	0.236825085873444	0.281218285993062
Mast cell	0.403575360949626	0.321942189808059	0.371096327308385	0.409972748230209	0.276005457830492	0.514345503958149	0.462201776824127	0.388638828432774	0.264255465188353	0.585525581854865	0.320359594216194	0.510513799712485	0.426780383007363	0.382049831234189	0.559943797541741	0.467620789435605	0.343150518112744	0.284503267952899	0.304829619463372	0.335042130435485	0.442295503184873	0.554305978012516	0.428861915487168	0.41855140292515	0.514142426865156	0.460079879549711	0.59294580405406	0.500550404255551	0.367586070637278	0.482027682149261	0.431320205678256	0.53307160329493	0.425958921499659	0.494865165415989	0.503584646073309	0.544137967346834	0.371832669563842	0.299519065241041	0.466042369204378	0.486928966432177	0.501853679927119	0.44163855256104	0.401245349341549	0.309431759705652	0.450716587543882	0.529771114243067	0.310140579900505	0.677386297982867	0.47394943068141
Monocyte	0.703964302744826	0.790549311457343	0.780521764396874	0.750584429667413	0.72876242627579	0.797342525096635	0.707720018663943	0.679938203655459	0.611300682996891	0.761570887858371	0.696109341988225	0.737510888628796	0.814630718898737	0.760279991059689	0.682722459407295	0.768046006686351	0.696115827419917	0.73837529843731	0.711575011860692	0.630612012641323	0.723643954172063	0.807748703459416	0.855860099787952	0.804570919111974	0.775005406070842	0.773192423707731	0.835779522343019	0.834706419772115	0.761957790479635	0.83802550819196	0.820075686461297	0.761762277323291	0.774176261543345	0.71477871323683	0.730996135196792	0.719678512362846	0.773259474704049	0.640188269784292	0.767344423034002	0.887370435546805	0.780454534916139	0.744344664378106	0.713352045173642	0.671908334185156	0.711582906412513	0.720326094763988	0.739651542419497	0.68478993544249	0.795095931509358
Neutrophil	0	0	0	0	0	0	0	0	0.0376504768732096	0	0	0	0	0	0	0	0	0	0	0	0	0.158413961751409	0	0	0	0	0	0	0	0	0	0	0	0	0	0	0	0	0	0.22581256616677	0.0913777460862545	0	0	0	0	0	0.0329212376476375	0	0
[truncated: 1,396 more columns]
