# Supplementary material for: Significance of SUMOylation in breast cancer progression: a comprehensive investigation using single-cell analysis and bioinformatics
Source: Front Immunol. 2025 Nov 20;16:1675874. doi: 10.3389/fimmu.2025.1675874 (PMC12676025; doi:10.3389/fimmu.2025.1675874)
Supplement: Supplementary file 12 [file Table6.xlsx]

## Sheet: TableS6
	ID	Description	setSize	enrichmentScore	NES	pvalue	p.adjust	qvalues	rank	leading_edge	core_enrichment
KEGG_MAPK_SIGNALING_PATHWAY	KEGG_MAPK_SIGNALING_PATHWAY	KEGG_MAPK_SIGNALING_PATHWAY	254	-0.396128	-1.60968	0.00164473684210526	0.0171561771561772	0.0118758434547908	2942	tags=26%, list=17%, signal=22%	CACNA1F/FGF20/DUSP5/PPM1A/RAPGEF2/TGFB2/PPP3CB/PPP3CA/NFATC2/PPP3CC/CACNA1G/GADD45A/NFKB1/PDGFA/FGF14/CACNB2/LAMTOR3/FGFR1/FGFR2/EGF/RPS6KA6/GADD45B/CACNA2D3/MAP2K4/NFATC4/MECOM/FGF7/RASGRF2/DUSP16/PDGFRA/PLA2G2A/FGF18/IKBKB/PRKACB/PLA2G12A/CACNA1C/MAP3K12/ARRB1/MKNK2/RPS6KA2/HSPA2/CACNA2D1/FLNB/MEF2C/IL1R1/FLNC/RASA1/JUN/GADD45G/CACNA2D2/PDGFRB/FGF1/NR4A1/GNG12/DUSP6/MAP3K1/TGFB3/TGFBR2/FGF2/CAC…
KEGG_FOCAL_ADHESION	KEGG_FOCAL_ADHESION	KEGG_FOCAL_ADHESION	194	-0.545148	-2.13908	0.00165837479270315	0.0171561771561772	0.0118758434547908	2460	tags=35%, list=14%, signal=30%	ITGA1/TLN2/LAMC1/COL6A1/PDGFA/ARHGAP5/COL6A6/COL5A1/LAMA4/ITGA6/LAMB1/MYL9/EGF/ITGA9/THBS2/CTNNB1/RELN/ITGA8/MYL5/COL6A2/PTEN/CCND1/COL5A2/THBS1/LAMB3/TNC/COL1A1/PDGFRA/ARHGAP35/ITGA2/COMP/KDR/PARVA/ITGA3/FLNB/ITGAV/DOCK1/COL1A2/FLNC/IGF1/COL6A3/COL4A6/JUN/PDGFC/CAV2/PDGFRB/ITGA10/HGF/COL3A1/ITGB5/MYLK/VAV3/TNXB/PIK3R1/IGF1R/VWF/LAMB2/ITGA7/LAMA3/SHC2/CAV1/BCL2/TNN/PDGFD/LAMA2/THBS4/CHAD
KEGG_NEUROACTIVE_LIGAND_RECEPTOR_INTERACTION	KEGG_NEUROACTIVE_LIGAND_RECEPTOR_INTERACTION	KEGG_NEUROACTIVE_LIGAND_RECEPTOR_INTERACTION	262	-0.408352	-1.66271	0.00165837479270315	0.0171561771561772	0.0118758434547908	1805	tags=15%, list=10%, signal=14%	APLNR/GIPR/GRIK1/GRIA4/CYSLTR1/GLRA3/TACR1/PTH1R/GRIK3/P2RY13/NPY2R/HTR2B/EDNRA/AVPR2/LPAR6/PRLR/GHR/LPAR1/OXTR/VIPR2/CALCRL/LEPR/VIPR1/F2R/ADRB2/NR3C1/THRB/GRIA2/GRPR/GLRB/S1PR1/EDNRB/CTSG/LEP/ADRA2A/PTGER3/F2RL2/AGTR1/NPY1R
KEGG_CALCIUM_SIGNALING_PATHWAY	KEGG_CALCIUM_SIGNALING_PATHWAY	KEGG_CALCIUM_SIGNALING_PATHWAY	172	-0.400855	-1.54289	0.00174825174825175	0.0171561771561772	0.0118758434547908	2616	tags=23%, list=15%, signal=20%	ADCY9/PPP3CB/PPP3CA/PPP3CC/CACNA1G/PDE1C/PLCD4/PLCD3/PTGFR/PLCD1/TRPC1/GNAL/ATP2A3/CYSLTR1/PDGFRA/PRKACB/ERBB3/CACNA1C/GNAQ/TACR1/GNA14/ITPR2/ADCY4/HTR2B/EDNRA/ADCY1/PDGFRB/PDE1A/OXTR/MYLK/PLN/F2R/ADRB2/GRPR/EDNRB/ITPR1/CACNA1D/PTGER3/AGTR1/ERBB4
KEGG_VASCULAR_SMOOTH_MUSCLE_CONTRACTION	KEGG_VASCULAR_SMOOTH_MUSCLE_CONTRACTION	KEGG_VASCULAR_SMOOTH_MUSCLE_CONTRACTION	103	-0.510607	-1.84057	0.00177619893428064	0.0171561771561772	0.0118758434547908	3128	tags=35%, list=18%, signal=29%	ACTG2/KCNMB4/KCNMB1/CACNA1F/GUCY1A2/ADCY9/CALD1/PRKG1/PRKCH/NPR2/MYL9/ADCY6/KCNMA1/PLA2G2A/PRKACB/PLA2G12A/CACNA1C/ARHGEF12/GNAQ/PPP1R14A/PPP1R12B/ITPR2/ADCY4/EDNRA/ADCY1/NPR1/MYLK/CALCRL/ACTA2/RAMP2/ADCY5/RAMP3/ITPR1/CACNA1D/AGTR1/MYH11
KEGG_DILATED_CARDIOMYOPATHY	KEGG_DILATED_CARDIOMYOPATHY	KEGG_DILATED_CARDIOMYOPATHY	88	-0.536705	-1.88385	0.00177935943060498	0.0171561771561772	0.0118758434547908	2750	tags=39%, list=16%, signal=33%	SGCG/TPM2/TGFB2/ADCY9/ITGA1/DMD/DES/CACNB2/SGCA/ITGA6/ITGA9/CACNA2D3/ITGA8/ADCY6/PRKACB/TPM1/ITGA2/CACNA1C/CACNA2D1/ITGA3/ITGAV/IGF1/ADCY4/CACNA2D2/ADCY1/ITGA10/ITGB5/PLN/SGCD/ADCY5/TGFB3/ITGA7/CACNA1D/LAMA2
KEGG_ECM_RECEPTOR_INTERACTION	KEGG_ECM_RECEPTOR_INTERACTION	KEGG_ECM_RECEPTOR_INTERACTION	81	-0.615559	-2.12258	0.00180505415162455	0.0171561771561772	0.0118758434547908	2460	tags=51%, list=14%, signal=44%	ITGA1/LAMC1/COL6A1/COL6A6/COL5A1/LAMA4/ITGA6/LAMB1/SDC4/ITGA9/THBS2/RELN/ITGA8/COL6A2/COL5A2/THBS1/LAMB3/TNC/COL1A1/ITGA2/CD44/COMP/ITGA3/ITGAV/COL1A2/COL6A3/COL4A6/ITGA10/COL3A1/ITGB5/HSPG2/TNXB/VWF/LAMB2/CD36/ITGA7/LAMA3/TNN/LAMA2/THBS4/CHAD
KEGG_HYPERTROPHIC_CARDIOMYOPATHY_HCM	KEGG_HYPERTROPHIC_CARDIOMYOPATHY_HCM	KEGG_HYPERTROPHIC_CARDIOMYOPATHY_HCM	81	-0.533633	-1.84008	0.00180505415162455	0.0171561771561772	0.0118758434547908	2942	tags=38%, list=17%, signal=32%	CACNA1F/SGCG/TPM2/PRKAB1/TGFB2/ITGA1/DMD/DES/CACNB2/SGCA/ITGA6/ITGA9/PRKAA1/CACNA2D3/ITGA8/TPM1/PRKAA2/ITGA2/CACNA1C/CACNA2D1/ITGA3/ITGAV/IGF1/CACNA2D2/ITGA10/ITGB5/SGCD/TGFB3/ITGA7/CACNA1D/LAMA2
KEGG_COMPLEMENT_AND_COAGULATION_CASCADES	KEGG_COMPLEMENT_AND_COAGULATION_CASCADES	KEGG_COMPLEMENT_AND_COAGULATION_CASCADES	67	-0.60602	-2.00736	0.00182815356489945	0.0171561771561772	0.0118758434547908	2669	tags=43%, list=15%, signal=37%	C1S/SERPINF2/SERPING1/C1R/CFI/TFPI/SERPINE1/C5/CFB/F8/CD59/CD46/F10/C6/CFH/F7/A2M/SERPINA1/C3/F2R/SERPINA5/PROS1/THBD/VWF/F13A1/PLAT/F3/CFD/C7
KEGG_DRUG_METABOLISM_CYTOCHROME_P450	KEGG_DRUG_METABOLISM_CYTOCHROME_P450	KEGG_DRUG_METABOLISM_CYTOCHROME_P450	57	-0.601814	-1.93354	0.00182815356489945	0.0171561771561772	0.0118758434547908	2577	tags=32%, list=15%, signal=27%	MGST2/UGT2B17/CYP2A6/GSTK1/GSTM4/UGT2B15/UGT2B28/AOX1/GSTM5/ADH1C/GSTM2/GSTM1/FMO2/GSTM3/MAOB/FMO5/MAOA/ADH1B
KEGG_ARRHYTHMOGENIC_RIGHT_VENTRICULAR_CARDIOMYOPATHY_ARVC	KEGG_ARRHYTHMOGENIC_RIGHT_VENTRICULAR_CARDIOMYOPATHY_ARVC	KEGG_ARRHYTHMOGENIC_RIGHT_VENTRICULAR_CARDIOMYOPATHY_ARVC	72	-0.515391	-1.73982	0.00188323917137476	0.0171561771561772	0.0118758434547908	2460	tags=36%, list=14%, signal=31%	CACNA1F/SGCG/ITGA1/DMD/DES/LEF1/CACNB2/SGCA/ITGA6/ITGA9/CTNNB1/CACNA2D3/ITGA8/ITGA2/CACNA1C/CACNA2D1/ITGA3/ITGAV/CACNA2D2/ITGA10/ITGB5/SGCD/ITGA7/CACNA1D/GJA1/LAMA2
KEGG_MISMATCH_REPAIR	KEGG_MISMATCH_REPAIR	KEGG_MISMATCH_REPAIR	22	0.788828950298777	2.17249708578354	0.00208333333333333	0.0171561771561772	0.0118758434547908	2242	tags=64%, list=13%, signal=56%	EXO1/RFC4/PCNA/RFC3/RFC2/POLD1/MSH2/RFC5/LIG1/MSH6/POLD2/POLD3/SSBP1/RPA3
KEGG_BLADDER_CANCER	KEGG_BLADDER_CANCER	KEGG_BLADDER_CANCER	41	0.572947371157605	1.80525885817511	0.00211864406779661	0.0171561771561772	0.0118758434547908	1774	tags=29%, list=10%, signal=26%	MMP1/E2F1/E2F2/CDKN2A/MMP9/CXCL8/E2F3/CDH1/DAPK1/CDK4/VEGFA/TYMP
KEGG_HOMOLOGOUS_RECOMBINATION	KEGG_HOMOLOGOUS_RECOMBINATION	KEGG_HOMOLOGOUS_RECOMBINATION	26	0.786360332437501	2.24005916459876	0.00213675213675214	0.0171561771561772	0.0118758434547908	2394	tags=58%, list=14%, signal=50%	RAD51/RAD54L/EME1/BLM/RAD54B/XRCC2/BRCA2/POLD1/POLD2/XRCC3/RAD51C/POLD3/SSBP1/RPA3/RAD51D
KEGG_PROTEASOME	KEGG_PROTEASOME	KEGG_PROTEASOME	40	0.722096785975615	2.25126925353446	0.00214132762312634	0.0171561771561772	0.0118758434547908	4268	tags=85%, list=24%, signal=65%	PSMA7/PSMB9/PSMD3/PSMD14/IFNG/PSMD12/PSMB3/PSMD2/PSMB2/PSMB5/PSMD11/PSMD7/PSMB4/PSMA4/PSME4/PSMC4/PSMC3/PSMA1/PSMC1/PSMA5/PSMD4/PSMB8/PSMA3/PSMD1/POMP/PSMB1/PSMB6/PSMB7/PSMB10/PSMC5/PSMD13/PSMD8/PSME3/PSMC2
KEGG_RNA_DEGRADATION	KEGG_RNA_DEGRADATION	KEGG_RNA_DEGRADATION	54	0.545272246052025	1.79533395346086	0.00217864923747277	0.0171561771561772	0.0118758434547908	4121	tags=50%, list=23%, signal=38%	EXOSC4/HSPD1/LSM2/ENO1/PNPT1/LSM4/PATL1/EXOSC2/EXOSC5/LSM1/EXOSC9/EXOSC3/DCPS/LSM6/MPHOSPH6/LSM5/LSM7/LSM3/CNOT3/ENO2/ENO3/EXOSC6/CNOT10/EDC4/EXOSC8/CNOT1/EDC3
KEGG_BASE_EXCISION_REPAIR	KEGG_BASE_EXCISION_REPAIR	KEGG_BASE_EXCISION_REPAIR	32	0.664909311749193	1.96619811884736	0.0021978021978022	0.0171561771561772	0.0118758434547908	1805	tags=47%, list=10%, signal=42%	NEIL3/FEN1/POLE2/PCNA/POLD1/LIG1/POLE/UNG/POLD2/PARP2/NTHL1/PARP1/POLD3/APEX2/TDG
KEGG_PRIMARY_IMMUNODEFICIENCY	KEGG_PRIMARY_IMMUNODEFICIENCY	KEGG_PRIMARY_IMMUNODEFICIENCY	35	0.603148165074927	1.82644410110189	0.00220264317180617	0.0171561771561772	0.0118758434547908	4665	tags=54%, list=26%, signal=40%	TAP1/ADA/ICOS/TAP2/UNG/IL2RG/DCLRE1C/TNFRSF13C/LCK/IKBKG/JAK3/CD3D/CD8B/RFXANK/CD19/IGLL1/ZAP70/RFX5/CD3E
KEGG_DNA_REPLICATION	KEGG_DNA_REPLICATION	KEGG_DNA_REPLICATION	36	0.799596723471043	2.44027776764862	0.00221238938053097	0.0171561771561772	0.0118758434547908	2597	tags=75%, list=15%, signal=64%	MCM2/MCM4/FEN1/RFC4/DNA2/MCM6/POLE2/PCNA/MCM7/RFC3/MCM3/MCM5/RFC2/POLD1/PRIM2/POLA2/PRIM1/RFC5/LIG1/POLE/POLD2/POLA1/POLD3/SSBP1/RPA3/RNASEH2A/POLE3
KEGG_PROGESTERONE_MEDIATED_OOCYTE_MATURATION	KEGG_PROGESTERONE_MEDIATED_OOCYTE_MATURATION	KEGG_PROGESTERONE_MEDIATED_OOCYTE_MATURATION	83	0.520934430731543	1.86258515865987	0.00221238938053097	0.0171561771561772	0.0118758434547908	1082	tags=18%, list=6%, signal=17%	PLK1/CCNA2/CDK1/BUB1/CCNB2/PKMYT1/CDC25A/CCNB1/CDC25C/MAD2L1/CDC25B/PRKX/CDK2/ANAPC11/MAD2L2
KEGG_P53_SIGNALING_PATHWAY	KEGG_P53_SIGNALING_PATHWAY	KEGG_P53_SIGNALING_PATHWAY	65	0.495421390083916	1.6859526790363	0.00221729490022173	0.0171561771561772	0.0118758434547908	820	tags=18%, list=5%, signal=18%	RRM2/CDK1/CCNB2/GTSE1/CCNE1/CCNB1/CHEK1/CCNE2/CDKN2A/CHEK2/CDK2/SFN
KEGG_OOCYTE_MEIOSIS	KEGG_OOCYTE_MEIOSIS	KEGG_OOCYTE_MEIOSIS	107	0.531093554742332	1.9738	0.00226244343891403	0.0171561771561772	0.0118758434547908	1267	tags=22%, list=7%, signal=21%	CDC20/PLK1/AURKA/PTTG1/CDK1/BUB1/CCNB2/PKMYT1/CCNE1/ESPL1/CCNB1/CDC25C/MAD2L1/CALML5/CCNE2/FBXO5/SMC1B/PRKX/CDK2/YWHAZ/ANAPC11/MAD2L2/FBXO43/REC8
KEGG_PYRIMIDINE_METABOLISM	KEGG_PYRIMIDINE_METABOLISM	KEGG_PYRIMIDINE_METABOLISM	91	0.543137088524109	1.95620938036131	0.00226244343891403	0.0171561771561772	0.0118758434547908	3563	tags=52%, list=20%, signal=41%	RRM2/TK1/TYMS/CTPS1/POLE2/NME1/PNP/POLD1/PRIM2/POLA2/CMPK2/PRIM1/DTYMK/PNPT1/POLE/POLR3G/RRM1/POLD2/POLR1C/POLR2D/UPP1/POLR2F/POLR2K/POLA1/POLR2H/POLD3/TYMP/POLR2I/TXNRD1/UMPS/CAD/POLR1A/DHODH/POLR3K/DCK/POLE3/UCKL1/POLR2J/POLR3A/POLR2G/DUT/CTPS2/ITPA/POLR1B/POLR3F/POLR2C/NT5C3A
KEGG_CELL_CYCLE	KEGG_CELL_CYCLE	KEGG_CELL_CYCLE	122	0.744469903720828	2.83488809914966	0.00226757369614512	0.0171561771561772	0.0118758434547908	1120	tags=42%, list=6%, signal=39%	CDC20/PLK1/TTK/PTTG1/CCNA2/CDC6/CDC45/CDK1/BUB1/CCNB2/PKMYT1/E2F1/BUB1B/ORC6/CCNE1/ESPL1/CDC25A/CCNB1/ORC1/E2F2/CDC25C/MAD2L1/CHEK1/MCM2/MCM4/CCNE2/CDC7/CDC25B/CDKN2A/DBF4/MCM6/RBL1/PCNA/SKP2/MCM7/CHEK2/SMC1B/MCM3/MCM5/E2F3/CDKN2D/HDAC2/CDK2/E2F5/SFN/YWHAZ/RAD21/CDKN2C/ANAPC11/MAD2L2/TFDP1
KEGG_SPLICEOSOME	KEGG_SPLICEOSOME	KEGG_SPLICEOSOME	115	0.496669340168415	1.86280379797786	0.00233100233100233	0.0171561771561772	0.0118758434547908	4366	tags=52%, list=25%, signal=40%	ALYREF/SNRPD1/SNRPA1/SNRPG/SNRPF/PPIL1/SNRPC/MAGOHB/LSM2/SNRPB/SF3B3/PUF60/SNRPA/LSM4/HSPA6/SF3B4/TXNL4A/RBM17/EIF4A3/PPIH/SNRPB2/SNRPE/USP39/PHF5A/EFTUD2/ISY1/LSM6/LSM5/BUD31/SF3B6/LSM7/CTNNBL1/PQBP1/LSM3/PRPF3/SF3B5/SF3A2/TCERG1/U2SURP/SRSF1/NCBP1/SMNDC1/NCBP2/SNRPD2/SART1/CDC5L/RBM8A/CHERP/PRPF18/PCBP1/PRPF4/PRPF31/SNRNP40/DHX38/WBP11/U2AF2/TRA2B/PPIE/DHX16/SF3B2
KEGG_CIRCADIAN_RHYTHM_MAMMAL	KEGG_CIRCADIAN_RHYTHM_MAMMAL	KEGG_CIRCADIAN_RHYTHM_MAMMAL	11	-0.786742	-1.7561	0.00384615384615385	0.0272189349112426	0.0188414824042354	1060	tags=82%, list=6%, signal=77%	CLOCK/NPAS2/CRY1/ARNTL/PER3/PER2/BHLHE41/BHLHE40/CRY2
KEGG_NUCLEOTIDE_EXCISION_REPAIR	KEGG_NUCLEOTIDE_EXCISION_REPAIR	KEGG_NUCLEOTIDE_EXCISION_REPAIR	43	0.535934517200534	1.6922097046357	0.00645161290322581	0.0425794507867942	0.0294743337826207	1033	tags=23%, list=6%, signal=22%	RFC4/POLE2/PCNA/RFC3/RFC2/POLD1/RFC5/LIG1/POLE/POLD2
KEGG_ONE_CARBON_POOL_BY_FOLATE	KEGG_ONE_CARBON_POOL_BY_FOLATE	KEGG_ONE_CARBON_POOL_BY_FOLATE	16	0.687165404834384	1.70447175766834	0.00647948164146868	0.0425794507867942	0.0294743337826207	1329	tags=44%, list=8%, signal=40%	TYMS/MTHFD2/DHFR/SHMT2/MTHFD1L/GART/MTHFD1
KEGG_ALDOSTERONE_REGULATED_SODIUM_REABSORPTION	KEGG_ALDOSTERONE_REGULATED_SODIUM_REABSORPTION	KEGG_ALDOSTERONE_REGULATED_SODIUM_REABSORPTION	41	-0.579534	-1.73281	0.00754716981132075	0.0477302204928664	0.0330397979384258	1503	tags=34%, list=9%, signal=31%	ATP1A1/SGK1/NEDD4L/INSR/ATP1B2/IGF1/ATP1A4/IRS2/ATP1B1/PIK3R1/IRS1/SCNN1A/ATP1A2/NR3C2
KEGG_TAURINE_AND_HYPOTAURINE_METABOLISM	KEGG_TAURINE_AND_HYPOTAURINE_METABOLISM	KEGG_TAURINE_AND_HYPOTAURINE_METABOLISM	10	-0.790226	-1.72872	0.00778210116731518	0.0477302204928664	0.0330397979384258	2248	tags=60%, list=13%, signal=52%	GAD1/GGT6/GGT7/GGT5/CSAD/CDO1
