# Supplementary material for: Significance of SUMOylation in breast cancer progression: a comprehensive investigation using single-cell analysis and bioinformatics
Source: Front Immunol. 2025 Nov 20;16:1675874. doi: 10.3389/fimmu.2025.1675874 (PMC12676025; doi:10.3389/fimmu.2025.1675874)
Supplement: Supplementary file 13 [file Table7.xlsx]

## Sheet: TableS7
	Camptothecin_1003	Vinblastine_1004	Cisplatin_1005	Cytarabine_1006	Docetaxel_1007	Gefitinib_1010	Navitoclax_1011	Vorinostat_1012	Nilotinib_1013	Olaparib_1017	Axitinib_1021	AZD7762_1022	SB216763_1025	KU-55933_1030	Afatinib_1032	Staurosporine_1034	PLX-4720_1036	NU7441_1038	Doramapimod_1042	Wee1 Inhibitor_1046	Nutlin-3a (-)_1047	Mirin_1048	PD173074_1049	ZM447439_1050	Alisertib_1051	RO-3306_1052	MK-2206_1053	Palbociclib_1054	Dactolisib_1057	Pictilisib_1058	AZD8055_1059	PD0325901_1060	Obatoclax Mesylate_1068	5-Fluorouracil_1073	Dasatinib_1079	Paclitaxel_1080	Crizotinib_1083	Rapamycin_1084	Sorafenib_1085	BI-2536_1086	Irinotecan_1088	Oxaliplatin_1089	BMS-536924_1091	GSK1904529A_1093	Tozasertib_1096	PF-4708671_1129	PRIMA-1MET_1131	Erlotinib_1168	Niraparib_1177
GSM519117	0.0553795648476896	0.0121055161464209	11.3010711143901	3.28258800988556	0.00619568429499433	25.0996229014804	5.97530736971607	3.29481703506676	25.3773854079703	37.1193571810472	19.8059318951701	0.855567583439336	139.34546899316	52.762970703465	3.10783421684389	0.0295847373536677	56.928123907052	9.96268290125878	73.9570748611183	6.90104759978039	150.861742277184	112.332818382692	47.385151737881	18.5504812670706	3.50083102370929	19.7073820481038	10.7662450339154	16.827993851501	0.0981007597990652	3.02186657843413	0.706131358105359	1.21665528649659	4.91462761598057	94.1675826695674	3.26262831109827	0.0202649382275949	22.7404122112492	0.0651177452505367	12.0805665905827	1.81332391150766	8.08280236506298	28.2776073825972	8.92324136974526	69.5532004483055	17.7148349521004	34.2586265379425	62.0398167641843	14.4243916466263	49.6042067917574
GSM519118	0.092569437062624	0.0321775401033602	38.6398594457061	3.57291845765615	0.0146466030905941	23.5929000162991	9.64333741591622	4.86711417201086	59.6632397933467	49.8912559355359	22.8187435970265	1.18440428395136	183.314154225767	101.21072850228	6.72466779541345	0.0463094239470671	95.3238305271252	13.7426228412599	100.762670708421	11.1324540847064	134.70781933302	103.177627175555	71.6194725530182	18.8901444195951	3.00312495432749	20.8749572197172	26.0966719914629	47.9464385235303	0.243556671898431	3.65641155532049	0.950045087500336	1.29877688517427	4.33818621744883	223.299638714232	7.96997686819403	0.105364424184403	18.7871485193556	0.236029697772521	17.8222354863019	0.564044704324087	11.9162661343208	63.9765382927815	5.95662105814796	73.675	15.1127637804783	67.7841134009317	115.940659369639	10.3103410058612	65.5058671947137
GSM519119	0.0511815790023141	0.0171647356492534	24.2812172568312	3.67707620640339	0.0100722863560365	27.1591857623523	5.9367780030011	5.33935484363571	48.9198162346916	47.9729666980859	19.7984587181143	1.03138798305431	145.932832016067	58.7463217441927	6.9655101161226	0.0181431392226989	50.5256812609859	9.25187674884417	90.6256257448932	8.47866258255617	54.9514510059333	85.7958079500579	51.0424372729819	19.6372342972416	2.25916553316944	18.9923311076932	22.3574721187211	27.7037439916062	0.146891730727108	4.14611853561579	0.757577763652303	0.928506599954772	2.6905617216659	98.2964895214605	1.23082679586023	0.076476389264017	25.6074565089961	0.122449346198748	17.9963592677171	1.31623421810677	7.32369850728647	32.4692317703346	5.45709535626828	91.6047738942043	12.5726552271298	48.9722431268228	69.9537627489063	11.8994666006797	48.6824833729657
GSM519120	0.102762887554369	0.0184896809053843	26.3593526039907	6.67987075531439	0.00820957882367829	36.7904274098204	3.86153100956922	4.00259854595033	35.9851207063402	69.3583041825053	20.3375567941935	1.37628605375034	199.025329313837	77.6939459538038	5.38865903002085	0.030874587525727	78.3919777480064	12.5037128397734	94.812533635487	5.73176931658333	127.940203502231	88.366978483085	48.2509269865379	19.8119052239885	5.49484892673948	20.5623386544821	21.1403959074079	46.4224114896689	0.256277809184307	3.56459513177837	0.76786716159627	1.27889928702542	3.39832598505606	124.333140422654	2.16537830225688	0.0399197327107383	22.9811713815151	0.105848809113766	15.4741758144247	1.19565678534356	14.3172529302462	41.0738902468532	9.16853412742306	80.806477543955	16.2978384607687	41.0210344732135	72.4608171864267	19.7968408061988	71.5531673378224
GSM519121	0.0906548883067092	0.0121804745900545	12.0869665092197	2.17437856880676	0.00501771782187582	9.21695638778442	5.95257729566456	2.99447086287148	33.9449435977521	42.2731321469033	16.9865507767916	0.478632111808849	166.277821252079	61.5140745179909	4.90549622476046	0.0294243518370872	82.5392227948336	14.6114899340717	122.587847492117	5.21126318423138	161.99436006567	73.859865982346	52.032842365297	14.8034050888693	2.69266586376277	21.8529884590991	16.2270103548795	37.8431155319543	0.272775188360202	2.38765301923124	0.880932751749669	1.27585529944757	3.72373463689797	71.8301264003443	7.14672038072563	0.0324791957621066	12.9821631595357	0.103501248566529	14.8065377123803	0.92044374505403	11.2078050140065	43.9969915196695	6.18944107067004	68.8051435482512	10.8280825345826	32.4926	118.69792877492	4.86132120396522	64.2596638771327
GSM519122	0.097695819180456	0.0144825266514321	15.553051637116	4.68082202076525	0.00760370717735551	17.3185303404411	4.55305463841296	2.80139467455935	12.0645896676382	86.033649403969	13.3040421365405	0.57342023150002	172.542328743291	54.5406083304941	4.69184820616894	0.0347378094468204	96.7540107302872	10.0367088027867	66.611729530358	4.74787762051828	107.364553129231	112.01979071606	43.5211755409725	16.3406154078627	9.15367526787816	19.4320554993675	4.0485856193084	32.3270505146808	0.103814069450768	1.53306236032058	0.649503015127189	2.21312399008421	4.05244494907711	47.2602926014846	8.61854821620954	0.0246300668434422	12.1446216462981	0.0369200003565078	7.06463084310628	1.07148943577862	19.9423111887686	37.7517775164216	9.67559737399317	42.5539649307206	15.6397532479779	31.5635531870457	45.9906114738541	9.28767497898898	68.6108084733644
GSM519123	0.134498451000244	0.0367615754837352	71.8967312601118	7.91772022309486	0.0139900725193805	28.4703333792863	10.1571397925492	4.68993714138628	45.2356053439891	117.423259791994	30.6351481455413	1.87726502946488	212.231084772414	89.2331836812627	7.00057826599442	0.0481278440772604	90.8587647729592	12.3774241462276	90.9360161417405	15.2840435032692	72.9953059364707	141.892171597289	70.7172813950971	24.1353766141198	12.6923384982882	21.5222316437002	25.4265042327123	37.7288315815574	0.233756978335598	4.4798182574297	0.854942689051392	3.48937385237142	5.04841763780823	170.512975703419	4.20119024719403	0.115926960195999	37.5780563341842	0.139257551513283	20.1159724776018	1.23802694126386	22.5748162646018	58.8966366509665	7.96431168212282	68.3160880011176	29.5178642617551	84.0769020258927	160.35562910172	16.1579146847103	104.414014083003
GSM519124	0.0541759379466782	0.0139264117176569	8.80896091690029	2.79366863890277	0.00669558046499308	7.57604009027146	4.8362692396049	4.9954609517653	42.1843821937409	41.8629733399115	15.773966185458	0.213273829232938	165.339008120488	46.9282183433793	3.21687583477302	0.0211440011181915	52.4763795591936	11.1805178243392	104.682464001194	5.15151691435248	158.908847540132	60.5554405357376	16.1766104073052	14.7148979938795	1.19573193520209	20.1603816671337	16.5517673923191	37.0595493533478	0.258213555388558	2.69453900323185	0.842117806992244	0.848685024921888	2.65231313964539	35.9172933151331	2.13270328153737	0.036162832322548	10.564700109139	0.108448725654791	12.3513470474164	1.13756786064282	8.08224847276272	30.562300723147	2.83437926670232	54.6229828773474	9.18827028899087	41.8042503956723	116.357816980283	4.27309466681005	43.4696193298111
GSM519125	0.0280370084880958	0.00771235008002466	6.18546148465401	2.24496321929409	0.00480536149229371	8.6483397096697	3.32920893235608	5.15563823633391	60.4954144437122	34.248991591196	16.1109891159772	0.317828516187644	116.527200625795	35.7562845620606	4.32673503081402	0.0166932002201231	36.5688523285004	9.75080916322251	128.695180924334	5.28991516994049	79.8946885828125	50.4043033257594	40.952171269795	14.8380290901363	0.345965393621631	19.3498561608249	22.9520687611621	24.8918867716646	0.173963803680163	2.58426199140155	0.796083800847585	0.249590607971065	1.87303723786962	26.0938818107259	0.836915356898316	0.0245030418406092	12.7844800020801	0.0877554581758509	14.4991651692789	2.19149415770979	5.45221230672034	22.373925002299	2.99740868699364	74.7007768875113	12.4434665267707	30.7943799027627	108.249408813169	4.62113230572672	35.6361650576334
GSM519126	0.0392383750690874	0.0201751015169487	10.4934656823178	3.29865236455923	0.00784866074980307	15.0968999764176	3.24525234053276	3.1424922372819	57.770547117971	45.9226672175283	24.8595868024789	0.413385918527363	185.062884355515	102.222662215016	7.29701647154913	0.038193457302238	83.2479688561475	16.5485658861891	111.019306942877	4.42075298192354	89.9557475994424	72.7031072231317	45.8927645147824	16.7203889706502	2.86769265335516	21.9745007331407	22.5790070199504	54.1078545291618	0.183916876255968	3.78717992409959	0.942024410554626	1.23475335689206	2.72389068963077	141.837329060777	2.86003108667143	0.0382790664812465	15.621883605439	0.0979640301100362	13.9603087138141	1.30017428498308	7.15463994247441	34.3553739608039	7.04604463627333	114.035651916853	11.8442404351647	50.0234245582018	127.024581172002	7.62970552761414	68.1534817650096
GSM519127	0.0470940469176818	0.0141229178549466	11.2385800841103	2.86621448557851	0.00600063270192918	22.8640022068475	11.1168094984612	4.08905411643249	31.7798466415308	44.322408343331	22.8449964052127	0.58437646141816	160.30029916527	56.2446806669541	4.11341206075585	0.0190373988485778	58.7309105189953	11.0710225643004	94.6829428295201	6.5325408989578	60.599406926161	74.3280533673766	44.3714326682434	18.5474045486414	4.03589249810438	19.627685657923	15.2620715497666	27.5739002587623	0.12500942241262	3.14817316245539	0.739991449297498	0.628356253365823	3.19842274856418	52.7283969604179	2.33971032182358	0.0402000885151597	19.0005986959916	0.0660555482521355	12.6141171582009	2.29933433101755	7.47022150194227	30.7370281662006	7.16372210249174	85.1109406414983	21.7004151776377	38.0732859821803	69.5164104836397	16.0215003296889	41.5223683323683
GSM519128	0.0735199563476026	0.0273575715938251	25.5542233631723	4.97147790013836	0.00969020703190587	23.2726301378797	14.119400650094	4.25487107978638	52.1091529700377	67.4626999490162	27.5208657236525	1.05900210582411	191.995370222336	96.9994765310746	5.70681516870587	0.0270974213181771	80.0668540371265	13.662	100.056415729191	9.32156928854043	36.8372528328458	126.942450429102	60.5721840072899	22.1674226085914	5.55089616217186	21.5542274414227	26.2701465929651	39.0302873664344	0.195126662142914	3.63970604540635	0.890202714040571	1.14136970405321	3.82811452267909	104.117668658677	1.7097716236431	0.0531130628748445	28.2384472810711	0.133093696285768	17.2187836779147	0.999085652464268	11.9264236871409	37.1031100914759	5.8253944873686	89.7675566583341	22.0416856976003	70.5174881594761	78.4137840685814	15.8207736830322	65.8460315487912
GSM519129	0.0856463142881122	0.0124438845403007	14.0356452895374	2.91901160216301	0.00697707906987697	19.233478374715	1.6316747980371	3.02712011303913	25.0780916121051	90.9391773330986	15.2746979997831	0.872499198169442	180.763257024825	67.7789847453271	5.16718921443909	0.0530836184297621	73.9560115367933	13.8661111634272	115.216263103666	5.19874180376718	216.422481258544	104.337876639218	36.3095964891437	14.7334659281838	5.11381870351431	19.6771945463395	30.7825816452823	17.5350474339437	0.32356577431525	4.6962555393639	0.87064033736464	0.543952876078072	3.33225587100668	217.60558560181	7.8744666676801	0.0352887349694533	10.7496097134531	0.144968165531488	15.4912694311223	0.59500197488174	12.8850511736959	47.7885986163199	7.49890986404244	63.3993148581797	8.9336701109871	32.0582586365585	281.026015097552	8.57277406860485	76.1293900253389
GSM519130	0.0108217440731794	0.00439976579463783	1.39003440904778	0.803732398424173	0.00261154173368628	7.37616329119636	1.51754	2.03921249946614	20.3447094965957	20.3080454893632	14.4292471013647	0.0805940141660317	144.039452877438	50.6220685125302	5.55471006204933	0.0143307354888173	30.3439277208245	12.4249190829336	116.431103813935	1.32766874072456	89.0499463223157	43.5723637905727	17.4538415455238	13.1288450736193	0.91954690034594	20.3605823922766	19.5050198672979	24.6873997236547	0.134061752081274	2.25276243839133	0.85673288314036	0.414224669702049	2.04030442967798	12.344493928734	1.3321292564581	0.00689950514390095	5.28520515570914	0.046778927826903	7.86253065974147	1.06487912671463	1.66444922133839	8.05397867909331	2.80864951230717	44.1886411336827	7.22167086405777	33.4302940771438	41.490607693411	4.17797577608326	22.8714964978949
GSM519131	0.119961467342529	0.0165515468175711	42.377918091423	8.47137504022522	0.00810487851247976	28.814270205755	19.5935713482426	5.15663814293503	45.7152660105915	91.3492418784375	24.0767082982745	1.28634139893407	194.545851160418	61.4687965049672	7.60412001813385	0.0326722606787386	65.955727476824	11.315270582109	95.4161623981033	7.33681892784845	55.1758962630408	100.80374678288	50.7304322597934	20.7969582582848	5.40825453748066	19.4890961058365	26.7011134069916	37.4999684832814	0.175345835815111	5.95402172101401	0.813515673734245	1.82153341562634	4.15783092509581	107.212723671165	1.99861927442588	0.0579673760790685	30.1898717901104	0.19229605425702	18.9169282611335	1.48568311509141	17.254475627565	42.1786035028807	7.35117844699457	78.0268065536512	17.2114807847254	63.0053717380518	125.001944129534	14.7235520205092	85.0819834932069
GSM519132	0.0684017045748407	0.0151137245838135	25.7564654689966	4.91015266200919	0.0090709166409475	26.124490803342	14.0600522540726	5.27470112409035	37.7167821913324	59.1047443812618	18.1808584720452	1.69640478736805	145.69220662106	55.6748281695342	6.50060413321784	0.0257942406754005	63.467501209431	9.02900580645741	79.0369018578045	8.20516408225734	38.5760674184121	113.644948734384	53.7156384146002	19.6287635897387	5.00825571423009	17.5091603598427	18.3798618076975	41.9861403782961	0.137284539255014	3.5469364889283	0.727750371006862	1.03682658603317	3.65161310335399	123.531	4.04899527236308	0.0560959672082109	27.7124748859115	0.120497659504857	14.3172449868974	1.19632997211658	9.28127631595164	38.3674128829513	6.75120080773379	80.9073880258306	13.5043625823868	47.2414744248626	80.9223171516996	12.6843862481065	57.8276578209252
GSM519133	0.0577775324114658	0.021889419220503	20.0946706448443	3.70278492093364	0.0100382277950059	18.0399821509177	6.73582880876918	3.24733754871646	33.6694030092226	60.375301397519	18.5717468838237	0.961712080102296	144.974419601814	48.6754871409218	2.17924732403984	0.0358493699551841	61.3494259150361	9.62515228048849	72.8139576489552	6.47073528713307	61.1522133139598	74.2489148133201	56.0117320352193	19.0706609609558	7.50150354549296	18.8026924040268	10.2923081881448	20.6443718513554	0.130004123803178	1.84425162551788	0.632320259367094	1.41431679062124	3.27743605771575	59.9840793127236	2.30945623278463	0.060273805063531	28.2539228634168	0.0551176149136171	10.636920355221	1.02955190764208	11.8084459333622	32.0641067193958	9.77538500032927	85.7023663141144	13.5271492947115	28.5939882435066	57.6342742431413	13.1673633099662	63.6499232723513
GSM519134	0.130583771887318	0.0411824712012595	66.3334928548839	8.88502173057872	0.0122722007282106	45.4628265392328	7.17336093000288	3.8110059069899	53.7190219275134	113.967822491847	48.1515858088988	1.51177503384072	309.58228594832	166.199485800276	8.41016393080398	0.0629208369296598	210.977	20.2442115552689	116.661003314345	7.37313168474302	147.659099475436	182.865331832261	149.795	26.0751682206972	17.0729810146647	24.5600445005339	75.5539905707748	68.5469382154208	0.428710138629236	7.40198789696068	1.0090554767494	1.24046534250334	5.5219141498109	157.653725795088	11.264263729985	0.0775438088293996	34.4821948395376	0.190017273211002	19.1469445720608	1.60871999971014	27.0829155973202	72.6614187175372	12.7287597755509	97.8117925136186	46.8550990897426	75.0881775223033	116.333739501478	24.9692797562041	123.423582443145
GSM519135	0.123367553130159	0.0205663348110491	39.3080401755437	6.25665075218461	0.00701969005587585	22.7934874286056	8.98625705095954	7.09476034374968	57.2807379356926	72.3238285574795	22.8867488552702	0.76206688597829	176.499658878748	50.0286106434479	3.50915957646271	0.0212199247087607	70.6042480013423	8.81553216608041	98.993740598295	9.15760728515904	68.2261855081656	121.11414879115	58.0379275894427	17.7347115178933	8.89059931414961	18.0699355745371	15.8608548900316	51.6220327647165	0.175457716606348	2.81845717480865	0.76363244116766	0.838342222011012	5.28726136817528	194.850770133408	2.25693930587039	0.0469125718626802	35.4380173236729	0.135302113404914	23.0006311759578	0.913710897352468	20.0998810482834	80.5319992121602	6.28277855604309	120.485582253344	14.3891409934158	44.7710831275448	157.868939386622	14.9373234013113	107.769268053177
GSM519136	0.0812866014547689	0.0908331584964597	63.7155048998975	8.65408740840549	0.0183392676864329	57.1489167658857	2.22833420090244	5.91887148281818	46.4574212486626	119.703688648834	35.4864197833626	0.814928169678428	231.032070694895	120.786214377382	19.4670233302358	0.0913315625837328	169.533409105137	17.129669607861	92.3492837412028	6.56402191854475	140.278160043608	180.892606966604	103.043742143653	23.9383972364855	9.91449217051216	24.2566692582053	54.440093596978	58.8074587857589	0.390618445185854	10.194853180734	0.905087638564841	1.80314977869499	4.43958018535129	183.407235738594	11.6052643319078	0.192663263504607	29.6973102994903	0.208231017124839	19.6317206397135	2.55486089594473	17.968555441072	75.0087598541489	10.9566566773281	101.911996767252	27.7496690326849	80.9558027628006	131.830064893282	25.2740616405554	94.9024924971812
GSM519137	0.0413105111071222	0.00647151228267209	6.1479630419204	2.08197730324381	0.00497111994780184	16.8377337934731	8.53500683502446	4.90246953426713	45.0083290595337	60.9180371691461	19.8858148759819	0.262338736374009	166.488041573995	60.1596724325171	5.22913660334411	0.0180180806664803	47.4867557659607	13.2801125360128	117.870411499176	3.50918539975207	181.244263657945	88.3068110113005	49.2268727819846	16.4628789075826	2.18596438880497	19.4203425589356	24.7052482888923	24.5242666994412	0.190980410048744	2.87886207851973	0.935329755190844	0.947044090218529	3.65618457766888	63.3138741756737	2.18231636635797	0.0150137466372099	14.4893008568475	0.122936051028009	14.6837626042394	0.652049272805656	7.37033869307586	40.9450194988609	5.00476785867173	81.0265628051782	12.1831375672402	50.0190382481234	193.259126924954	8.66463032560262	59.2045890176332
GSM519138	0.47369705536892	0.276616868655917	135.797324945546	35.658774195886	0.0422219543765661	54.1875874322109	5.80444472136352	5.56558870724531	58.0721378264112	247.222123468721	43.2455674849014	3.97366551752735	318.145208585904	118.714834232241	18.3174809673816	0.129016624271704	196.428589625274	15.3459796559766	96.8356268304812	18.989722059459	112.949521301138	239.980738265835	121.942069619931	25.9503750491789	35.675902881755	23.4370432858785	79.4768759836466	94.5713519917117	0.468973451535008	10.5413052050897	1.00857283805778	3.98548491349728	6.48840722249509	384.896888803551	12.0601053294285	0.467955110951609	61.6644576508339	0.340089733522648	27.1421233765721	1.94711242028078	68.0245520552227	131.066138657149	14.1009643428544	122.265934309193	37.8137006121517	102.571408251827	117.821149678534	32.9931882950338	194.08081727858
GSM519139	0.252487979227779	0.0609698326539078	46.0557131103955	15.3456302310714	0.0165615037436351	40.9780456668883	10.3815655985971	5.19141814307653	33.7508089063038	131.191781206402	42.0214142045621	3.99162179943105	284.067883755171	138.920700239329	9.81694383628061	0.11266618408341	159.86279987412	18.0788323363832	112.846984603877	13.0163432826263	218.655858640243	177.728572408025	95.040143864932	25.4144667477663	14.814082468559	24.635354344358	53.1162845322879	80.910163085533	0.28325234687418	8.85010651011642	0.961026650003376	3.39569575393013	6.93386695306897	237.686407180237	5.55760443431797	0.080130479062306	45.8345459752442	0.190837185735958	27.7426757426084	1.53571874350986	32.6873994716626	86.2156151549855	19.3310710353177	74.8235217592635	33.6453358560723	89.9354887006458	67.4963583380212	26.0816857623163	121.152427401393
GSM519140	0.0542334043799907	0.0147597542020545	12.8379738066327	1.95782659817135	0.00964003059448631	27.3956728076679	3.81310126881073	3.20923601308902	30.7981371773146	35.1870005888139	25.6677428832748	0.603683655272376	194.259268325787	89.7322889521127	6.31982711569438	0.0323599017385212	79.7770162771324	10.9343506892515	75.3836210424593	3.83827520479899	61.9532757037999	79.684979954522	56.4701191331768	19.5689885488809	3.76999407103122	21.6861161747732	21.3459358743581	27.4021881747791	0.117652822236522	2.86377958042908	0.83649333972208	1.88959262111266	2.98070473921886	125.434999091265	4.41068075013807	0.057876982460173	23.6585655662778	0.107400642763888	8.30449392071112	1.34260051390109	6.29581948839275	31.9712453533193	9.4171885750901	59.9772945565851	20.5243510276685	49.1417864593102	58.4282403834219	14.0974397714093	36.624189362701
GSM519141	0.336511103688549	0.214785726061633	121.480079016133	39.658616659272	0.0452609142533363	41.9543871644242	8.36436859003613	7.17558306208657	111.775968352356	238.847908245688	38.7461236391709	3.28753131287039	268.319102649675	110.678608135324	11.0226946519218	0.149438749194053	198.74915390386	20.3921344422701	111.90214321169	42.6635611799417	489.889306904466	327.371005474584	198.092953094826	20.1110846291807	35.0559764605531	24.8102267773603	35.7009102859715	102.030039383226	0.658368949014027	7.30197054270857	0.904339879991942	3.38794731673249	8.40577575865402	275.171500129405	11.2155988371278	0.274966010145642	57.5724652689989	0.181423766185757	29.4260054289122	2.84778246488241	86.1917165059332	179.870942846199	15.5626974964702	122.56512121473	43.9238995659456	46.6686045948888	176.959669766167	29.2662968399179	208.559865356925
GSM519142	0.109965995392833	0.0450617049406567	15.5783915553864	7.68354947561248	0.0109855343446014	10.2431089844321	1.80822339785209	5.3537546329538	59.2492653522842	65.5867488175613	12.8626306717597	0.502217969568565	182.083920995944	58.3592424755634	4.15759508455201	0.0214682222920314	60.8914718499883	9.80317610945765	94.4635268743875	7.8336688692646	160.376237035132	126.624678591228	44.6288899717443	13.4889090613794	3.52478625192263	18.0539334311612	16.2509120365899	50.2482856102334	0.167397689309399	2.2103278170398	0.847852830987517	1.44296591252718	4.0323223227905	258.837555728985	2.0666771517523	0.0436360333920496	18.2437784756503	0.0689305320333537	15.8819949731171	0.564471383361831	12.1739145228062	70.884287900316	6.57062550991544	121.306307138782	6.10552452095831	38.4822612968183	214.482775095681	6.58746578848738	91.7101914166606
GSM519143	0.235940094479209	0.0322747489975735	44.7029951743087	10.8662825116348	0.0143038844965327	39.5776321230799	12.0638645814873	3.69645737698492	32.4471205017246	123.558731048846	31.8403049813935	2.21502398613483	226.172320817162	125.894311961378	15.8390827681931	0.377487434617517	267.210347650171	19.3002133856582	77.5361801693095	8.20984196478185	189.117426653387	137.60075055376	91.3171299361606	22.8423252581237	17.4625080526813	23.1050596962392	29.654908332579	40.3155392547025	0.210394838707861	8.58384908400708	0.803136672982187	4.92473643785143	5.33096908656154	74.0079225517522	36.9324588870921	0.0674050054440263	32.1551758641922	0.162942299362479	12.9204837312614	2.81606107399172	28.3449741093493	54.9203239885053	12.6785576230918	70.2668419471903	33.9457362346154	65.874212425631	63.9341494718334	16.3391511130169	128.414176854253
GSM519144	0.0908533220985349	0.00787257153400844	27.7758141468799	4.55732544940195	0.00516833106488232	21.9549213976454	9.58523028395931	2.87438615246533	40.2999895674893	110.855185022039	18.3403841476322	0.518314381754407	161.824464199283	91.5121780027284	4.4393377157414	0.0444481111099839	62.9718759327777	17.7642141085077	123.795527712462	4.1806	138.773855381511	71.3406079833964	61.3212524427235	17.501353821283	5.4506172786394	21.2048481440064	25.7110611375431	26.6486435904337	0.338990361508571	3.50521149919602	0.854975159118101	0.785689193548633	2.95890949576212	104.428991800999	5.65784041921728	0.0200544894995896	10.8916000019272	0.108947850824993	10.7441578768878	0.818294708293291	20.3723549485894	37.5482073111352	4.61592913063944	72.3785046893416	11.8107112046468	48.6927579243058	182.381996731417	13.8200894957974	90.7506213389917
GSM519145	0.130137576362291	0.0393251288046721	31.1313249188065	11.290220193031	0.0122875652304077	29.1177329588166	4.00971223254649	3.92836014130635	27.6972987136221	103.592785813894	34.938327336559	1.61656275076813	246.511066315858	71.6923978413837	8.0782164810185	0.0846524659948179	81.5551	14.2763108574255	86.6931899597851	8.06095894651886	149.993416649653	109.197542474337	45.4607977653456	21.7463590070724	12.6515499788908	23.0048474272783	15.8890608674839	44.6000997414303	0.244809783512176	5.10959678913415	0.873965386213575	2.96068604714105	4.25832037052218	87.9109411990125	5.74319585333325	0.0609968287464253	35.8166153075801	0.111858769588629	13.106711664362	2.33714094790455	25.2705722872276	42.7621944423801	12.3077958741509	56.9692349112929	35.0688740378732	49.8219858729046	89.3514410528822	15.7490389536141	124.911737748176
GSM519146	0.459868849307208	0.421734546517143	243.107453034787	38.4974	0.0749590365552719	48.0509758901794	8.1044028292689	7.41769371248207	72.7122724986336	258.03061045259	45.8622784239263	6.7981716366417	268.683753666858	163.538085931394	16.367764185332	0.582977007264851	334.469017539435	21.6271598523171	96.2929180274297	26.5008824007708	366.566657916049	256.836041691891	155.988448945919	28.604338529087	55.1458436619139	24.9299584943749	98.8587773915467	187.725209638283	1.54685960387149	19.9870125343109	0.962122383716893	10.2476289368364	5.73616279310351	797.473713233103	28.545184249358	1.00489952019525	70.1903360628016	0.409742603126687	23.0820963924644	1.97313811139197	60.425759053811	301.96671687054	24.9727706664264	120.883331180519	42.7307780709265	93.8035903279672	144.54240653839	25.3511936525274	241.970208765188
GSM519147	0.0901909264095046	0.0284521897973092	30.5459	3.83722845899823	0.0128409781317742	29.0180238700003	22.493071745572	3.33027533708125	38.9947082260838	96.6952514582429	25.7731227917738	3.45325768425377	243.242030483253	124.448778843782	5.27391757509392	0.11022546615965	95.969462267099	17.9831300713054	71.728862907485	12.4110344908159	97.4203185492778	146.97831014055	69.388446436488	23.8954391190339	11.0708923189345	22.6108944184257	19.6284269797942	24.4208472658907	0.21713762155206	6.18182461132239	0.80867090649503	2.41288482917002	5.32969074609719	109.231866064749	14.5509837797525	0.0603251440164987	36.0250749752632	0.107690048354061	13.2519978112834	2.49302530102976	9.71395572967628	38.9982193797097	11.3719385423094	67.7896999314817	35.8791396596228	50.8321028335229	84.2711333583353	17.2323783756531	75.8856750579642
GSM519148	0.267656287487687	0.0361737932485891	80.6322787576647	11.1674858702303	0.0137563006309827	31.2191584162601	16.8153045852311	5.86658033488557	44.5778415846764	124.829085883672	26.357918613041	4.10476584972474	218.532378667251	97.0462343985456	7.51850996131166	0.103779364474719	116.871226767469	14.5651957424899	83.822439808552	15.7458935532312	101.522770359241	166.629424779125	89.4285353174875	21.9576888153763	9.11064455356304	20.9392491865834	20.7293895062564	46.0937638291299	0.183477137847297	4.73371393507457	0.810512069416005	2.62919234197851	5.52147961969384	239.17070601087	14.2079293538833	0.0822140161279128	38.2739254233393	0.114322493855675	16.7112857684196	1.4709443403771	26.9444316121037	67.9066411392019	9.17404728014652	84.8781048809217	25.5630239340362	58.0653758355584	99.6694	18.6951433035356	100.788811704649
GSM519149	0.0861089473177858	0.0234497991484927	35.804781914407	3.69155710285041	0.00845577661678431	45.5217404040134	4.00282921012002	6.04710979610899	26.7314562542989	49.9898678728094	27.095858985732	0.978439726324942	244.360426270658	75.5070324259597	7.44755724982076	0.0394357284630032	68.9563493027614	11.6946620739081	79.6836112060231	6.12925963935618	113.456116273204	97.7438955957767	41.0834723920738	19.9054466290402	3.73933347582068	20.7398221131128	17.4241458690431	45.1052598473279	0.216235115031294	4.65842070338921	0.8214345274133	2.30878217469155	3.17810877600079	118.623038217904	7.18399580131254	0.0353538095836732	18.2649676674884	0.172333246676116	14.371244635638	0.836640414647339	11.8314229778569	29.6566972602108	8.4453487357617	33.2133622049206	17.8178942161908	61.0521483850102	99.4841763932795	17.8336600766691	42.7300585268805
GSM519150	0.0929302564941507	0.0366494530265741	45.7567411014088	4.79305213477251	0.0155221673108078	25.8091757194879	13.9754780597033	6.79379955071785	54.5951664889177	62.1616270835775	23.3330212998023	2.08933187234253	161.867083668961	89.0188842196665	9.31081793687518	0.0544131808664596	85.9951376685992	11.0803357852155	96.2395958949026	14.9917157662618	79.0223935826695	112.02136826269	58.2018394007992	22.4531654412735	3.62423238337374	19.4901158423193	38.429926927426	52.867046454232	0.235129539176721	5.24487744978555	0.891766527882204	1.46315086490907	3.93459958544603	318.749760598477	5.10722103434725	0.164065474730506	26.7761754168157	0.241845727136447	17.624368531794	0.796334925273266	10.7841011794425	56.4819147143003	6.36964728595083	79.9477212214061	14.0785122669976	82.3605438570537	141.452687192747	11.4152071008108	61.7995036274538
GSM519151	0.123564376598196	0.0316264095260873	18.7207799806799	11.5697660568298	0.00954232058865681	20.6849672100817	10.7189139028038	5.78218703498251	46.0050316302475	82.5778452759187	18.7732	0.642067815301663	153.71181317981	52.3463421466697	11.164979189971	0.0399357323095655	118.815882379702	10.706422167949	92.0688765302474	8.35669184203726	188.206280318594	84.2431815186396	74.3022021433538	14.0759067122812	4.93758610101298	18.797587976706	29.0637712613519	109.122270117894	0.191579103396235	3.60018495542034	0.788187289081331	1.06752247340249	3.68259957162948	171.790251012745	5.51360011930416	0.0521665798886001	18.558947173054	0.116533809807533	24.3619552709298	0.880190174882178	14.8144000678476	65.5086973417805	9.93938001571139	117.88689500853	11.5980663168438	42.7093281921406	118.535914490096	11.2153399597089	98.2373797254712
GSM519152	0.0867771476046914	0.016491539661498	16.8181184916127	6.21206977016688	0.00774053843009035	20.7475753822804	7.19329911139182	6.48378578153776	76.6733972380286	112.591308994266	19.4048502251044	0.945585063497638	202.202722495977	78.0413908558887	7.21824008964855	0.0450341269711703	110.355141802459	15.3505701936257	136.988126300069	8.98448472885351	461.369321602463	171.355686739992	97.070205577941	16.5839856967663	10.5183038064372	19.2082651785298	49.4833558588347	46.9691204439415	0.240282214067335	5.9296798378917	0.87127597498119	2.04224695843298	4.22506869302018	207.612848130649	4.50859871197299	0.0465136910233566	19.8102023210123	0.104338858145714	21.5952301054934	0.547445573812117	19.4397416084594	121.767243211082	10.0796818930516	144.409864589414	10.6220735662079	41.3259463976224	402.821910563747	11.9953230464284	152.619421186114
GSM519153	0.230999539362701	0.034568820416711	41.2462866285342	11.3212232370169	0.0169321863739435	58.0827220878786	1.4332393403644	3.44626036419401	35.8139163576895	154.908080568732	31.2677595275951	1.34596628788381	338.141878816429	148.459360205837	25.3087849624096	0.143515914976385	181.61068051603	18.2196264178112	101.156172431971	5.57243648097811	209.268189305358	172.947763577503	83.9261551963568	24.4520346628395	5.85682404799183	22.9763790537707	45.3102576620912	58.2034466071174	0.309700152736802	9.82179577988358	0.926097943057491	3.6014165636472	3.96692046250818	205.169659804199	11.6051877886237	0.101391355121723	37.2422990305804	0.315923737623189	14.4367739706919	1.34654972583143	41.4018270439983	63.7042276195681	10.0594073578276	74.9729737294929	20.5612691253845	79.6921400385832	99.0767669156471	30.5965571364886	125.648777417667
GSM519154	0.0747740972636661	0.0119984781503734	9.68722778118979	6.07090815322385	0.00472642168792278	11.7461217992485	10.8212178319579	6.1708336353202	33.8258570764025	41.171612160716	13.9213894203274	0.314338836474395	152.261145637031	30.4520702396582	3.29217744425299	0.0275926826204234	44.8537842041301	9.0449981542974	116.766543627634	5.24841855189164	175.504243824453	84.5432954446756	41.3158612917591	14.620686085453	3.96318783128662	18.6355350794913	10.029523204689	36.8437444927142	0.194759977695693	2.11886575946804	0.736438419738792	0.605947543335411	3.32029219863664	43.3050593509255	1.93233917694598	0.0240523863420217	17.4146190382799	0.0605279104956181	11.7361376839767	1.60579175221651	18.2318572044372	28.0869944747617	5.20333075716552	59.9604315921389	11.7354524823407	23.5313032109727	180.84502169203	7.05943617658023	77.188572251057
GSM519155	0.0105803368848143	0.00499325202862278	3.08620512820545	0.53196184169456	0.00432826543425051	18.782899310177	3.39009898624681	2.57019507525743	21.8480490124792	21.8428990430657	14.2216570274849	0.273222624312341	119.689333608384	45.966716221321	5.43769595797522	0.0192838081317384	38.9367395962239	9.06694744595584	76.569155673707	2.11957487447284	30.2290319744425	54.792686844079	24.0811924187449	16.9504068089502	0.657090578700605	18.5984977602627	13.9701110060043	13.281288855412	0.0841765889026546	2.54658011065961	0.728290182448926	0.451380078076448	1.94315751998545	18.4577658635991	1.34515180080875	0.0213490256221143	10.9620802841028	0.0604376980614352	7.45661512770605	1.82108642845692	1.54374344546522	5.77440000983941	3.41372544770106	49.5292043715573	9.77699384236199	38.2921214588144	26.1827528222011	7.04816146061713	16.3125
GSM519156	0.152009400081472	0.0264036794171224	93.5619575655886	10.5675483745624	0.013695834160007	36.5616279198432	9.99199295533505	3.81758932375411	35.1057257174911	149.573484357882	25.8326851885057	7.20774542915944	248.280176431931	160.972513685325	6.21321433195328	0.194581394680761	80.2856247388149	20.1409228530612	75.2504209191786	11.3697117174346	228.405650673512	147.996112639865	121.369605456109	23.521935010471	18.5457787537197	21.5720744800626	17.8427002614525	44.609213721666	0.235041953072091	5.39720248442492	0.856699731455449	2.11385651935678	7.02168328913224	196.162138184949	29.6041489342175	0.0602068728712002	42.8393498302708	0.16156064530765	12.1115189554937	2.26128329360917	16.7468	58.1291362119382	13.4334319993202	77.0674150667567	28.806317158378	40.5151922989399	127.647386138279	20.6339602814682	115.645795498792
GSM519157	0.135087889453906	0.0303426904948578	97.2354022136381	11.9918595007412	0.0194016594074083	29.259656223267	3.20495959820217	3.80072038115371	41.5253854329638	150.509050163113	41.8763944885974	3.38422930953328	289.615439223482	178.981971006633	8.46462468181454	0.18935435483713	143.809379538507	22.0055725965061	92.8137182710683	9.30655240946016	138.40445090691	126.193825016057	72.2898662224023	28.8169691261661	15.1461178712759	23.8513215925054	43.0617092895369	45.3761579963315	0.423354323069347	9.76884567065879	0.954905548654172	5.04135414762038	5.42105	213.325223318724	20.3946147363445	0.178852671386831	40.3846040502434	0.351133736224444	15.5326476211501	1.07059578954322	25.6813409258679	60.8287916701777	9.06775371379911	64.5630902944762	33.1963323421418	107.513423607024	102.601808130927	15.538949616448	114.16562096901
GSM519158	0.0693179239714239	0.0157361759865818	19.6695621010312	3.69013490229869	0.0095466463981586	26.4273735477044	6.28872839402818	3.86888907881806	29.8953295803585	52.6521043921134	16.948598389625	0.887479284191748	167.513248562195	54.5941995507054	3.39743877666063	0.0388579560920173	54.5890389570214	10.2638935474255	64.113242316687	5.69249471282435	114.588405748169	116.491684427241	64.1169209642533	16.4791947356606	6.36912514540812	19.1972672931587	11.0135195883499	24.2949801474574	0.150413478646855	3.52080758027592	0.70741242291179	1.4146777994214	3.27803586362536	95.889739459989	7.69983834141087	0.0437076089404449	19.1037665215411	0.0837789511911537	10.9655388128834	1.2834593634428	11.8148662339915	36.990878704934	8.95765851328204	51.370679684615	16.3888709056531	29.3133556860863	90.9481729613511	12.1662673245103	63.5795580839503
GSM519159	0.0645018448534001	0.0191590226187008	17.5372371137967	3.46596845681272	0.00871553073144969	19.0370136822347	3.66497428587711	2.50971469776338	38.5639547381028	43.2623662948262	20.5658838516474	1.19922106295192	170.748157356357	75.0559278646427	3.92386164866681	0.0452586460645351	87.5340934756385	12.0547449005371	68.6572729118544	5.93960177118621	45.7397942269083	111.308004283285	53.6279382285728	18.6465067929991	3.34524276528394	20.4801919021277	9.48767421687426	34.5330827893191	0.172540003241319	3.05136979143055	0.810143062474301	1.60684873302618	4.82831753873763	82.1970520087053	7.16946411959034	0.0415795299536749	20.4616176360426	0.118569814014566	10.1270048097443	2.01201440454314	8.99578513523068	23.160667218858	7.33538895594674	55.5788095678486	19.294661227941	40.8754137478839	60.0198034706585	10.6559561545156	52.3233118251362
GSM519160	0.0499517061476964	0.0170081409296895	20.4081590234977	5.40056859409941	0.0112041429870803	32.4730288474085	11.3587988131629	5.19157395428662	38.3864097443096	82.7846029187525	21.3217863226671	1.10840784770596	161.297277169846	73.6861895532932	11.0506147237312	0.0419179168376998	80.989685859846	13.4855388848714	95.5898545841105	7.1049938541327	53.7502467460256	152.665100366089	58.8300607140463	20.602086984986	4.62100774530683	20.0615804425291	38.247774304763	28.4171446407065	0.172630834334885	6.59978396340996	0.778652612351116	0.769265128203757	4.57843442713471	73.5210156680251	5.59703830609347	0.0709547897461441	27.1012953918421	0.114965328182964	13.7836462067799	1.61735867156592	7.82613253360489	29.0574673632821	5.77121311658758	110.261722886501	16.8924888143892	57.1335296663063	103.00829796203	14.1788442550072	80.5132639885839
GSM519161	0.0382379968199555	0.0189458409382129	9.47629820208882	3.16849723010528	0.00840019679124211	17.762978354768	6.28776712145346	3.74151990814309	43.6599012568692	39.5928999797336	13.8391854199191	0.293842191983776	113.742701355654	39.9206078103189	6.8889632079183	0.0223553068985215	68.9749131149335	7.96610877825884	91.0491254853188	4.95319843899878	88.7103034969764	73.0285010497479	38.5321467977485	14.5468065366921	1.69659314669955	17.3627306678266	17.0378847373811	31.5820576454098	0.151654447807635	2.66563809128087	0.770803493934131	0.451074463402677	3.11887634810452	62.8653816489354	1.75007698322135	0.0525083562501966	12.9959133063924	0.0745484729851777	16.8463438683574	1.02440933694462	5.87220692847978	35.3325989042985	4.72548336924071	101.164272909202	8.05744008267849	36.8172770803667	64.0563530058918	9.01174884917111	50.7301375428898
GSM519162	0.124934189237521	0.03262602595748	49.6235177361836	11.0953066213538	0.0175768336389314	53.2886843654573	5.15263274271848	3.42490970030201	20.9845074568485	92.2940486733148	22.760326971406	1.43266302785759	206.187625260649	73.7273431687231	13.6400129168234	0.0804888335060178	127.214143987094	11.4041549866535	87.6371255435984	6.05762990200066	296.983295802785	162.177717554582	73.877388299877	21.3092542444437	6.82210025371397	20.1113189387442	36.9823626063459	49.1231075831962	0.246739020766797	8.9315490825393	0.798748682424801	3.3587518596995	3.12222926259055	203.482493902272	8.65864454809231	0.0901611384407775	22.0277085103549	0.157688140065075	14.8357128695473	1.30976253575576	26.7400582681731	70.8919586567719	13.6160906830746	52.1955205766909	18.989230835193	53.5871083162869	107.685271594778	22.8430871198283	81.509852230417
GSM519163	0.153749840805252	0.063396387447922	55.284198588755	9.81823801385296	0.0205188084408163	30.3266611269768	9.18364344118929	5.43040803532507	59.9520445554059	103.280899358203	34.497060510259	1.6644475522707	213.191404939944	95.6376341489664	7.81349004599645	0.0596474411485378	106.705562030479	14.5276430305118	91.191423022729	11.9025825782659	112.081889690668	129.04935617756	78.2269063593662	22.8747467187664	9.23511167424201	23.0132218432003	35.8465700174952	51.0425463500076	0.306042549615627	6.02458040539925	0.857229002193964	1.36477207296777	3.76171743138122	159.189043404318	5.98383260371208	0.183574648224348	34.7219860389566	0.172879359011452	19.3098728021182	2.3493352859719	25.9360770130642	68.7392004460415	10.9734222339033	99.2433917182528	31.3945498483644	59.1751042239736	103.39453001683	16.6385183455375	101.287455553357
GSM519164	0.0405266967611477	0.0161349143830265	14.0161427122174	3.19474624726918	0.00873513849232319	26.9177961106628	19.4239097508645	5.85479357569012	49.7858998232666	39.904056593393	18.2962476767968	0.479307055994726	115.082792333766	37.6079987239094	12.8925150409652	0.0194690562844434	43.158439770213	6.70734830626572	107.544412297487	9.24127355249604	25.6991757333453	72.4687650948885	27.008324122052	17.7138884364865	1.41442097354693	15.852853099771	22.1962747913237	28.4792798405585	0.103237332796352	2.6909691186652	0.690809625450939	0.424250007648847	2.88392635572863	85.8835746860411	0.989266755543887	0.0807085158320116	18.8862734235972	0.108906613361193	14.251704791021	0.819767895471378	6.9845513290321	34.4866037730986	3.48946512608267	97.7790921092503	10.4560817928239	51.2771081836425	85.4933911069561	11.7273368201611	62.3755228340646
GSM519165	0.0835360337821034	0.0347890256640251	16.5932776316542	7.79403709203334	0.010177312346789	10.4558606863336	3.91115376262366	3.67471515827984	68.5875097003691	81.8295029077234	16.5054315050957	0.690806008848945	196.556697094757	67.878679899319	4.3032476210379	0.0332576163455691	84.8722335941465	11.5929899492153	87.8709395665196	5.66612992808776	115.497596858017	104.302118208886	40.6542899241547	13.8171135058926	4.68141697028687	19.2225925175771	17.2522246282457	78.7450082603109	0.214115941458728	2.72010314620297	0.867215144380185	1.05561633620333	3.95365309980142	188.237580177514	2.63381782039067	0.0622567076706628	22.4490611784973	0.0887570600709172	19.9218272083652	1.16147394709032	13.6005908100789	72.449864285074	6.06561429485337	103.451875618409	9.5249858696046	40.4684589807904	176.117955810594	6.68289604496575	96.1581112625038
GSM519166	0.175959640112423	0.0480137225673908	33.2536478552427	6.61925755294957	0.012742041998619	29.6069307536242	7.0464434783291	4.78371029729681	32.703	49.8145268531632	19.564364066005	1.20969139791891	208.280285908487	61.4832011108149	6.73303708106677	0.0474408428597907	78.0559977424757	12.7417441662202	90.4476332417222	8.47278263458061	66.0239539350312	87.8619270177761	37.9438701847968	19.1604614950119	7.30244697459236	22.0530096834222	8.30039487539236	39.6049556166103	0.110958270112607	1.88779362555225	0.772096473248401	1.75872642376034	4.7028041180095	60.5633490812818	6.73912532159143	0.0623099333722938	24.9409600446031	0.0761871178885983	11.8860174752507	1.8424500933676	21.5232758285771	39.7710671721947	8.14378446849102	64.3850047035443	17.1533754586295	41.0502647793047	56.8767749004523	21.6891784232569	61.9553208415294
GSM519167	0.07580678983973	0.0176168039409262	22.5060456248564	3.95486142234553	0.00784830572476471	20.6017569362683	7.36431393058014	4.04565711479123	37.5478048211336	63.4539251588213	25.1271782052707	0.861749064964364	203.826186412982	66.988259755535	3.37365328904299	0.0315569105764506	75.6961381619604	11.5191293783284	78.4412858358211	5.86941178783941	191.420241397987	94.0815471108512	49.3762356866565	18.3236355192696	6.79461779285263	21.1344604514436	13.1493172640177	28.9136602551446	0.166301829722974	2.30608153594317	0.77700734529804	1.57170527436919	4.14939330335414	116.986034564529	5.13154810921913	0.04438261492728	25.1356720246286	0.0953492115378908	13.3300449095498	0.92928150239706	12.8596426517444	34.2095199548193	11.3760919725916	57.2305871323647	16.6494887364756	37.016851623515	143.035782916695	12.7984244615976	89.4523414743526
GSM519168	0.133139567592932	0.0663737988437502	47.7130689300211	7.40022210646365	0.0201846344171002	29.2909807774925	10.7612984577018	5.05255937059793	62.7614679936456	88.9211686881161	37.0227090564805	2.39464576478976	211.069831444444	125.442151959184	10.061740397874	0.0807566404149944	102.906024113929	14.260601466706	97.0482100149467	15.2303005755994	104.722836420755	112.061186778781	78.1498414267858	24.4120125351631	4.75818116667139	22.7833322043245	48.2394977603264	59.5938728297339	0.30606680278859	6.54477930443507	0.994673633049038	1.69108992155976	3.55300931042458	348.583807938117	10.1939413468108	0.190682909340607	28.5180229311659	0.285720723370446	18.8789	1.13332325243429	15.9859051878181	71.8096396553884	7.50898202425444	76.4740915925432	28.3664477658426	101.790841286745	96.7631792480577	13.139289255906	78.329345014337
GSM519169	0.329808495883429	0.022518784936077	93.9837689241769	9.37306848535937	0.0170445756947291	35.120157300799	27.7200897930613	4.41453281860756	44.3718448441934	110.222032871354	17.5113	2.72558987880983	238.175640835297	121.597889058878	8.79767092161182	0.197689325356387	169.88149566913	17.5454634107073	80.8433448684649	12.800795129905	149.963	211.084856012113	89.8755589650622	21.5924745020474	15.2520468304101	21.4925360301664	17.3328076146142	33.4904325509622	0.24790835669357	7.39122179528592	0.857968339487745	2.13370504921228	4.95218038757392	134.322413628966	22.0023301140439	0.0841287748056501	30.1197238967371	0.156247291792013	17.6058621458587	2.05308181877744	32.7350617217031	35.127007715986	10.3803194600653	70.3332609227952	21.247278379027	50.6186917588982	101.765093879751	19.8031266043805	110.792895671765
GSM519170	0.0543737589122231	0.0381832282309029	15.4559199813177	4.71903845189003	0.0151529205525677	24.8288146612997	6.74163844623464	3.69313706396642	37.0750442447698	51.732652584169	25.8195266512341	1.20595356941706	199.994698526809	100.789929192405	5.0592083958522	0.0855689594381974	125.647065159845	18.9161227851102	89.7835644948261	6.42313316075399	128.939119771619	149.374899807024	61.2049793240777	21.2629965548901	7.3193196007484	23.6797829099315	28.1371109013247	37.4693	0.219355213584214	6.13898689793243	0.85291679065921	2.61153364722328	3.40528397662668	93.8618695301511	9.61782180663159	0.0923244258856459	25.9979393920443	0.120566123445373	12.8535152811683	2.53839685349435	8.90876582088775	29.1180056097657	10.8174795624166	59.0763274486934	31.3698559025553	46.1842050683776	69.216407882106	14.5708846935084	48.829
GSM519171	0.0841781358205696	0.0167952375093268	14.8641512479013	4.57753852138944	0.00822773387556653	19.944106789801	7.16338090647829	4.59783481236153	31.6999320547578	49.2133037050622	17.9961236757438	1.02193878284833	156.423033605122	61.0567062800386	4.8943628309926	0.0240378472484663	57.1261802945023	10.2443400476348	81.5303139863554	8.59536924159285	124.522194052548	83.9214891101291	38.6880134931453	18.1323137167941	3.34688438723918	19.669598246872	8.13373715349273	43.5283909762827	0.120536918220233	2.15765282530283	0.698734560373469	2.13684864942389	2.79664789012188	78.9414976003565	1.58377691295739	0.0328968151038525	17.9147444459342	0.0654385794501452	10.4871760518976	1.11500774831064	11.2848698609391	36.2030887667237	9.84079293108865	60.9188494150189	14.8168554981555	40.7539331508151	47.8459666572278	12.5723680094012	54.8609
GSM519172	0.0539357353953214	0.0180778147864911	7.44944734246078	4.29226743297291	0.0062096828609547	10.7580719806193	5.52569288656052	5.61497638709755	39.5307922112093	48.1496241248342	17.9951295111625	0.33714429400142	144.969717581671	33.4158517668689	3.24408955955886	0.0219501104807459	48.1675815653294	8.90547656289282	96.5118545969382	5.59549666563107	106.931031623827	72.2502745993422	42.4244086085494	15.1765773982029	3.95534000232906	18.268949758091	13.6869238202464	31.2815171120281	0.154767251700991	2.07560032812883	0.684482376153687	0.796262503610181	2.98837372650703	85.0053162751783	1.64879083721733	0.0403657497700392	18.6642609104243	0.0398474021922099	12.3169166810312	1.52154182801539	10.4831171780824	32.0806484749948	5.27251158376408	85.7002606244397	14.0764020273826	27.5545627706686	118.28567954435	6.0254353085555	83.733196293997
GSM519173	0.0582340667382686	0.0125031346764862	18.1097131472529	3.25895869283051	0.00827202179609413	24.7762183840162	6.70171020435303	4.55663696291439	26.9958744719316	56.9945739702991	21.6225151534691	0.930841865105716	142.786687510248	60.8120592012759	7.33183219646168	0.0242033334802612	60.2238884482709	9.3413081891624	79.0365766705398	6.18326754086547	44.7901168564283	112.737611825943	37.167531466574	20.7414183252547	2.83160978418553	18.5098602767342	19.8675098129921	29.9094498378706	0.149735943579538	4.14339614010832	0.74784626877899	1.89777552099546	3.26253198986961	78.7600391245832	1.83934352279856	0.0478321410149928	23.9870800269016	0.0966212641478546	11.6593170169022	1.05007967339496	7.52757018938399	21.6386500336372	6.26793983276972	77.3563724671158	14.8560074141796	60.2079702934531	68.9880848372905	11.1509954020382	51.9929212372517
GSM519174	0.0277117007091743	0.00919871184431181	7.13068295302668	1.04306685057186	0.0061048486192892	19.0126702192687	9.32367518407671	3.03115917479561	19.654216583857	34.1160864198767	12.5737013719003	0.486857976295953	115.093079640479	48.0959672823444	4.18803513260393	0.0309709927332357	57.0594491414671	9.09825726822262	69.2504434927725	3.19812245926899	47.5183910604893	85.4209727977973	38.1689585197027	16.9501065851433	1.85965257634105	17.8360203166931	11.1080069644107	18.387924374619	0.122181981831616	3.6582337696828	0.706659899582019	0.813485392807401	2.76294741399006	31.6306033325482	3.91886072176394	0.0299921162369354	11.966466388521	0.0768764540650949	8.95604098273051	1.75515207176487	3.26536157155094	12.304143855802	4.96910083260603	48.7627422346968	10.2571311319644	36.3875500157134	46.4989929329313	5.89273707101745	33.4118227422442
GSM519175	0.073226462868736	0.0190897374694357	15.8159016473942	2.71229144574308	0.0132654185211322	17.1993549439066	23.4021511617753	5.00617867644033	37.9306274039864	58.3142094734473	15.491673239555	1.26565846432215	147.735	64.7701244691108	6.18725409027495	0.0740371070352043	110.954766952046	10.0933544982266	63.3545276250244	8.59074826819222	73.8197201463263	128.041986736192	49.7460101526497	19.2949543855287	7.43987948098366	17.8473893031989	18.1516310898826	39.6354043384342	0.167582409225343	4.5326795463693	0.743159721099166	2.02226988583913	3.9263177312843	121.660205230318	11.5718359730023	0.0986547378873958	24.483258704912	0.123439950136969	12.0506010972163	0.709496781925375	8.31213931136412	32.4155532336857	9.45263943618807	57.3164075563348	12.1784784112634	54.8659920708138	82.6871533767949	8.39569738390877	52.5658063241541
GSM519176	0.0784754284536465	0.0362551517862313	29.5790158404217	3.83823982811204	0.018831431961715	22.9313291788727	22.8956034619874	5.86249000210715	59.7272659878305	58.1557541355835	21.6323298123306	1.80071544221091	139.835965811316	88.0833438339381	8.63202247280425	0.0536445482436472	93.7714813098688	11.3484198038765	88.1767599836745	14.8792496740414	113.529673895809	111.062837843609	53.1468906570831	21.0590154179464	2.88127065288565	18.1206799328446	50.4612962409354	63.9621261864044	0.306893593965168	7.02946683252392	0.926979609388538	1.47536571439683	3.56607918719176	355.436968180339	8.15571478582604	0.16612707705623	21.0839949447893	0.212178148111328	17.8652081921097	0.495756962500726	8.33422099095902	60.8335627584865	7.6715776794275	72.4496408784946	13.3775273766547	77.4904638071623	108.038234240565	11.1140241795403	56.7591621014709
GSM519177	0.258100517820246	0.0370214622289372	29.5698070942109	8.89902442946266	0.0122209911522483	20.4560039231457	10.2453142282449	6.85094607615305	51.6268105527475	65.1802136303614	14.4286706047874	0.609708516890356	162.64818076915	37.8335720261371	9.57794682061345	0.0230077653099582	70.832348352286	7.41238184521316	101.390370231304	11.0738131965354	225.673079103528	85.157777257514	32.7493144381891	14.3468803010678	4.59639818814011	15.9521552492356	56.4425109766135	49.9159172198825	0.393313220380968	5.41163468191582	0.761382116502964	1.1622875746891	2.63948614778208	222.854882086226	2.22809939008311	0.146057346590572	19.9301971697522	0.135779176641869	26.7149410671385	0.27249326146866	36.1179653353159	127.941	7.78892247669309	101.695587166322	6.78922533096667	42.7150426190805	241.011884601096	9.80444035794076	84.5396871378923
GSM519178	0.0969058175490205	0.0183558256411352	49.8045878091389	5.09782168195938	0.0101436082731344	25.6558063861344	24.077868335266	5.13259327701162	38.9149131690644	133.728963944224	21.5773177737834	2.56974776217784	206.248089452736	97.3193326084882	8.21266609057067	0.111500567296746	127.774507436079	15.1236157172132	91.6086505294842	6.60241520132527	139.935950348821	120.167905043203	99.4399885421841	24.0371317610961	10.9292204767549	19.9381382876175	42.3000379970379	44.9773535108168	0.310539810030902	8.20946783981159	0.78726117331059	1.85272218649283	4.21722538533882	151.282207721187	13.7452826606266	0.0692020583668156	32.5621184492205	0.158835104204211	12.013634174293	1.17159	15.604886902216	42.7090584717736	8.53865927788313	70.0992579535951	16.7145011195127	65.5202324406606	124.788522012082	12.7626184324536	91.6689926784679
GSM519179	0.0529598063805136	0.014311435377907	13.6596114082665	2.00855258234951	0.00806684997869261	21.2295800640958	4.8576796125227	2.5417066009791	16.2448450141789	63.7862951191672	18.8085314115704	0.900173566836034	192.177371546231	87.5671445124918	5.59174506229457	0.056125083445902	97.9391836179509	14.7213563754464	82.2290109691437	3.77223688254321	77.6706020074764	89.585034344654	53.3094331334176	21.1641776500405	5.61091472778549	19.918864540129	23.8757448788286	30.1873866265956	0.252157611163267	5.69290376763069	0.758218467903618	1.69481659021842	2.63088199501666	41.0217816362171	8.37173112164247	0.0401498961296002	17.5997115823567	0.0719625869547214	7.99887975605318	1.20809321465765	6.90560228711297	23.6370033088297	7.76069708534062	53.4156944182634	14.9735075034218	46.2525	59.6747487816736	10.3024201394895	45.4112013407479
GSM519180	0.0439804305526047	0.0151567715043726	10.8920158768139	1.77648021776553	0.0121200387805795	11.774410723249	9.06709093084641	4.73459248727555	40.1466314412549	40.0167955964896	14.1770853096566	0.597125097989964	104.162163132724	44.3473933626546	2.82239591978594	0.0251453774562911	89.6679068880783	8.46450518971825	69.0379212603189	7.07120280951676	89.3931904377511	115.86355928699	45.1958874021253	17.6792154159859	5.77187245718931	16.9706737793274	20.394589333454	31.6656692396528	0.144533914958773	3.79271610282337	0.719548564715577	1.34290427964521	2.95919229329107	81.8684489290692	2.44629435772521	0.0708914309085932	23.7132	0.0944789604702356	10.5235732387024	0.763065077953031	5.67734796234635	29.9470540610532	8.87378812878966	73.8694728104814	9.7133011973262	39.9971464228447	85.0515309761183	5.80277692775651	44.1044177025094
GSM519181	0.178075993216344	0.0173932909164178	11.2052863652728	8.30616296724146	0.0105792607968167	10.4112583687823	16.0451622375461	4.59912588004707	41.2765645497017	107.330158539583	11.1368195795337	0.475203936951992	169.445239002039	54.8772254983856	6.27305827254335	0.0417991859563233	83.075277557498	10.8742592398868	108.831454538765	9.95299048509153	566.650507841477	188.54957770741	52.2485898040316	13.5745876672367	6.48338835225672	17.4548004818086	22.6431975365966	41.8594690582388	0.343410299959418	4.62188176704468	0.771230897063308	2.16923101021114	3.95217	188.758994820298	5.15576864319137	0.076906879642398	16.5241375378348	0.068534264385054	18.3400546103242	0.528407001191477	19.9897151400648	86.1622142145873	7.8710889977566	82.4891	6.64814477761012	31.8308173484503	227.020872301004	7.07896478374442	109.634218078693
GSM519182	0.340205960024969	0.0353462781603024	67.7148444607506	16.0790312370578	0.017561240786274	32.3269932897184	6.63091859249419	3.64459453757073	26.1336591633391	121.578704892728	21.2088119220394	3.7394477512628	290.520141195961	126.663845984574	6.22477474218109	0.241109986295169	132.132935391968	22.5906581579823	89.1154760019998	12.2052601792752	343.579419098456	139.623696706972	80.1210302012707	23.8239215087781	31.5059329003752	21.4375143808503	22.0958878445665	69.5248086349417	0.363799084585225	7.70589916784021	0.855070844308755	6.41902002765618	4.92432303754966	191.275134397908	13.2423780618136	0.133987404057274	43.2428680787739	0.166689359401667	11.8260771773943	1.29737811318698	45.4421219794579	52.0049365682961	11.2432598714038	56.2326023946687	20.2125204389501	58.2781944387388	154.297492720743	16.2792321166964	156.541189291221
GSM519183	0.237891491290718	0.0177457362554805	101.186125825447	11.3884617806063	0.012582100077069	28.7372030341991	12.9542132373246	4.88434706618387	43.4119997746083	177.576300513817	24.1693115351415	3.54367668263797	216.328443326049	129.621819833313	12.7725872962583	0.197046348875231	218.35775168291	13.8236599435032	70.2886047199182	10.9479803038766	108.962598829057	133.317489932049	68.849726556974	26.9211508159198	11.2799495592623	19.0949444367037	21.0894492919207	34.901726873402	0.356700170974114	7.59334561722611	0.778642315090429	2.76571783232659	6.22590288827473	200.298581820957	18.7784903928369	0.0758187290961443	40.5329658837417	0.186239872445472	11.4851415328587	1.41077306860675	30.8506235544562	39.4058089209915	9.84543862808431	76.4480108115545	19.0385192337003	62.792734655062	90.1394193830294	18.8666475252954	112.353545606487
GSM519184	0.163021698529874	0.0343546054709436	17.5769004555247	4.22987195075281	0.0102828529280387	12.9075601530592	3.00329427785818	3.38024706262081	41.0706600824929	52.7549717867444	14.0945272792117	0.188194346443126	176.371474647839	43.0807839574135	8.65850134076535	0.0210215279692496	58.6704735212445	8.06682003152937	94.5406877708283	6.48347620749564	165.581486927815	108.188973599816	27.0348117720538	13.1045786913932	6.56354619495273	18.7965696678997	20.9424347384933	39.0511696229717	0.259263070628262	4.4468458101668	0.862410643027101	1.11585952028981	5.06548592490055	163.102717325991	2.62037483020111	0.108024222497308	18.7245024436239	0.123658798167981	17.9635044667983	0.573818576446137	19.9200615181484	88.2959684288412	4.64779585366591	65.4335043700325	9.00555294982467	41.5629006195448	154.580696101011	5.68162650189361	68.3885044862597
GSM519185	0.0949800846726527	0.0500735113683526	46.8149121980339	8.22759345203177	0.0163601558433677	27.8458909664284	13.7699406015839	4.35829882771714	63.2760871817113	151.998474361067	33.4366475238129	4.81003136331123	264.105649423773	151.328297233083	6.27964082715201	0.195923041321062	101.016054471511	24.782704370466	101.739685274897	15.8452226232485	116.410822701735	124.711587262985	110.485745789772	25.4591407969969	13.9140864277055	24.7143715999275	32.2510775289319	34.1803496625856	0.1919496176027	4.96694456721494	0.968129993511086	1.7798398303335	5.18965858881083	136.013421224567	16.590422557846	0.108100710963186	32.3837369172471	0.145808697941622	13.7607182585458	3.4120727528954	12.4062476839427	47.908466599798	8.53112017219601	79.2499407802367	39.6707786862528	65.2104479129865	124.22920497776	15.9849892560468	112.551818927848
GSM519186	0.0505746805701734	0.0142445536953859	14.9924529496097	2.86688586696979	0.00687575777846862	13.5461491298346	4.93229795930809	2.96984574986902	34.907109867674	41.8596785725437	18.2785141625746	0.479336737577023	169.942639325473	55.3450939229434	1.53181879869138	0.0164159220193548	37.052515725125	11.2519196213231	80.5085042814783	6.21856510921289	82.5835911838735	82.5298652049981	39.0682834025989	16.7110636981991	3.28408497262837	20.6360870928797	7.64248528309976	19.5874467101777	0.0980058235623672	1.57783441251115	0.746817348925569	0.736078930774245	4.25799921848243	61.6940784502317	1.39289315757699	0.0379922536894254	20.4770612017494	0.0617719744538976	10.2526925889035	2.3768041126039	7.63678104976155	31.8084460259407	4.76895794586542	65.1587	17.8700803464679	25.2297774018116	59.4408446685655	8.07945876000035	57.4531594988172
GSM519187	0.139208925533804	0.0258647183434369	82.9137384579208	18.124758381139	0.0213233383540344	29.616060475105	3.88024989576971	4.75426630770808	34.9148823856625	193.575647298332	32.4117017451405	2.26253295552968	252.355761961431	115.446	9.83540867744563	0.485010448890025	198.186510199391	18.3489791182249	80.8909206459664	6.63241982653707	321.474823050201	100.593090360057	87.585568020495	24.1537929443147	14.5625282940999	24.244704183879	40.3006912380405	69.7193838869744	0.404839797269008	10.4952364463634	0.85240703494373	3.33701044237428	4.74823361532027	120.727455099845	18.2527749183423	0.141216540074778	27.4080159174665	0.208207115057489	12.7907187328816	3.82755684864439	29.6010603001544	41.9539123589265	17.1879730918915	70.9897812425292	39.4117106512798	45.1071295868624	81.5523696893289	17.7890409738422	145.170557526634
GSM519188	0.0440771426920265	0.00736683092248189	7.53919581588102	1.78606826414714	0.0087144100034334	25.4837891526314	20.4573206089846	5.20731696362986	23.8126757643179	55.6775488771122	11.2020498294517	0.227143938523117	83.0757645831116	24.5729500048855	14.4619447232297	0.0285354381528548	44.2090187986135	4.52409249582298	98.3022298592673	5.46787195984367	24.9595643937833	67.8161983713532	28.7588592350197	16.669807202675	1.26108829242763	13.2389109687025	27.794011769183	18.2848994152421	0.119638542532366	4.46467577024648	0.606415113146051	0.0837790105331747	2.44050464709766	34.4143943436152	1.02028812512373	0.0551509080386645	9.05782846857849	0.0972566252511139	8.52898405016247	1.19472556480639	10.7725634842525	15.8876716742341	2.79235668898301	81.0863888572636	8.38316853884274	30.0272532140108	55.4725306293414	11.4224172150373	36.0854356425624
GSM519189	0.0557138742650176	0.0190938270868017	22.5337207050467	4.98726161543757	0.00670789137371881	28.7652262219842	9.7368997898472	4.59324690946431	35.1828017857103	54.6076224761373	24.1859875563887	1.82307182271089	274.24283756991	127.123750289976	6.8065890749352	0.0528768875456277	109.578112267172	20.1736894407938	106.636464246032	9.29065407126085	65.0819802866499	103.144937409522	62.8842160761066	20.4810115245822	4.01764892008341	23.0868589801123	16.7109648349205	50.4920458753609	0.17960921819399	3.73467955054414	0.91933793248736	2.0097611799221	5.23428083912274	72.2571525572413	7.4222382232961	0.0407611176037225	22.0663282655761	0.125822352422105	15.7423263351144	1.88614630291842	6.43959326550176	25.8185115108581	7.41747320728037	60.6562887260833	19.9681036661381	51.2685859555966	88.9376544534377	15.3337593637688	57.445350763778
GSM519190	0.0614120837374336	0.0110912481661446	26.2675021701464	1.38209226494164	0.00683606368463644	10.6822363764827	2.49508025830026	1.59318672955812	5.51221563784229	99.018091777038	11.5309413167611	0.603961255559126	172.595696172098	55.9076750382386	2.08660700405885	0.0536168084851236	69.0051861674577	8.90637114458282	61.6507661838285	3.8187408487292	125.360875533702	87.3127939905491	34.4423952772609	17.6708899473704	7.61027341022978	16.5459562593901	3.31532610035899	9.97145744250822	0.0728572268276246	1.64403713696046	0.685924440706998	1.5346581055439	2.83488861442701	51.4854607231494	5.70679011329334	0.0231045703657452	11.3778628276536	0.0510379602641885	4.01328774247617	0.501413939441209	13.1048231549915	20.7877547003464	5.32172246388448	22.9420802833913	13.8007912623491	37.5218363894281	107.772858448307	5.99539672000314	85.9578042233747
GSM519191	0.010100014525396	0.00388857210719837	2.61317441627233	0.512039316989535	0.00329473495857741	15.0514695979894	2.43376724720224	2.39551695135077	15.352618627004	12.9975855938168	15.4545953943919	0.219565258730483	116.589101662214	39.8920166195921	6.93686094170345	0.0123215780864522	38.9108358953576	8.3592532625813	84.8756	2.10062659041808	66.9317792110121	39.3136478514658	12.6494835765438	14.0083266713521	0.582514906001869	17.9785650262509	11.1900665990543	20.2546611267504	0.0965418793194818	2.37250709448334	0.745395234312439	0.411181084928164	1.84674502298044	15.743737570295	1.09516434025128	0.0115267598159408	4.5935742553869	0.0579065016653209	6.09467053562925	0.671587190463079	1.18995977958921	8.73856492672686	3.39515284788155	41.9697020072202	8.87019300378817	30.3263245750616	31.0362919272656	7.19009807601559	20.1847586048609
GSM519192	0.0688257618959199	0.0270242051860324	28.0960580052481	5.43566530616276	0.0088974536473138	24.3165346662294	7.07250998701616	4.20981800936211	38.2415158122419	98.9522697188911	25.8660780993216	2.90289858076551	205.865701421553	98.3266186294323	4.56996147854448	0.0520946826384311	86.6180829226921	14.6383782931927	88.114680536058	10.7345718111044	72.6444071905425	154.580141817268	83.5568824520113	20.9445675668704	6.26990538528421	20.424923690998	16.8324906606666	41.5549825760567	0.144094806000353	3.24198243493961	0.841262560430927	1.31064962022747	4.35687631977369	114.595164938455	5.85403903629735	0.0427679109249583	21.5555895063797	0.126412726500816	16.7239368872386	2.0809917134363	9.87967612722209	35.335654966096	9.04412201516033	66.9409506357209	23.3594084888167	58.1824867759298	106.974026158633	12.1030056872291	73.325472294954
GSM519193	0.0397284845634379	0.0125516570293414	13.8747872508634	2.78894510030729	0.00566684514456077	21.4499634453162	7.36044203068855	4.39347182044436	41.7983636990598	48.0880497397446	21.6084323039706	0.317710647752236	165.616435687641	59.6091737206355	2.14144201937476	0.0159565348990758	79.585967465526	11.889476177209	88.8374380339487	4.37381451047239	165.148508779173	62.4710286104332	34.8171382466713	17.0380166945914	2.18183053840038	19.9405019932265	6.94448999651619	31.9910363471665	0.0915627409027597	1.40622025412226	0.69087707957985	1.09625738972842	2.98228742734707	38.7134226742542	0.890846571760355	0.0346813991181793	15.016460634021	0.0426634874992876	12.9634786181383	1.44934222894307	7.31880678566268	26.023887136449	8.48596307013851	60.5261281567093	13.6120743827839	26.7900924719489	86.4926636154129	9.6307103258653	65.7956331802137
GSM519194	0.0185624358223189	0.00548867374410486	3.93434713204866	1.3636547081026	0.00381725970107501	13.3526530535224	2.04728010265026	3.20382905013383	36.3358403409787	33.0428739483011	14.0077462738982	0.220496707743764	166.173414968373	66.7617625158678	6.58994726051395	0.022563869556432	45.8794924770517	12.8284071763364	111.200954351896	2.15096851606792	68.0191682293441	56.3071417640015	36.6104306602804	13.6944309061984	0.863628142854993	19.2554412171873	23.9646057125577	40.3187886033837	0.243599286384962	3.10643984849187	0.900318451106091	0.706002178804354	2.08815831818077	59.4994028563827	2.08452696354666	0.0110264675029477	8.96819769838531	0.0650686622397584	9.63977308405038	0.584943740581042	2.87636724350616	17.1931617997066	4.37697767471388	66.0132842634154	6.94231999536621	44.9182113590903	92.8416747745917	9.77269438281505	40.1891504980976
GSM519195	0.0965227772401569	0.0295811442490504	27.7795469370334	5.90319776748537	0.0134125433701359	35.8517722574361	16.5798495469754	6.03108019970831	41.430276973292	62.6067396227636	21.7787426693803	0.98138051277584	142.708686780293	65.9032512195899	12.8070337768799	0.042008800810209	67.7934870615971	9.2126046508944	109.181042873743	12.4665474314401	36.8951200255507	118.603635603213	50.8028001472157	19.7778139176611	3.78856481693448	17.7199552101306	17.0602288490281	26.7440748388946	0.10364001122325	1.94026977716221	0.769502928602046	0.572092954057111	4.17419128975131	90.3476116704703	2.68166192465124	0.120002959535083	24.8053254042665	0.141187246571237	16.0318040535323	1.08192012175331	17.519576578252	47.3307716828955	4.37058088406081	108.329	14.2006837125535	55.4759060860374	92.4840017543527	18.8624896411976	69.7953143789416
GSM519196	0.0116552599817841	0.00552820713204692	2.6054132610247	0.391253209097432	0.00495053107579963	15.3589406898887	1.80780953655684	2.3685558329095	15.5350970485967	17.5383461289664	14.3894723940257	0.137756380853918	119.852362210869	51.6939117788687	2.57846286077578	0.0111253516749551	42.028360343366	10.5869707708827	84.1142815125793	1.97798917093028	54.1115482567529	56.4692203052472	28.343853354108	15.143953408669	0.637998419153816	19.6060414164044	7.08581099021299	9.12983213152787	0.0746480270743123	1.33376780592159	0.718206317710399	0.339750471225346	2.53755481325746	14.2294751418337	0.681225398467999	0.0174897469607099	6.43182163076627	0.0258690402541042	7.87889985816814	2.33666958842962	1.77402679161956	7.60535074792242	4.9786419925933	43.9657214452084	11.4497506590543	22.9516355102604	28.6083511787258	8.68627176393247	14.2544907583066
GSM519197	0.0580484627767146	0.0121148752584219	15.1272325970998	2.2216289895146	0.00730180448054605	17.7439956037084	12.0117180215962	4.16908576404933	40.4095230048506	42.1344329769096	19.943230654578	1.46263934544888	197.187554030911	104.471054095575	1.55885949626816	0.0373944698051033	82.6954339611935	14.7261151708429	94.353584918686	6.26201680678639	41.8943705791148	110.255811861513	71.5608338539539	19.1368061663847	6.10124327670042	20.4229991452813	13.8961969033186	17.1214016111379	0.0961727045509594	2.71272339911995	0.768408318951171	0.917244829727487	4.97885920620884	64.8180532660027	9.23881481738883	0.0377217508260981	27.8514921134256	0.0584337550471417	10.3965332382958	1.35211353859435	6.47291200254082	21.353654263342	12.0535871345249	72.9601421576682	17.7769995271658	30.470706256643	73.9022154881227	11.903043616822	43.1753466425305
GSM519198	0.105202115220792	0.0223282744552152	31.4210228124102	8.49438879036894	0.0105306674540479	33.1050978327911	6.79061102357374	5.44138447840943	44.8039277641444	119.362939793897	20.9703944044437	1.09466256943521	219.458733271309	85.2940423097849	7.31725577119423	0.0479441559037801	95.5933249731845	13.8167789040183	113.825286572208	8.9242253681183	220.067218892061	144.735476558394	65.0571512816334	20.1606538878505	6.03467386724483	21.290132627715	18.0210472013625	41.5871406739528	0.139151990549464	3.38146278924759	0.816226409441391	1.11842395256147	4.16253557487999	113.645631106536	4.97928	0.0774058495710438	31.5750220501634	0.126580661992536	16.6730360905063	1.67962769773392	16.5423694541275	60.4258911325841	6.71562360586405	87.5053605175442	16.5512297536185	50.7434459752897	114.345835145429	17.4945638624472	106.66383006062
GSM519199	0.102897256235381	0.0192129599832992	52.4400318447503	7.45794275290014	0.0117221005585465	36.9780674969844	5.28866783548916	3.44565936889939	35.6988443552683	137.32265933509	48.2670193717997	1.66890810668758	250.262138490556	171.356368857742	6.99161593842427	0.0465333403976454	149.117184958009	19.0497661750229	97.2451842525074	5.25044791916808	175.211062607088	112.920662548888	96.6159761783352	25.3224959612358	7.44905895012661	24.2219340031019	47.3476260878532	56.0289973441855	0.38736237189008	9.83772196921722	0.967481793659522	2.63604084969489	3.88045327312402	193.253780211458	6.67305065284287	0.0571572312034004	33.5796505968857	0.234444316705233	14.2365673293451	1.56765464938252	17.5642124201297	42.6664106498636	11.610544813321	92.5341922634818	37.6750107865126	82.3554468544972	97.1889725976472	20.2092638605448	104.186323839708
GSM519200	0.381284820245282	0.108460723657254	79.8153746496566	13.1745972278321	0.0167702552371573	28.4617793034897	5.80925308384217	3.83316916677596	40.7190724406365	185.32616310202	31.4050855746146	2.02784709438119	312.76417860415	152.861267379398	3.16382986103356	0.0652097907210273	175.682468925992	18.2881467277243	104.215993751746	10.4703704404021	278.236211371062	325.454019846633	102.701992331615	22.4122820391545	23.4358957185054	25.4818525510718	10.1077502399189	42.1233659285049	0.192990711664481	2.16544849761862	0.898618245103342	4.99811442929427	8.55663326267878	164.570620907919	6.66842995190486	0.058820184481452	26.9094027132179	0.12695653987011	16.3818980459666	1.8714781955846	48.731492917855	65.6847917992744	14.6832724941562	78.431141936704	29.2961232429396	59.3208283037399	86.5825995166025	25.8553602169229	129.796153174098
GSM519201	0.0376136095689827	0.00967909407117837	8.76490787804482	1.94713168075224	0.00589620020523506	18.3795730695757	3.43761598316331	3.21457688973532	27.219260085711	45.0062177976763	17.358054428879	0.322636498679473	134.612299848605	43.1213926819976	3.4254013645844	0.0120480965522046	49.8770997585908	9.13274721522463	81.9425905470209	4.31469054651909	43.9610434250217	83.9995631535416	29.5521223738894	15.7513378156668	2.35117885803779	18.5775523769587	6.3298617130399	14.5738252052637	0.0908682199622516	1.29609283117368	0.699670042127769	0.365187548244325	3.47011944643845	34.7356791783168	1.34932346914228	0.0250194168526001	18.1809135972612	0.0458165967620316	11.7943997553099	1.68729561458389	6.25750890397735	27.3148188457043	4.65040087249905	70.5777852834006	13.1742191233783	28.2500041655021	50.4401676299677	13.0492727790426	41.0533365715251
GSM519202	0.151894152693909	0.0387467467658899	62.5320745381575	14.3529166520768	0.0190965460074	42.6064045318391	9.68373098988802	3.9946235590405	52.2895384789067	133.647347947994	32.4205696612504	2.56510981946551	243.972035087995	137.542988475386	7.92832138031326	0.119750224282208	165.684994236275	19.2329993468472	89.7695179287448	7.96063864135684	256.339029330688	192.554393374585	97.0222961594553	24.4130086488702	19.6774851042452	24.4699601362554	33.0365097830617	56.7434734813749	0.391363075212539	5.67687476718853	0.868894198980509	2.43712014961605	5.83158015796256	175.161595618043	13.2298245020373	0.130866625560355	30.4265553049089	0.246353296100936	17.2794772469588	1.92765010865379	25.8572077083208	72.7897023510052	13.0888004317807	75.5682198296065	34.3988077134857	56.7557591995501	104.21130740837	26.4719537403338	104.507199755025
GSM519203	0.157865393207512	0.0279587427527949	85.4838201897471	8.11977582639965	0.015771619378266	37.9484545808906	6.21914078032211	4.21842870955671	44.5495734945657	138.131552620372	58.036353918062	2.04478687164724	296.207717388137	223.556169295694	9.82582429595695	0.135844353523566	165.386911643938	20.9978547934149	104.634550841933	8.17510790609712	145.487632757086	156.256076360305	110.522886873786	27.0064931413245	12.5241534919482	25.1829625448774	51.9248008311709	61.8408906923986	0.53615289714479	7.85371742576181	0.962462170842288	2.17694038278656	4.29022563573069	239.681413635083	14.4458184160821	0.117821583202494	48.1730449047872	0.216093118643945	23.3818178767077	1.2864116960091	30.2787149530029	66.5122226600874	13.0412835385281	92.0082662046782	38.8534620278951	101.106624873378	116.274787689097	23.2364096594491	144.264963949628
GSM519204	0.0631028943549709	0.0158787603944453	13.2817949739516	2.60017927380321	0.00664432147994516	16.3862424846211	7.98635874784307	4.59097021625741	32.1085508690661	36.0463072570268	13.5880951252455	0.443851452944551	144.53660772781	49.895963167673	2.24004595264101	0.0116773764126891	63.3108931898316	10.5289148806297	94.4434035745734	6.64453436957696	63.3385544517203	110.93249314369	53.3532203598317	14.7521840869414	3.9185624446464	18.6693313184104	6.35912327713739	22.1737522969563	0.100689647171701	1.21166523641113	0.745468970290458	0.687154714453239	5.60207929913494	50.2502026942161	1.32495069543992	0.0287439194099995	17.0715469323309	0.0611745296730204	15.9829685310107	1.86670695791017	10.0539842275303	36.8521867043586	5.15084153239665	83.7993481939141	12.8648838279913	22.5572152679795	116.254848920137	9.2935996093046	41.848859757693
GSM519205	0.08250378147915	0.0125020481588164	31.777651137808	3.34977587219807	0.00688852250287572	32.6252	12.4004236202959	4.83087946240056	32.0165672510656	67.0262163609555	16.7833237341003	1.48135063667306	208.82684338136	69.5022789781623	6.49497273661749	0.0354060617523871	63.0731751257948	10.4527234580609	96.1541916931223	10.3145382160136	35.5049547594996	111.715528660206	70.3239014323996	20.0843767126592	3.68714357448065	18.4998716847354	16.6080907581705	26.5831824528164	0.132354163091943	2.90732086236723	0.762386518050738	0.986134394344871	4.33423022139849	66.8116229616381	5.85911523117351	0.0397390858151379	26.1967505488973	0.0963781306883632	14.3272349484812	0.768093460828708	10.1260433943058	32.7843826115757	6.75770935107218	66.093299739742	11.9059628028543	43.2780111167273	121.118885372295	17.8345865965235	60.216787201924
GSM519206	0.10408217095007	0.038395557496546	36.5186082383127	5.5462450688915	0.0147190375677051	29.3182320749803	14.422303730612	5.98163865800414	52.0251397965831	70.8527461747964	24.0432109535332	1.25477838806304	171.515599211594	89.6403462324683	9.97746465149062	0.0402587990908259	69.4125882780942	12.0326442499992	98.3552	12.1726088453121	95.5220166957631	107.466607170491	62.9055843895821	21.199216511973	4.98469956164744	21.5008719841007	29.4461157268965	45.784778850864	0.187854438461774	3.22694015613548	0.88959368446505	1.01967858950994	4.52458828831683	208.58725758649	4.88639168446395	0.136728527659418	31.1174742718593	0.196438989066713	15.9813657998193	1.17447321324681	13.4915291203594	56.6810140246002	5.51725182119129	98.7905576807202	17.7321977296971	66.7100969766492	110.306639535178	14.4964078139714	86.783752172666
GSM519207	0.0485583537570014	0.0122201660873133	12.4687094608492	3.46721845222697	0.00708717428203925	23.3177182907689	6.66435161945435	3.97725716251142	35.6653955873475	46.5542792609914	16.1191146386279	0.531714057097126	110.682882365189	33.8989943540154	6.23362108044531	0.0179239791430434	87.0790406797548	6.29841381425179	69.0293830779195	5.50609595234317	42.0321584736255	93.055924273589	32.5018017896853	17.0731468844233	3.54345876903484	16.7826952876559	11.5572216674206	29.571873205697	0.0975400609717585	2.41412049044703	0.644480630608067	1.49407364586263	3.10963199446633	64.4780047419506	1.15835282201775	0.0325999436404387	18.5687413867072	0.0671918129084239	12.7391683444028	1.28566206528687	9.1133996263611	25.9782028443746	5.39828535137547	93.4958192032216	11.7537089823037	40.4098320880337	59.0725642468735	9.90062332051471	54.5064520846723
GSM519208	0.184921169686061	0.0345190837980739	50.1142379705227	12.2611393111643	0.0139107151295821	21.6394953213983	12.3154432355868	4.42251519009673	52.7793906075153	157.867698397748	36.5695647423648	2.09300856199461	296.547765321003	123.394241209187	3.91839736331344	0.0763711583075442	100.468653040449	20.797680586944	100.387678654201	13.2630599613487	163.276667718529	142.498317806919	86.1224940639116	24.2915337950563	20.3563220182521	25.7361575132307	23.5183311725964	37.3440443169383	0.187838009432279	3.17804109150854	0.94454369414769	1.84360431924557	7.09448576935159	180.006563341355	5.93055057525884	0.0653000396121284	53.203988339935	0.138322777802072	21.1510749258307	2.39424711213264	23.3699590163298	60.6704280043316	9.45682171985272	132.354757104025	38.1893627859385	78.322734094524	99.9413288932754	13.4275309116147	151.212228289077
GSM519209	0.145207565007206	0.031846650655204	50.6830902919185	6.89243128615593	0.0155707870499501	25.1884096844695	14.790024053621	4.29263585170613	31.580141218012	91.9721	35.6104791874815	2.89643558946396	228.008923470945	100.400950382887	3.03304290544312	0.0688969527877234	95.9781038619571	16.8773234585384	82.888093880038	10.5862838504136	121.707	167.612560739234	62.1203414975055	25.3241395785324	20.0993352233595	24.7215333072798	13.452956706493	26.5024216753521	0.160100675378213	3.29988994476992	0.85237605605545	3.72932294404174	5.61577891673015	214.290720582138	7.25748864994562	0.0716504839208885	49.7204606856418	0.0838962340192935	11.7342433050598	2.18035178188204	21.9653389647734	60.9658796615562	15.0679578213867	63.3365341887447	50.3383763788898	46.6370431869524	118.231615932737	15.4449557106779	116.658323421367
GSM519210	0.148042211438392	0.0399646961419169	51.6481412674581	10.9471571041442	0.0227901474559574	40.533321595647	5.93954730442231	6.5117123446463	64.3188436527664	96.4442410854447	38.4636555012453	1.98385748165693	257.384788760667	119.53185235684	5.91314613996606	0.0800649064110508	171.972617018577	17.3068778699979	100.465505566671	16.5526126345621	232.249691804165	144.468100149735	85.4885787127575	22.5109114870304	16.7540416375066	23.6050895187277	37.6792230728669	72.3337128091221	0.236162296726042	4.13378033083517	0.904181636767118	2.16997040282861	5.24703118631554	285.460753474874	8.35683332774047	0.14862048559412	59.3047866074188	0.164298513689042	18.5811160335297	1.60864053236969	23.4366763601805	74.6824070757907	14.039435333705	87.6853199900091	36.8704805707396	58.1153	128.45828645485	21.4957815522289	132.927374466886
GSM519211	0.215795470705826	0.0886252791298769	143.205305184667	19.6738353431666	0.0324569713854195	62.5097463026483	5.72880951414962	4.53155001035656	62.3506478342248	167.859359146405	47.7346256302703	3.9542708954725	276.324784565955	166.459231924418	15.8144454151773	0.262646149836246	166.805912978546	19.0841165267296	98.1847376886979	14.9635006007039	150.830791514245	216.992149258079	105.838559469719	26.1336775635947	17.2246462711102	25.1199949622642	66.5823670667133	65.3817528227804	0.71225218775119	15.4742009017727	0.945544572985365	4.21820569064649	7.05652982254303	309.185123397315	16.7965294659472	0.211657566359743	55.1230632414243	0.378682575211643	21.7298766485006	2.31915137413981	40.1389173975018	107.175334559032	13.3041796992794	102.641127869385	39.7465767470236	82.6261061738426	119.56945956054	29.021854368778	116.84874972244
GSM519212	0.0923272099143593	0.0255383119994196	31.3975079515614	5.29692087784384	0.0119741985477014	33.6204776218137	5.35818820276129	4.01684574808362	26.397104170124	63.1148853886147	24.717305110038	2.03127089622373	216.660334288213	87.6535200152457	9.13297694340517	0.0633603010553492	80.3949257266502	14.4229638577424	83.5297464306636	8.58204122090485	177.869142480144	126.262624505094	51.0557891226817	21.3981304679478	7.36667695239036	21.6926402661756	19.0677670303225	37.9746182355643	0.260560039502825	5.71561487563078	0.867801949852833	1.62100397736028	4.11126569855088	207.609237479411	8.87273853621245	0.076551301933422	26.7146716424211	0.226900972641949	12.1847813436176	1.40893064686615	12.1673546375528	43.0531047326756	5.91872009213264	54.6971710251634	24.6118301086924	57.9334064452206	105.627923560131	15.9594347099078	91.461134521192
GSM519213	0.14426873380277	0.0236287923403183	33.3761456756685	9.99551740684822	0.0114648178201815	22.5275762526561	7.01856086983987	4.25236927204671	39.6860056499668	83.3773744697175	25.8629218284771	1.2214035952352	273.830278173107	109.330558498628	5.88019588365655	0.0436104718800674	120.888006566692	15.2655464133127	112.960016645644	9.08203926642793	189.419806468285	133.315253984501	58.4737	20.7706255393583	16.2384163112916	21.9526815068073	26.6224646070051	48.9900870364195	0.239483793656435	2.95929230019069	0.873235047041583	4.66711717149552	4.0718154091442	198.86568354043	4.81566360154866	0.060527769496331	31.6263562231205	0.132559996898769	17.2526022698457	0.507580962360793	16.6794709811211	54.8632829315939	10.6119009892781	70.612651180127	17.6905820887869	60.4590882216506	120.998517398686	15.5020044990348	100.238439276981
GSM519214	0.192690897355583	0.0495400131904409	63.0510429148146	6.64167215972324	0.0268855537084975	32.8733606061758	6.85067410052302	5.11186677840878	37.0778311908007	120.734608913319	28.7155700904848	1.84248677526364	185.889271226426	105.512885947774	6.93399317954006	0.182321427101522	128.08699733421	14.8195662002026	67.9883573814089	11.3251628036955	72.4692757029683	199.116058813502	98.249623973812	24.3188409634186	26.8936990474723	24.7352515343931	12.8150468804198	45.7138423472938	0.223206833396814	3.83568676945896	0.799886207105993	1.95797920627477	6.43546699858284	74.8747716065749	10.5728855182621	0.142398945590458	37.1327045824733	0.133182531659938	16.4115195419356	2.71455671920629	27.4948313332012	24.2294236555064	8.83772637662761	90.3488133083256	34.7974814816811	57.2953318869807	114.164582631948	18.2529261075765	85.2298208487753
GSM519215	0.0412336874550681	0.0154146671356956	9.99230028148606	5.96713746110371	0.00625217359229216	13.9973735238144	7.07489381862539	5.29514307131641	42.1087342173776	42.4983242643094	15.6564680573199	0.353372231730961	130.333636163421	35.6816360181016	4.25608628730318	0.0131240475711691	39.4007476287465	8.19674930420146	101.049212510755	5.07608720672005	63.6477392570273	78.1159645901919	30.2415296194585	15.6513196155829	2.02000681002252	18.0226343493107	16.2129994240428	36.4656491710812	0.129796182313271	2.14018685549802	0.733510392048613	0.531932408156173	2.97386507302633	48.5603156214359	0.543148012891014	0.0432826749314826	17.5247936988186	0.0567516219613149	14.0192535912707	1.28385242579389	7.95856880883288	32.394210531353	3.47292438950599	82.2963475211236	10.1221234722583	37.2586168742375	82.3939565069747	8.35363841735954	61.0415815862929
GSM519216	0.015518116430238	0.0048279833906347	4.55637508077912	0.863243920033615	0.00550349770113944	24.4810248398935	3.79550690912949	3.03512822098303	22.5432874730593	32.1853774112867	16.2978702361838	0.244380771634476	132.962918687075	53.8403068785059	8.31392887913042	0.022337624066942	62.3143460792459	8.72319489961313	91.6290841669952	2.59118566425546	35.1916202837811	57.0665664340812	27.1955163191137	18.2195930966718	1.25371254949934	18.5510876375184	21.7872173433161	11.8653164329098	0.103455427941207	3.64283042349297	0.78697855272486	0.464693052430297	2.17152201932775	24.1346548696951	2.65276836578561	0.03176844026126	9.99708625197182	0.0500858313319692	8.46227848102401	1.35582693239549	2.54965633919604	10.6733417291358	4.67439065668844	58.8553380282529	11.1863395880817	38.7927718558703	50.1479909612313	11.1357025508228	27.8299145616775
GSM519217	0.103920069887867	0.016866913266918	15.4664202408269	6.07645094203204	0.00530855062180066	12.9954358752613	4.93964344449983	5.28910954033367	39.8311548366386	56.5933770869835	20.0421897583619	0.604750904526799	221.70867228681	73.9953440144675	3.65302622729499	0.0159023366625767	61.5428026866239	12.8392738249688	126.50602228337	4.91236450179107	160.129014247429	108.980156033625	37.840511033471	15.4687011754584	4.44087339667517	20.288757772039	13.2051342900353	64.1287153543974	0.190532047558005	1.84484776990363	0.916066663446276	1.65788000437327	4.31337065578691	186.190614729679	2.22250631701086	0.0202325037735971	16.4894555350897	0.108708947854923	17.3121946352217	0.540613947749319	15.640627666166	65.4839902810765	5.62460209971104	77.5777089199014	10.2508297534273	50.9727656027156	238.447145020843	8.63724455849238	95.6837410527551
GSM519218	0.0995503301674127	0.0133399576317525	10.7025220926235	6.02928495690196	0.00699210376002313	21.0779914876282	4.19398484096383	3.68018175609031	48.5024452239925	35.1388059544415	14.9263249697973	0.41219524974345	243.64428656324	93.9941670509498	6.86626595154697	0.020039108876293	59.057442098295	15.2653237285722	147.28244886203	5.6687923953486	570.598526843158	109.41377516541	56.1271160217058	15.610470483444	4.02301244680793	20.6842392586459	35.8885729055167	45.4110221460825	0.259477298227218	4.92404576867104	1.02166976695071	1.30984595241192	4.21182636857627	162.825010917792	7.58060458966305	0.0345922240003203	17.5786000234924	0.130502381890606	18.0699198674957	0.534265127241678	10.0845612113363	59.1212123119899	5.93199086506921	90.850203941924	7.88923541211708	40.1696293432284	181.837631283523	11.0534935932827	72.0161426504536
GSM519219	0.0641950844523624	0.0198125871442	24.9722860315972	4.33892503936837	0.00902671602805406	34.3168541476206	9.48724018875783	4.17667532084721	40.6033295380089	53.9483401512955	21.0768315644959	1.56351353224661	165.133027175263	65.1107718020339	9.95864687286892	0.0381649667056274	82.5319742706494	9.97551588890402	80.8723073434035	7.74558930676433	47.4245540148462	134.495830030557	47.4572066489957	18.9485249785285	6.82814398843615	18.7105465116803	18.8569924880961	47.6466106085816	0.113605565811286	3.20066455142593	0.78502838492265	1.44189079478198	4.04584366379147	133.177059032899	5.3738471465232	0.0613302496699025	25.9196637663231	0.129138473547186	19.8796584430582	1.23628421730297	8.25315635731479	48.5974033810634	7.52348675293213	73.7502075506327	15.7869511338649	60.9451413801241	93.3130421978731	18.3401958256134	70.2771513871498
GSM519220	0.145506623486103	0.0316421407678437	75.2636557606559	9.52160644812601	0.010933552964138	30.5981481396382	6.81014945073615	6.53425086429479	26.4440954576763	84.4404698613518	25.7806302869843	2.93476844915243	189.354247079996	64.6762274446211	8.34217	0.0427008141084155	79.1811408689827	10.4042300833457	87.9144317790391	17.4512460007636	140.919935603779	184.254337570139	76.0510270022604	22.3973555417653	7.78337862300729	19.5018741643325	28.1301612589222	51.1486771839719	0.236384728936102	4.99886377645546	0.77134815583729	2.25785964700738	4.35158056467993	197.12727989005	5.33618862241124	0.0846947441188533	35.6320666994361	0.110737925382341	15.8604530752626	1.16614749628372	25.8502525189164	77.3147248144703	9.30219718153088	62.9711159911758	29.0636223936052	56.6957594258266	213.097192657589	15.546552939774	85.9518383330852
GSM519221	0.0697679047946464	0.0154778756170283	25.1569028535948	3.68599901979309	0.00657615383815346	25.9333043345714	9.19420556775573	3.77020120566235	35.4684448302609	63.9269028804353	17.9448110920437	1.1859432060813	186.818507340538	73.0765155068788	6.38600822557759	0.0317361647265016	66.466566569153	10.7306469360233	80.0014147840555	5.98256479574117	70.060539801131	120.620614947743	59.9416647176054	19.6358204648232	4.33930091864395	19.3004037214164	17.7498577112898	27.2539304620807	0.155407855055807	3.84183036869002	0.765041005418765	1.02853933682848	3.3792662765131	73.6351937563102	5.15000316217329	0.0351114179100359	21.8279955426125	0.116298246363509	15.2605385186195	1.03943806296538	9.45773570523055	31.2020742511212	5.55182589293254	76.7919413218668	13.2747977187165	58.6427731535417	103.269570762896	14.4212645002473	69.5816230986727
GSM519222	0.377985064324464	0.0711280687607283	114.802605691015	20.0048129761932	0.0245849711456152	28.7500646813226	4.72638112831506	3.57175426808542	41.4460224124376	180.362163499649	43.6203243261873	1.94489783181234	378.220877515275	234.375143235131	3.26702190429744	0.165045204578215	251.293470666681	25.0615995997722	108.890186763711	10.3065348227126	191.289693429381	249.462242053484	88.235121310209	28.0990404416672	23.8408650411653	27.3857091173278	24.8355152104885	54.8504674714514	0.457733957122699	4.72115593326641	1.05265790088958	6.27515789865604	7.47039899216769	583.837501128851	20.7471909491604	0.148681755716299	39.1348645340982	0.206623601179306	15.0015109478113	1.72936166711918	65.9402371014679	123.819658206035	16.2968163850067	70.8508331640784	39.6521280485639	92.7624573938708	95.2989116740833	17.358617022386	148.528197244071
GSM519223	0.247586375982274	0.047500162785776	71.5153577339098	29.9150972382493	0.0126349581573664	39.5135855885054	9.72619943129876	6.23254192718202	42.5045324980008	171.071999173014	41.1501702855098	1.93754950646945	276.992163037721	125.873776573999	10.4524802008601	0.1077011011041	157.790113690425	22.3843922893401	129.54899534126	13.9921874272738	338.792885807625	197.292646372157	109.022082160814	24.7558874350517	17.8802211482142	25.7206593052071	26.4592486036544	85.5732793759994	0.187243269968222	3.74085421710683	0.893086603666484	2.52410883985516	4.28008574275867	191.056584259598	9.04713709214105	0.0537339736207398	34.5469972515589	0.121111792166787	22.7699527360722	2.50859077659573	53.5348730330551	117.812672133191	12.8411212906444	101.585	47.4529413216987	75.1029164470954	141.785335235581	20.4883654167205	143.393234414396
GSM519224	0.0348215084857026	0.0140135236547802	9.86378297244177	2.4715029939275	0.00742693712559451	21.7883313634622	17.2252100696809	4.25382357110922	46.4944405137865	44.1014478542589	18.7414480006223	0.489103540022959	131.267508200238	52.2223583261102	7.26527299540761	0.0188479570317261	37.5143116536854	9.29176820669269	115.039428531984	8.14358964875287	30.4304944765782	72.2084172879412	41.9119245603691	17.9633426194543	1.17280733974668	18.0270407089262	26.3266443022543	21.3073628671587	0.120469980727618	3.54619053565098	0.804114998284628	0.223776045774702	2.92028432859274	52.8111574935284	1.1761015791856	0.0548505080652276	16.6501088927789	0.12157393082634	14.0603036682232	1.24278495903337	5.7023331338689	27.8838669666729	3.54289138584496	105.609100272204	13.4196820968509	45.6300700368875	84.7873111780235	12.2647106494985	51.3732445254179
GSM519225	0.129420698270418	0.0287883152273292	29.8217908129604	6.28728562316396	0.0112882222690074	24.5128408264197	7.49039255050825	3.76590305673772	45.8712722410639	73.5051521621934	20.3593686671083	0.919299185729774	180.186955674926	72.0265630879674	3.15363026115295	0.0326770283257611	119.00019513917	11.8086257103875	96.0589177279539	13.3166708767133	199.803829267344	172.172330254014	95.7329109714953	19.0918101640034	13.0812454333202	21.1566845462683	27.5503314541817	37.2900117205325	0.261114584145225	4.68208018698111	0.771145389352505	3.7329335159052	5.27887102043431	95.8629979859369	1.8530555998399	0.0992885373175726	30.3099463836939	0.0754826560342482	17.8004468294301	1.40090550410437	22.8676019159612	50.4528218298775	14.0756275158997	81.5144407367657	17.5643254298711	30.7345629952124	163.771288986951	13.4118338240821	88.0561584673935
GSM519226	0.10542667388481	0.047481288767674	48.6311942041532	13.4220882240626	0.0142429280666673	30.5561464309076	10.459893909727	6.68641237395082	58.7954414868738	95.1588171515103	30.534047101352	2.2592754839569	222.156172404515	95.8386445035675	7.04533810729265	0.0603025395225175	86.5292731594109	13.6462192256616	91.3035456908619	16.4402899473577	62.138673037107	208.223238728418	80.648304926535	22.9471658218525	13.2957079581616	21.157782940826	18.3639473031953	63.3246319417322	0.127397157602555	3.29336613829754	0.816093465151802	3.74197053808328	5.59359521210607	381.123891426345	6.21090520471451	0.133344525637064	39.4763921065813	0.162618366548668	22.980479337382	1.54175692639904	15.7203745146779	54.1357784991966	9.34882291956107	107.238469170089	28.462123594925	74.2731021366053	180.84048373461	21.3718408632254	117.42996495437
GSM519227	0.138992245390066	0.0194137376843783	40.6595223295673	5.92804158665687	0.00985309449039555	29.5746867929083	10.7735787341353	4.19684290804758	25.9155974658066	75.0109224195368	22.7667884593252	1.70728240632853	219.548697199607	106.009752360948	5.46426015774968	0.0607207205097799	74.9310480909094	16.3998439094165	90.0346306892881	8.5994529714159	50.4428129320921	129.372233838915	64.6740725447578	22.0983666929675	9.24927411123982	21.9771154009365	13.0174809334374	20.5989756125668	0.148963004220132	3.1983354348453	0.808394426656055	1.89719382923268	4.88339676329477	90.4604839961281	7.52919593800623	0.0435558628846	31.9612991543371	0.10676558053622	13.2778384409078	1.54695369861934	16.3978036462092	31.1556028487816	7.89462205222676	56.3060865942527	20.8157749952041	51.2003550687483	91.2910650531453	12.8063501370416	73.6890505675914
GSM519228	0.158109584198684	0.0348204926019882	85.4194008344425	15.7596535587062	0.0154794821592285	46.6061096441532	8.1849839701682	5.14858712300881	43.2646268060308	155.715943145379	40.3421547776988	2.93417879613805	248.946172056325	135.012060806031	7.52997917269933	0.0865492977281093	107.070719259124	16.5836476944342	102.970102361583	11.6837339141496	136.741519853746	157.496966966554	87.7817632513928	25.3077691226952	11.2575582603743	23.2123864269436	34.9884805869561	46.4546413925874	0.286519530337902	6.35352285996196	0.897538591857047	3.23533515885514	5.96200727715818	160.320997685877	7.12792190258146	0.0736524354510387	36.3511886498098	0.296378831042662	18.3652876134005	1.61317588610943	28.8323314129653	47.6481378518707	9.76385334285119	84.7383872070234	30.1781016184815	99.1933875369106	91.6839739562589	22.7499254297205	138.000212068831
GSM519229	0.0625308131094323	0.0234775760108348	20.1755193932787	4.07891144727935	0.00713503647594011	27.7146008441273	3.85910236841657	4.5632001572298	32.2074839928837	51.6860497324104	24.4105139482615	0.990044435351835	196.757730756166	71.9544428329323	6.86950834397302	0.0276603757701814	70.5120587062443	12.3929015949343	86.115326075765	7.72435542095593	101.947439987549	108.601043846917	35.7996628056281	19.3897879129218	5.69338768166699	20.8166258479644	11.7287096776306	51.9235325424675	0.164932162221281	3.27954449475892	0.85772073811027	1.9347616966422	4.42996802715236	145.156854880381	3.8176661214205	0.0328093315723442	28.0169700130678	0.109714397940985	17.6084283537199	1.47974170320229	9.87140075702146	51.3603876021684	7.45150896168431	62.0351293232611	19.2478809383958	49.8408767014975	126.495244067118	16.5619186473463	66.583147607718
GSM519230	0.0188017615395359	0.00484730626663246	5.0839732706234	0.962419322844747	0.00423351799770998	17.9903115038014	4.07509995050609	2.58630578178893	21.2873338469821	27.3183257197802	15.178029539852	0.354872960494566	125.435086226533	54.3812975184404	3.19213829671079	0.015571190906695	53.561111757856	9.17687140400871	76.5868755756543	2.93943061408284	31.5373095589347	71.8585392552949	28.1979543341157	17.2570716345142	1.65696610329451	19.2006137840818	9.25223002772467	13.4748776997698	0.0761290856063136	2.16498001665341	0.730626938574243	0.606460318112804	3.58456788065007	29.4334749226559	1.18584260951078	0.0182327180550756	9.67132908572323	0.045651387341765	10.2612897077548	1.77791551473011	2.37037689504055	12.4457196551887	5.33960163344645	61.4545585355263	12.717257108799	36.5194066239168	38.7453942493148	10.5468891972317	27.018612742169
GSM519231	0.0722544074419839	0.0186612154018118	10.3928141990832	4.48200728220848	0.00711352457513277	10.926184177818	9.27624950425158	4.14860374528344	51.9146112485308	35.2117543980936	19.2630545412359	0.592370947665505	197.934144119302	61.5657175348226	1.48900205456383	0.0408503288939493	69.5208105912233	13.1913001704241	87.7058809939454	6.66995353897057	175.891228009701	88.0748855923738	44.6101347472422	16.9777758717177	7.4891023964248	21.6463792323111	9.13652476532772	40.6814171041028	0.228284783180197	2.36858535969945	0.780288391479801	2.71749577256463	4.8007269921788	119.757783666482	4.1430667344336	0.0281573430384493	24.3512238397471	0.088396455043309	10.5914277264122	1.54144254651829	9.86742074812574	34.1811016134348	9.4605130344472	57.9651383960719	14.2357457163474	28.4246580105181	97.071171791705	6.55225237021731	63.5070437969942
GSM519232	0.0515807582110844	0.0138309695390513	9.16159241953818	2.63997815595379	0.00588263112377089	14.1814861187682	3.21472377426466	4.00175904927437	23.6906300752751	34.6717177137043	17.0275929722118	0.967872247731003	167.634603926377	58.0125900156152	2.96051417536378	0.0303990783368599	64.8921595520034	12.1422054661454	77.8882014790166	4.24399124721014	89.465094548871	112.288554873675	28.8852437354538	19.155323837439	5.51019963017746	19.8165685081176	7.31763429288806	16.0006606244111	0.150666833406183	1.9592795427079	0.736444614275917	3.15494519349065	2.86052945125647	51.9759129811338	3.10201835111922	0.0210624917033119	23.1860081764866	0.0590937965998503	8.14650880876357	1.69477668534124	9.5554252252258	20.4260993514873	7.0038790762589	52.1335465341365	16.1063797453792	37.4607655678497	95.5315177520489	9.40898202481814	59.8083890355677
GSM519233	0.0824257091253753	0.0228383840898863	42.0043214237888	7.02250879128353	0.00947179924150441	30.5988248958201	16.1665205287408	5.01397976956616	42.5711618156577	80.6695917641572	28.8662860828885	2.09419161811128	209.290659725414	114.274394475488	7.29972103395639	0.036174686099359	95.5800039231898	14.0777443177068	85.245497868758	10.4424358094417	58.931122211486	117.342276167245	74.5433993648192	22.5900216357252	5.98744393095911	21.4669362262244	20.7687637235924	44.6366701285513	0.16761544146448	3.01530807221246	0.848878837689981	1.75251340345343	4.84884128918843	93.7676440090019	5.44266618510762	0.0453118216657152	31.5895504140481	0.123405494481257	18.1876793743599	1.38181304256427	10.1829999566695	31.9530414732852	8.13205413349142	88.0784769744822	23.9219501567315	72.8643718055901	63.4507051237815	18.0604866038951	67.5251326949775
GSM519234	0.604585620409536	0.0948585218198098	119.271507846148	32.0821273917479	0.0564963112170546	45.7335036657802	9.87997519523711	4.90354021748625	46.0970894851415	252.562089673306	28.8926084914458	4.05603825621837	250.258950119857	160.756186415587	14.5505819943551	1.50833116952386	195.835673690353	23.2672660739713	90.7016988896089	17.2639180031442	339.074360270598	246.752400532646	107.137193788418	24.4204990068858	65.2990923373333	24.3189443498196	28.517982791039	52.2531452605693	0.520188360120258	13.9557636735333	0.85308654269811	10.1396398337871	6.80930343931841	306.018842052544	40.8876793649634	0.502067425466012	44.2907555779335	0.208125579766528	15.8019829342863	4.0296745428464	72.3995268629587	72.2331089309282	20.4479033961868	62.7129659159372	37.5254352311176	58.6385395276818	136.121441138057	25.4769743730945	137.410880217246
GSM519235	0.0535746293990963	0.0125393049317441	8.79506495877598	2.41994060075782	0.00503247738854922	18.0717285410463	11.2036381307825	3.93232156475155	28.2686767929104	49.4139923197357	21.9208334986994	0.531384493342499	175.873111924077	55.4902334841012	3.8024288096239	0.0219412549715222	59.4534752269202	11.9403029093107	103.811081630668	5.0300402407394	102.357825496749	89.423767526675	41.0979993176074	17.2573400348388	5.44858013638683	20.126325250263	14.4274740641281	33.1386503035372	0.165536079341595	2.76597770430163	0.736753907355262	1.51912404720466	3.93915825658863	41.6502209214126	3.62856501994956	0.024664772828677	20.1264592499596	0.0777540415606375	10.741190936284	1.52462999671797	10.6520233839793	31.1686194854355	6.77723206812589	47.8997057746984	18.5471748727636	32.1418599662028	126.640179684364	9.05327829956715	60.1101166591938
GSM519236	0.0518383964528031	0.0290283298936004	17.1474267199168	5.99492863128137	0.0134292908762973	34.5029252621834	13.6456358840179	5.3204068738456	55.7248066785283	42.095494214487	23.2409653930962	0.786382412937377	127.890094163986	49.0977396440646	11.0811323622801	0.0153719090088947	55.9160161396837	7.01634939470971	87.3211085506405	10.2560470693145	23.306398191083	100.938255312167	37.3891983383282	18.5202622959352	2.4800595581486	17.7500453133167	27.686010882037	40.2490907126037	0.12562928039476	3.11089558582857	0.771416372160492	0.510916651187359	3.22703869022922	123.163847576742	1.19124668062892	0.0935964192814091	27.8525515736092	0.1323499053074	21.2196057236811	1.12946391263459	7.73566225843934	64.3986790658641	5.00146310782835	120.433930481351	14.6923988944795	63.9072316463011	105.929249997148	18.1849084735052	60.5618002022933
GSM519237	0.0434988606810406	0.00444446597740475	16.5947670156994	2.80778963722224	0.00223916166280818	3.2914046299515	7.53377698528316	2.73033583351495	13.1004166243993	93.4664571898695	21.0007011436999	0.328273663607023	219.687233285071	73.5961202193127	1.31308734347312	0.0834433845936996	68.2768374894621	19.2495449758668	161.44803589465	1.65788134476683	281.358704153893	52.3835718810739	39.5852724747396	19.7284236640565	0.918629749458798	18.7518628077916	18.3317920664853	24.3322420087645	0.182177058394722	2.79899934046452	0.911465615754185	0.541611107610418	2.2420380647864	66.0536987884246	4.82516400512378	0.00851343504986187	8.55315348988477	0.0738196184921328	6.78334038763404	0.421602875776306	13.7221291600548	24.9611505297059	4.38051397588977	32.919459119636	12.4999954682308	59.6835538444363	242.96859513977	2.72193130486311	89.3163782247411
GSM519238	0.137030867428073	0.045838625339983	38.5116930146643	16.0317253122044	0.0215719174867122	28.6259478073841	11.5966657475462	6.8492317499845	57.6154049561348	133.968526915513	33.5193469076188	2.46031942909438	227.694306107279	103.432919684714	9.06763211004455	0.0823420926029007	170.310576378804	13.8475737143437	96.0430904352852	18.5301234094912	115.114222562799	147.369392417507	105.344121790494	22.3280956819732	15.5143680766902	22.8075350685468	63.9452079797941	76.9291633831693	0.544708090467554	10.7014688085449	0.916766905239052	2.46493964542365	4.78718395852278	204.390450439139	9.13914210467286	0.219165001154795	44.8406658301532	0.215339757254682	26.0544835609349	1.29518719050768	20.0149817765024	76.4287266900555	19.4334033460071	103.807241571113	35.1742072276359	77.3196961751936	69.5321841835741	15.4106651573001	82.2098599596346
GSM519239	0.09260862892697	0.0168710033576273	26.5584699726767	4.55839768352048	0.00861520160799856	18.8984315086855	14.0819426343914	4.63898062383372	37.0520250267705	90.2685311213528	33.284334624759	1.20759685807193	207.098963321892	122.814545921069	3.34508562843717	0.0396256042461424	130.292888442015	17.0777018007429	107.36180378306	6.37353139528187	56.1939264643157	111.365659497351	58.5375968221743	22.453954925758	7.52717577356922	23.6379319935925	21.4927870392439	28.0112483845425	0.16363142812584	3.21303829859362	0.798779587886528	2.36461097525512	4.16693987536794	97.4838503281604	3.77548581473993	0.0411104042148376	17.9549277744049	0.0782684367312234	13.5129319234708	1.61544664554617	16.2756781563929	32.4391155178724	11.2660276892343	89.0398828754884	28.6301677418864	50.6858893331141	86.2125819688539	14.517493699205	51.7593829553856
GSM519240	0.0595553749470742	0.0231664053157845	22.7264720363913	5.23293864226367	0.0109517827031066	36.8063257522598	8.69368932176624	5.90102232076535	36.8484253376045	47.3840183933094	21.2608923668926	1.14702024722297	131.503696573689	56.5953035505411	9.87882767812345	0.0315253036889568	65.0673079781549	9.12648910806193	87.008178494935	8.50969312531615	61.8576239842866	99.3392298514299	56.4039269689916	19.2616162891672	3.69414905410979	18.3228332413499	24.4355258210181	43.7311925987212	0.133974502542394	3.78790689914182	0.754171402711891	0.843720966245171	3.51886798546073	124.371509250032	2.3681669817268	0.0930504247501033	20.4470347315739	0.120909914434921	16.250309949369	1.17952241679788	9.74889310543799	35.0771881146956	6.80908848475121	87.9803332918172	15.7214871724008	48.0527885145454	66.8897094992774	18.6331342680665	55.8562814391909
GSM519241	0.127489220815148	0.0345541911732289	24.6306234995616	10.9853043391879	0.011260704130769	27.6854235767416	1.50608554934091	2.84059817344722	28.7500031656579	73.3276901317009	28.5566889117716	2.91633940391097	278.380318524869	103.375370115061	4.96034458421441	0.170786167655648	83.3591087176385	17.5080896050183	87.127177473381	8.33906484174407	294.917004552952	126.195724969783	41.2620025190601	19.2374150130705	20.6497671653574	25.286408789107	10.8103094783047	54.554798246396	0.240628109339529	3.81594652847673	0.940483574110997	3.63774527256568	6.81591777539696	211.883134038526	10.6496541139259	0.0432703300362356	26.6561589336482	0.128747684567828	15.0431361312939	1.9969907795747	13.4742669317058	62.9665918031979	14.4037304686863	50.6501981589927	28.9900711946715	41.6452027085657	74.1806736408847	17.2980172955117	97.7839725735131
GSM519242	0.134889851797278	0.0257603077505298	35.5471163851739	5.84948346757808	0.00859264586911198	30.2066497382266	7.33407753878764	4.05135749265891	33.4353289486524	77.3147945306904	22.8874636376879	1.43680599845069	179.436230044797	52.8552327180596	8.32812048941953	0.0335217091586933	52.5976509456469	8.88539962150769	81.2008387669452	7.73314938256615	107.800446800551	126.120707824992	57.0615261059751	20.5857375319493	12.5473070552505	19.3643140356358	22.5882	33.9295827285015	0.120142322650847	3.3061464855307	0.764646695161402	1.34085154852228	3.65561722647906	198.692137717197	5.51365746238196	0.0606929366438461	31.6379858916779	0.108475636283762	14.5337563153451	1.11091631428935	18.8349033592746	73.3109968275203	10.0420116316201	75.6988679002312	18.7373801576779	50.1787190739235	128.774587903364	15.1364553459499	107.034117032939
GSM519243	0.0440208554146368	0.0160379383090027	14.4359015879423	3.37943737637054	0.00454283782885057	14.0333	5.55930392536843	4.26484298777097	42.8264410004386	56.8696692595119	15.7497254650277	0.566568262589497	179.271644046465	42.4262431978295	1.53864549989107	0.0298438702840853	45.5884932856971	12.5495493120507	95.2293765176219	5.14265537798547	240.822698505515	83.2199360999155	49.9851074761616	16.2181272063437	3.3365613110984	19.3215835555012	9.06754261591957	27.7947653969943	0.144068614019422	2.2615479351735	0.740332088399038	0.917428344849192	5.71616395236163	24.4313319458368	5.43816504519069	0.0187020135194235	14.3049784360985	0.055086929940471	10.6835093175624	2.50971052646477	7.86114272188051	27.2685125580862	11.9978303370749	59.2304146290199	12.3539389122852	20.3772946553874	326.515854770651	8.67073261273884	66.6047650012994
GSM519244	0.199863727028723	0.0259552657886086	65.0970379395852	7.93575250968778	0.00912693137111953	22.8650817730435	8.84605963609737	5.22465346178627	39.8332846990185	121.277794979186	19.2844699685933	1.11783414927443	215.153618252069	69.1130112509527	4.13254333046383	0.0474348733687813	114.892087472707	13.0496053574937	114.017130609638	10.0547810476608	254.748712689139	132.634000978311	74.8194452347983	19.2439	17.0083733916237	19.9464432945465	13.6432434161594	58.8437565308717	0.143636767546282	2.32908320736573	0.862811665321284	2.72367439776316	7.45251737535738	235.474918482708	4.11766365634989	0.042671874864468	37.7983142177513	0.102314127132798	14.3373555737443	0.861729686452251	30.466334179301	74.0199347748273	8.6622776721661	80.2389161474254	12.9762262394615	35.9570245775516	203.802307903997	16.2852142824436	167.828233039858
GSM519245	0.121443924467797	0.0230535864986177	19.8547570507536	5.86852701745014	0.0082582395115972	16.7532464394249	5.0363369065002	3.17389952763037	30.7576094894219	49.4054440711977	25.6394445130164	1.17443979400904	244.739215210773	83.7689487345656	2.72967094181652	0.0647238966371775	72.3224598410495	15.3277487410007	84.9520109655596	7.72565165795686	52.6582546033144	134.968773501248	43.5297674111209	20.8368735772239	20.5598410648528	23.2393035734487	18.1214711570908	29.0659542236524	0.214715060442547	3.43737436505319	0.897828767106413	2.50225198231223	5.41681090410104	108.343002534347	10.0327253325784	0.0512701228809538	32.1333937700917	0.140726925258947	11.7268	2.11573818063399	18.6942035469044	29.0738742861971	9.66160214401215	50.2941922011947	33.8108335996109	47.8982686185552	83.0989717392242	11.3618818954519	54.6689045402708
GSM519246	0.108550310226356	0.0329627473547336	44.7465439342284	5.91868844898794	0.0106579567596866	27.9687700386561	7.94192640475251	4.87836240999235	45.3115352078272	72.125730807105	29.9997161012963	1.14186934724037	211.793636778962	119.475198912477	5.52194393864193	0.0310082730837538	88.5864321696368	15.1130393823943	84.6737528297086	8.34926394020711	86.0126218804883	114.176044102376	65.3368950885549	21.9171088085775	4.53805599695966	23.2887618426369	21.0111405818811	47.8777170614377	0.196161459881408	3.98842433807686	0.901411907259534	1.51995440510063	3.92659816340926	240.069834298472	5.12576625100282	0.0648621887541693	27.559489695096	0.22107852269851	16.9910545450646	1.35889506148786	15.2519872732391	47.354321274929	7.86683930695632	86.8113172226959	23.7311012911629	64.6899611482361	109.444157200392	15.8122260889568	76.9994244030957
GSM519247	0.0657688244857456	0.0210869871411455	20.3758499484344	4.64170508117878	0.0096159588897261	39.3604665547797	3.8373028935977	3.34895754239219	37.462432676366	93.7233385443878	31.3793959078912	0.778024790528318	350.649461477221	174.550949990893	8.48007908643028	0.0480284367311261	72.0186896641526	20.5701354958165	108.826553126658	5.8801095293785	205.770245565266	152.416117814851	66.2194362493009	22.7820589444006	8.83586636759039	24.8960392342623	38.6476887591289	33.9197379127091	0.309306078998081	5.13776155840806	0.917629954821573	4.65005572010543	4.6444197354078	103.009774789029	6.17891717097685	0.0404754281752212	26.8306878331486	0.118169012034696	13.9119259751697	1.39002127470848	8.8041729562524	38.8172645797704	10.2251003347118	73.0760933638978	25.2482162692825	66.0639723909985	141.571511389204	22.2988980849496	62.3294415720486
GSM519248	0.28349668764366	0.159921172096481	52.6835957974981	21.6990422192444	0.0450387955498276	42.514405338875	8.75737034550671	5.70213054481382	54.545069592774	149.559063452562	35.4550072630191	4.34444010485047	296.476905811891	201.910489598395	9.87679717824427	0.144185391583909	183.090993608628	19.6466051260849	89.2665931654619	22.9192717134783	159.864686213668	235.42643220209	131.121998663585	24.7219947971468	34.4156317053736	25.0271640157787	59.7361846751188	112.606255559237	0.571551920380982	10.2558412515245	1.00001201083596	3.63036541232326	6.16271845903012	298.635405062915	21.086412383618	0.348732386022167	54.2570421500775	0.157315075273949	27.9395496378368	1.8289598102282	39.2135957629118	108.924446087565	17.3362695206105	96.545137645964	40.7994464994218	87.4673469577206	135.60718471601	22.6251460135148	101.192485421424
GSM519249	0.0618924920185842	0.0124638476206372	11.9352260781908	3.21502	0.00798477644374841	19.2907842648243	2.64465146569796	2.46530771732858	21.400188340433	46.5335073474084	18.4186879600751	0.518786898032633	169.284181892529	52.0193793466347	2.85279646061608	0.0365867422837886	63.4510676988801	11.973285334849	74.1182278552012	4.17409552559422	170.805294107836	83.7063960457308	38.9116021706996	17.1921122855803	5.19741481135112	20.2360890434727	7.75214237122865	22.8074985871981	0.114759537194522	2.39197123188242	0.737342720066348	1.45907883011578	2.63923060046698	51.3411708566412	3.73493443133375	0.032701537845251	22.1823755613376	0.0654568058718465	8.46431630212725	2.13117915688358	10.8696345269176	29.2854495430763	8.6721373127576	43.3206818383854	16.7698951171156	26.9371777343992	108.52723104775	9.49127150659865	51.7731567950924
GSM519250	0.0925949354354313	0.0268451729135567	43.6005688773581	5.22199572186358	0.00897688507892036	31.4241684627276	10.7486624274663	4.94294824296904	43.7278459350759	79.5622974958139	25.0021513595387	1.9091688989975	236.780809763092	111.779357077962	6.94979292231573	0.0388931118738856	78.7928272496077	14.1966071740792	101.929006530374	9.4810749561902	59.1770690623433	118.449674798797	66.4529256188421	21.9598766394934	8.14878004731854	20.7216069308555	15.992594965368	33.0560627072564	0.104684812564436	2.20008489741216	0.860367783459886	1.2935737900637	5.03469587748919	145.731612188293	8.66799386579559	0.0513772267538378	30.7493098957232	0.101704137737738	16.5406488180298	1.21593931720264	10.9838358832369	40.9173046451188	8.11169386025255	86.3155421191692	20.0726756610728	55.6165080624359	99.5136739244477	16.8304988079203	93.9692688593855
GSM519251	0.0420908742973772	0.00918851895382607	6.93310646839917	2.18844040457619	0.00393473619613767	18.0114643433338	2.5527616678849	4.9458868482242	27.159919919882	26.1654023011484	17.2022761403786	0.370689919842375	206.709137871837	66.0171975907929	7.9993050696146	0.0266961352606457	55.2913238728181	13.2821897706305	118.486471914714	3.76202086290775	82.1487309917717	37.9741757408665	26.5862615265628	13.751393310933	2.30416416877456	20.9452117072776	22.8967078787733	62.7285513490909	0.210922947798468	3.34146	0.906723051871713	1.26213677316989	3.11635588311678	31.5738167661745	4.52109488487518	0.0134981181885532	8.88693260730002	0.162004612493351	11.786624453067	0.755805804454614	5.16519690079166	20.0055311120209	7.24562546191579	43.6249152664115	10.2541783315681	36.6141536687542	73.4331300366224	8.07266641488934	26.8620100661818
GSM519252	0.0705938313447591	0.0276184613559705	29.3921511552448	4.35276573693454	0.0114301384323946	22.9212138123176	7.07779049744652	3.83957186359536	34.5333775152085	57.0862030060877	23.5984954014131	1.27805684181042	184.107660746659	88.3077340535201	5.11348939278991	0.0409542684476583	89.7004542480923	13.0488013843773	83.1694361844465	6.92786584533934	76.4603208661602	96.2647297454292	62.9227288262561	21.3103704456892	4.71833038916455	20.4620404372301	18.4313761796685	39.0458933765523	0.170271747063406	3.66270768897935	0.844792956755147	1.75585947466388	3.35565618096741	137.166520112455	5.29626004773458	0.0645509081586429	22.352010506053	0.139379751066816	13.6017645994344	0.973560757663986	8.38648803303692	35.2806338214029	6.94767222601323	72.9103055797069	18.7614898415304	63.516112454475	78.3897901550187	8.76074406013887	62.7294400104113
GSM519253	0.113872790184283	0.0412356750101466	34.8536642117589	9.87395709795978	0.0137818536875326	29.2426944267201	9.64250573701404	6.16557198939503	34.1164338442041	84.1047899841247	23.3745831601182	1.0019459973262	125.490051432953	50.1139470481686	9.70901854220049	0.0688199049785537	89.4951597907003	9.60443105470469	82.839644440891	10.9805622647652	123.13599059028	122.588302971048	69.2692	20.3175483173857	6.86975717450678	19.1059017283172	25.6490126562366	55.8775627519459	0.240231914784873	6.05887991551259	0.712027911816319	1.20762770676355	3.75356863493833	75.4718390617519	2.23290918998765	0.0916008399069733	31.4250582419155	0.163186153275662	16.7256522488521	2.20836726021243	21.9027290155289	37.5365761242369	7.02414494168002	89.8031659138336	22.6570055450687	47.732258459269	139.755385896511	15.0240548531272	92.7163941393953
GSM519254	0.0759700484220291	0.0296467063867909	40.8522133619445	6.71877520194164	0.0113396583756796	29.3510553224709	9.07671068871967	5.99892499556812	52.6237697942153	73.9148328168347	26.2938772596533	1.4163446688494	205.869022560334	77.1018259809514	8.03296302431226	0.0358166463619753	78.9124716262781	12.1933405563449	98.5394712109077	11.0946109918629	66.5591625477927	97.7760432284058	57.8995173236558	22.0756246728115	4.66353201243398	21.1992413625802	36.0419151731082	41.6981832727192	0.189580938953722	4.54064582531133	0.838849501291058	1.81072958060431	3.51828266178447	172.887245415337	3.33852201749717	0.0755896598616516	36.0639794193262	0.173360693888481	18.0853274863708	1.06336595100637	11.4593292153878	59.4096738600395	6.45307601863965	86.860974575418	18.8115866484408	64.4971168953985	94.5349763759801	15.9390800989745	81.4746602657616
GSM519255	0.162920940946605	0.0349882723587261	65.4450160867189	11.231893103188	0.0159544552933168	29.7569093390578	5.46342105789309	4.29867728720656	39.727532887335	109.127558183168	24.1933814259986	1.58975311737721	229.200507309207	94.724130051915	4.84204991942641	0.108822464254066	109.445158497782	13.7268521031713	74.5217463937808	8.8150429229221	161.404719882441	156.827540835811	104.269373490544	21.3397604421387	11.8817045554528	22.0385266446394	20.9047148002642	59.7569233788522	0.374063954362606	5.64846855997312	0.78742722184787	2.0502172325462	5.22900265588186	144.223931405753	8.33991635778989	0.0714548220961735	20.073941907817	0.155038869775357	15.6606996984931	1.5812130202101	22.6381351952718	35.9036529124544	13.3382120140357	73.8673025490626	19.5585866161341	44.3176372829778	116.898604886014	11.4076014720328	98.1614752844999
GSM519256	0.08650693762238	0.0236438581893277	38.9595275738687	5.47567825447922	0.00996508538850463	35.8388212071556	9.06726560158699	4.1921004374776	43.9433300929141	76.5868522015228	23.1714125724917	1.69532766628607	212.991273365738	77.3875815248125	15.6436918052802	0.0368527536574234	76.423353076351	11.2807250430754	98.6517290497322	6.91947541038316	90.1921593728027	86.6852234456812	68.1950577095248	22.3677281537359	4.31205891332522	18.2896737824823	42.5967599144156	45.9576507916033	0.188069390048769	7.14415427370618	0.875484366230256	0.743398557682226	3.43445347312518	201.619739170912	10.8025541314655	0.088832973069282	29.043281179681	0.202717852227029	12.8161359643875	0.877258975237059	10.4281843010364	48.8735181897495	4.91163156198098	95.4379108999469	13.5954814618211	64.4445751577112	143.424849781485	21.5540918669631	97.2600914989431
GSM519257	0.129960028566101	0.0369414431299857	22.8350488876402	11.5190210850409	0.0150487708551372	36.0835501572276	5.44871583493208	6.08272628519338	84.753287214715	87.9406302153441	30.6150249927262	1.54446228324589	189.744518215086	69.5262726644085	7.89468560399667	0.0385713465453841	101.119428489269	12.207593707746	97.232	16.3537409980342	192.969057277877	150.811338349076	48.0563671331421	19.4683665509703	13.1410638803482	21.216634512335	33.5826564126932	81.5629800946564	0.346727240072952	5.29214967048944	0.814001356366565	3.59527918314399	4.9224150594289	183.164709014616	2.54107687016891	0.10367377859174	40.2425754076811	0.14851463511244	20.9756309107482	1.60530784956203	20.0329816107671	90.3703644127775	10.2455730260139	130.681982462934	21.1438516498552	61.9295532510786	140.531625414498	14.7540119847196	108.600390629683
GSM519258	0.171351630405545	0.0272789764804547	63.3852995420582	13.7562067934787	0.011520831523593	26.3835606770401	4.08230244142882	5.43497248938579	42.0119199288974	115.459144667005	26.7982784582175	1.57063643160456	179.451669037698	76.0785020395538	5.13014546882384	0.0480442992623736	84.1578631671574	12.1950582105926	93.3855707071571	7.89241616323783	112.070219954323	151.027156048953	65.8333259900877	21.2010187059881	14.3457777424054	20.2407067179532	18.8703983446356	60.5084270150406	0.133377491649356	2.93718107008335	0.811685312631644	2.41622320936587	4.68142887863226	195.962560865943	6.61533008290981	0.0781298985007874	38.7478748429684	0.14282076133967	14.3141700969067	1.13867106346148	31.339690115896	49.405395612183	7.74484009814715	77.4334689895947	24.577976419295	60.8316526919781	131.720337343064	15.1166881831112	131.960721571311
GSM519259	0.212729080764822	0.0962378193638054	55.063106942085	26.6033705792296	0.0384702660068475	44.6110624918356	18.7446979266083	10.0153569569677	87.6804152704841	106.324628856165	29.5292929657866	3.35658099334607	172.872377208471	73.5708236158021	16.8399179094738	0.0485463630456524	175.588456754265	10.0521170791814	90.3267612175996	41.3672603608372	45.4383136692863	187.221065707919	93.1774730010389	22.869649814376	14.6061013773323	18.9125507611558	60.0906145141168	110.702160013098	0.32038577311494	8.50498927364495	0.806188836764288	2.87965668245469	5.15689253002861	719.540589824168	4.69005382031516	0.388802470909606	48.987242892739	0.165819270016759	28.145091210954	0.750649389769966	29.959573792463	119.207205902959	11.4109392631512	171.981831960941	23.7816216166497	88.9568639127475	116.415589217473	22.8218971123433	117.192993698478
GSM519260	0.0511847850554753	0.0168669123206685	19.9005171461364	4.00380961094702	0.00728536065029363	29.0305482805131	13.3510939789055	4.47225609518829	27.4514615594616	43.1438489984112	20.7863706462027	0.990460607132059	151.616824471709	62.9706256919928	8.45242529030988	0.0304410484677866	59.9719636523207	10.2237629193546	90.6546154248994	6.33691455480874	50.5789832440179	119.568906249821	40.3661362476549	19.7012055555616	4.64214021610723	18.7542721569127	15.5489868764614	37.4443170892878	0.0942040337054571	2.94748818803738	0.734527092209713	1.60957901650507	3.23976826664934	87.7039292424751	3.65091083454494	0.0442327616806854	25.9595521410011	0.0878160607876937	12.8682536155888	1.26703969810648	8.46398840480973	32.3111091539394	5.93421160869601	66.5754450946627	19.2684758150054	52.4563922019049	74.0672588098816	14.0333802494966	61.5273312149255
GSM519261	0.281269942019189	0.242096952338132	118.960790541042	35.1962996386341	0.0516604276602898	37.6426756365705	6.12184	8.27975157282811	68.2171340952472	132.85728088815	43.6437381838939	4.27003224654691	283.130565214261	124.497490015094	12.0698945911024	0.296076536858972	172.091174904331	21.1162367012212	87.4199559916719	22.758923669961	395.693302264476	221.459666456358	121.155384148503	24.2030075770994	17.3710628581615	25.1782536537894	63.5450297072428	195.865233457093	1.32288309401751	16.168451725122	0.952215896059674	4.2082793134845	6.89201457114741	546.283357638934	21.4565119794547	0.510110698533332	54.2846454738416	0.414642925717067	22.2197211268661	2.82111139533475	37.5323036230536	110.49604538669	11.1213348819847	94.3543062763671	42.0054624097568	69.9716	149.217835140655	17.6778151703821	142.825190891689
GSM519262	0.038888319716001	0.011684729920899	12.4186011346192	3.21084861100062	0.00525856680147106	17.8624299563205	3.8784594267289	4.09815076809281	32.5236295196816	53.8188391628853	12.8527206363229	0.431849200885782	159.963496709082	40.7695468818065	4.58387381073935	0.037002200981739	56.1000009627775	9.47255151983415	85.7069963637931	4.53122015329272	132.956505972372	68.3409704490204	49.1835798097902	14.4842647169977	2.9047406962163	17.4412531944108	9.3526757222972	35.1039616134524	0.135707273527842	2.03767090500905	0.702676433458328	1.10692891140222	3.31227099087309	32.5391124929539	3.75204748992565	0.0268469774951728	16.6214316399498	0.066991326160521	10.6005446317364	1.35693790521546	5.64338300231169	23.8307054690087	8.54499503463915	50.1182365805576	8.39805229378767	19.6120728509017	89.4187488011495	6.34012863283964	74.2088420148327
GSM519263	0.0356572546020936	0.0117756789110666	10.1659763782033	2.93000946951673	0.00590687546136828	25.0278974429962	8.13504725737463	4.86206059442796	39.6085231468269	32.4061540060335	18.6660659005894	0.309958889587608	124.249576355913	42.564685996399	7.82574052822924	0.0132631577083068	47.6323692363937	7.30350823587451	105.223587171758	5.6870019632975	32.0190403943199	81.410676963461	21.0006250365455	16.2546131151901	1.18330982457263	16.5886387735782	12.7158391013362	22.1330625374183	0.090530000844926	1.87337462261572	0.712720022843991	0.621048361086493	2.96980540395593	42.7341695450305	0.634159247518949	0.0407032204374028	16.9599066793293	0.0649300881041204	15.495151060852	0.84499779202806	8.08893724516581	36.3254815658202	3.31316577446932	86.3578067894214	10.2022875150309	44.8051278885554	73.4884378094466	14.0272	44.5308352015213
GSM519264	0.0825780063943207	0.0285788304384946	18.0315465319997	8.01987153087958	0.0147153699247603	35.9880383809381	2.80879473311649	3.83578600106306	28.2147330084061	54.5100122133432	26.5026124446837	0.684025223649206	191.486415804986	73.7245166940052	7.81562140387388	0.0625618419523652	94.9594467267147	14.1813891139215	93.6222799257294	5.90045203449674	224.429743279905	105.08774245253	32.2236544122788	21.4345992643645	11.9085640877009	23.0529894590186	21.9978653956921	51.3207	0.180576548130709	4.45059019895786	0.818449454644082	3.70031651739289	3.50947936502839	98.925460778031	5.61047108984912	0.114842847119077	27.4161149125511	0.0929626690202276	13.5145322847581	1.66659432217963	15.1833207984348	41.080788436939	10.8823762019703	54.1348987566808	29.6793943622527	55.5090673411035	70.8162921309476	17.109181513496	65.3680755527738
GSM519265	0.169943556880205	0.023902234724059	63.5063514480866	10.2407184459537	0.0107762356709227	22.4230107488147	31.2254721873591	7.28302051320835	66.4616522120767	143.782808109395	22.060715257977	1.05882030718024	277.262215417683	83.894342165493	2.54769881954496	0.0385515171868736	141.808403752745	13.2565595456284	127.727596765001	13.5345116346576	321.107132907739	106.50041787401	96.7506168056611	19.2459702536939	11.9043871781073	20.3254344317409	22.4293057001884	52.4424809027216	0.371869317099538	2.52989820151632	0.801645563615471	1.04355491452012	4.90149924880199	265.116039827455	3.83206960063168	0.08018546380599	26.7353074374734	0.0908694879385694	18.8094478696183	0.617310208452391	28.9555477533573	89.776936534756	11.514080899673	86.8757270447036	11.8947304877384	32.2953878089725	302.666048067439	15.5389054481767	162.473537179965
GSM519266	0.0540259553660978	0.0125465403353989	12.760623197741	3.18650197962574	0.00533570317181297	9.65834289502142	6.29089056227781	3.18216445958298	31.219274466793	52.6994676647048	22.0347182890417	0.341496637761295	204.399	84.8511906706281	1.49770714942753	0.0358314036139571	70.291085929172	19.9521581639662	101.094886029378	3.62429236512169	98.4213264436735	75.0832447368313	48.0337356928675	18.0730890227987	7.40589030527118	25.9739641811642	8.45319862311022	22.2757848145318	0.289881550586831	1.60255077036254	0.849062000143504	1.23335669615716	3.47319892937207	20.8874777967072	4.99943629994479	0.0200836970679081	15.4533067760306	0.0451424292953412	8.5584549066166	2.30877253991692	9.7034093035956	26.7142173166341	7.60159808863337	44.3299044063413	26.3980041536681	29.6300272749372	62.7940445807389	5.9613029879016	52.3536523820631
GSM519267	0.140926558123628	0.0148408213682572	25.0162121487756	4.76759811016598	0.00657982311007282	20.461799899852	5.02343248650496	2.95399749658759	35.8525198589133	91.9286705417047	23.9622747753945	1.17685489703081	278.433636503617	94.7332763962539	1.6325697180015	0.0547873507871642	67.821803592768	20.9221251934494	91.6517742915883	6.49539556155186	268.430427190652	111.965424669712	52.516525484172	20.3443086634621	10.888938881404	24.8715095764547	6.25933575410451	25.8113655741082	0.217222784434818	1.80540495950743	0.887650151517263	4.37273340898289	4.76736736574364	255.067270095675	9.12608997795853	0.0289954520929899	33.625216444108	0.0714336561024195	9.94765875800369	1.43627323629413	20.7659646736556	54.268015544123	10.6162890624499	48.5937459371177	23.6478992029555	33.8333138489226	129.045078492298	9.05600519907435	115.628990574917
GSM519268	0.0192840476252384	0.00993286351432468	6.5462940074649	1.20685943731857	0.00593183221189535	14.6390330578231	4.4617928675217	3.88399836169107	31.520122551902	27.0945339399956	15.5724351365988	0.219375840426695	115.374973633693	43.124593199108	4.95110016679425	0.0118758814760859	31.8828129242644	8.31072817884958	105.387202589561	4.06433243656112	23.5631902017712	48.7958560386662	29.2176323615056	15.8435980917038	0.409270542284226	18.2907	14.8425187985648	16.3039264926644	0.118638265903155	2.06521648428264	0.764146368258961	0.13659701877501	2.11677737911293	23.0060864029186	0.441544935088698	0.038401206513796	10.4112226758827	0.0715710163308027	10.8811042878367	1.28884401599318	3.09365780083789	13.4788420797389	2.43908934909099	71.0349042521885	9.32532042037057	37.6411825430205	50.885199368928	6.14950167022623	25.893592783091
GSM519269	0.0386930113517883	0.0258744628750063	13.098050066808	2.73258327166953	0.0116331998758029	23.2200785737018	11.8304692711835	5.45077618211404	42.4330446752998	33.7818805732257	14.2393375232122	0.461223889371583	112.146724103326	40.3983223276277	8.75687182530439	0.0178448404091447	55.1778718936916	6.49636786381377	93.9170683611374	9.85041115990559	27.6443190209421	77.0115283727318	40.5069299661051	16.1403507249634	1.14260054486376	15.8790915760448	14.5577401443977	26.7630065881806	0.09922844533685	2.59617895473108	0.698974352288823	0.467857443143616	2.79626121015276	80.2501924052308	0.691888411034999	0.100238371571602	12.9486794875407	0.0765148324695413	15.837461716237	0.853744631414251	5.92734283729712	28.1605420312653	3.78105854511285	78.547150110638	7.15973917074675	40.2482	64.8233544884317	11.2552891019261	34.0623654332166
GSM519270	0.113053713025007	0.0264061897168731	40.8542019839703	8.04709184315751	0.0112542012834055	35.1543874439635	5.48337366541602	3.17066543368649	41.470210966249	89.9801820565529	31.5926853447034	1.33506863492899	231.789907407533	120.180642103997	7.56850559958926	0.0501316665728873	147.246094325495	14.463464751039	101.567942357656	8.24848334664823	112.601148640299	155.453960763058	69.0490395331897	23.1039764653391	5.73109704063908	21.635804931974	34.8291006255867	51.5005087424413	0.358404915553464	6.99822071433002	0.934406124245269	1.6096357279974	4.52500333818093	179.34985886876	11.0048268683021	0.0906262811899619	29.817190414554	0.196257477282192	14.1411660592681	1.27298454902651	19.2224466578405	48.7828881018992	7.79041357413259	95.4312680979597	25.0118582633449	74.4983977615106	89.9317561989351	14.7882751335949	80.6493849131136
GSM519271	0.0535718015395909	0.0213255369733452	19.225833398638	3.41145455970683	0.0102497902029223	35.0040720004023	6.89417003757145	4.20398256522775	23.1717911372434	64.6493153360607	21.9877346905011	0.906935821008927	146.791592802221	77.1062248601109	11.0335275003328	0.0837839922801234	107.342498136103	11.4207175827758	63.0719729359395	5.33013966188653	64.423168817662	113.552642019572	56.1001682650232	20.1608713406129	6.44331951224309	20.254256923012	17.5479594962354	31.6183299868425	0.106590277742189	3.82669328983624	0.732880821956669	1.02312940706787	4.61231753206337	44.9476412841868	7.57413900715637	0.0470069073517088	20.2314435343751	0.0867286662174928	11.1959864073382	1.70549689738404	8.10332217522659	22.5700037497687	10.3161644045229	84.2299897905073	21.8616714818628	45.6376515139486	34.697825440602	17.1929797836465	67.2760497734165
GSM519272	0.129557962340967	0.0168954416617649	35.5131217918502	5.41240012791284	0.0106882615286093	20.9417375027574	8.72930745797693	3.59522641477912	37.5574231531114	70.8323114379184	12.3485050140546	1.21787813471553	181.795037825226	46.4999258640198	3.34802407600832	0.0847211074118885	70.3184918426899	10.1350978354703	83.8159958589691	9.1593827407199	138.677159135051	124.105102960398	61.5435490926859	16.5810044444995	11.1682060673378	17.3257019613281	15.7497169631691	23.4437319847486	0.157802423797157	3.59814067014133	0.746250334177932	1.59219247420907	5.08700965901184	100.661288331087	11.7158877481549	0.0672986320535879	28.2035276943915	0.072695160221714	12.7467516368319	1.15787317265537	20.3068231588241	56.839623314089	10.5971688890588	69.3311129920611	11.1475065323979	21.2776697625729	165.32820277933	11.0963933529026	83.298979311624
GSM519273	0.127489251010812	0.0261915552619	35.4182806159775	8.03856898615548	0.0103155024196427	27.7499447867242	27.4337093653627	5.91751966984158	38.1240232834245	133.767952848214	21.0555277483078	1.16224	193.592812294404	81.488792512998	7.80132243547326	0.088441229744179	131.915938619482	14.867225550994	100.300716320874	8.76890033639501	98.135756137855	178.784711158421	90.2455710122711	20.9504641607819	15.1705322434463	19.8577633933275	19.7204503489437	42.849488500803	0.16889683709952	5.07853106231529	0.808137845230823	1.47466389219445	6.44271277936263	75.8100495710311	9.22489793923444	0.0658023016426648	27.8413510274093	0.123150322839493	16.7969439691243	1.84970436914057	19.2940949927542	24.9097189382554	7.89369153308757	105.475972330841	19.9647510380479	55.7053697886073	109.033180566009	15.5078092780493	122.468346768335
GSM519274	0.0524048727566771	0.0130565200054495	6.87805192876914	4.06337086590666	0.00510459593848124	13.4252975446695	3.01601125969146	3.5426177091951	26.7718042519633	51.6782220247858	16.2415576695629	0.219812871806615	188.403886314884	58.4113927552393	6.57863191493223	0.0262064134923157	40.3871813528497	13.0542027368173	137.964524283031	3.98053265170728	315.587906035492	91.6595785516151	30.0442240264771	14.3895968866152	3.19837292873811	19.1498704778608	22.8943349393141	36.5240929930823	0.28700866477185	6.23170617445796	0.887336764114244	0.813528121231249	2.34874213804577	45.9711949607067	3.33493858307236	0.022703707826803	8.22842262700562	0.126482615211761	13.5603623661802	0.634099521385973	9.58514027820766	27.0971174854651	6.01500217046387	41.2578654953919	11.1229432930965	36.019955652478	119.090331781375	8.62939062697453	32.2846497823957
GSM519275	0.248957475166143	0.130396195273907	160.278514939613	16.8226604162625	0.0317464318589642	41.3091234452166	3.73248235156668	6.42768050290336	60.5078286400656	190.989041351264	50.6230578482385	3.86421943889373	289.198301912307	157.31374428513	11.0877531404932	0.180659775290802	198.306211753483	21.0877642284154	95.3662745602488	19.2035857113565	327.595768368004	189.672862937015	137.714023685439	27.1061016225994	21.0465821309139	26.612290455388	68.4025734274088	89.1453910685286	1.43021142087043	15.404500758723	1.0777060195225	2.34077066683436	6.12743710711654	207.092300277028	16.0258374774038	0.233890002082011	59.0496955310653	0.416362809502998	24.6191831454759	2.32590898390025	45.9267844483555	107.289463367259	17.2019028905485	90.1473481290888	47.2034927293972	82.1614951726194	140.172756105686	19.7917191896128	117.485212598225
GSM519276	0.114687265795498	0.0840387239272537	23.4822424042152	10.4635357367126	0.0225363519387793	23.5793715134818	10.0423156016074	5.15683001911231	46.2700524603633	65.1781533641182	26.9505404686365	1.26998545041361	209.206572211265	72.9676005177369	5.71508069992135	0.116228641826207	124.24074706724	15.1335830887091	84.7300084784526	13.0205114505047	268.434746365934	183.384071948428	53.419285299132	19.633024238044	22.592818327467	22.9672270836288	13.4410224539302	63.9255391386078	0.296254376522232	3.90741626747044	0.907231727566853	4.09098984948748	6.26642399512289	105.868428527776	6.74045369971746	0.0884667284432648	34.1060574028353	0.116794320050555	19.4242792962229	1.64962712552602	15.6402979491903	54.3381329022858	14.7618400645907	82.0902566533759	31.8329151164806	50.9761194298212	143.292215640531	17.1351559734671	69.9490989624713
GSM519277	0.0435747283884693	0.00384108401884208	4.07837598597548	1.93431119277278	0.00376458281500414	9.05445488075284	2.22977908885062	1.62233470667256	13.555612554517	53.5292831623642	11.2352614544846	0.1945230110405	158.693061996311	58.1303670251757	6.40089342129889	0.0426242592562043	69.9413338930371	13.2044567068995	102.552028720791	1.71808064949104	181.068688603938	84.6426084511998	24.382435416923	13.7581718095077	1.0199656857007	19.4977872963582	11.8104272329015	25.9935000533238	0.169513049438339	3.22115589088937	0.865310429985633	0.658287430436273	2.03478905159649	56.6096797359171	8.06571893278415	0.01304552952312	6.66460093885977	0.117292102372915	9.95694210172097	0.594419887093556	7.61204030051229	27.4161816708501	3.86876767423585	38.0693932453605	8.45419168984665	42.6554273238058	44.6731222691382	5.85433915827252	49.6938155801845
GSM519278	0.108316176024822	0.0206946845845935	39.4784968572966	5.69044484799116	0.0103367702050014	27.2020146588463	12.6714268876897	5.49764030118637	41.6387210379492	74.8212663572038	19.4572625059689	2.26572118043264	214.194112891099	80.3178287240203	4.32484221536796	0.0789870056620138	92.8215712919895	11.9722012670135	70.9373533558622	7.1680349843097	78.5304834881739	103.794220607123	68.2812821268668	20.5246915705124	10.3226898661937	19.2536580589352	24.6909795320407	40.8437886030494	0.264891088213268	5.8678545236702	0.838055616621273	2.59297171251791	4.34958855277748	149.583253249556	15.9423978073362	0.0710939062041417	30.1466376296071	0.163679518940877	14.2200661781943	1.05412827045578	11.4487374825937	37.7227407676166	11.9183853393606	48.1758465514742	14.8312292016384	44.6915746550111	113.889867073176	11.0373975280062	55.7357994879832
GSM519279	0.0492702690750665	0.00785286851543138	11.8902490850884	2.37393667645217	0.00527568965302529	3.38385998928946	6.65155263293615	3.70886510596636	35.789224207222	50.7085468174593	16.2841990465892	0.51375491075974	149.020304538193	48.9865240526765	1.99061072620871	0.0297982463713993	50.4283781798248	9.85807561917802	132.601623061466	3.97183105303221	70.5134860665292	42.1461761433668	30.9551210238778	16.4607961604103	0.243542646732023	18.0262484725172	24.8506466872402	24.7925721488388	0.188849212185738	3.80145840653877	0.940453541663737	0.144686779800058	2.07914226213582	48.7035516710884	1.38697407293307	0.0259774201891481	10.0774030727797	0.154567982606128	12.9490915952236	0.591707254154687	7.60865560711174	30.0404917567876	2.92390592725664	49.5620931771757	9.69058126619151	48.6224852040403	120.421281638099	2.14260722656278	44.6837470727417
GSM519280	0.12919729565364	0.0400867077655355	39.8399221101627	5.66686002675288	0.0128201896376604	33.9993018229961	13.6131392783603	6.3414468866763	54.5772192669115	75.158	30.0851611690303	1.22928393324211	223.407081704856	86.2735027216443	10.3904913420595	0.0566664380178747	114.649677874943	13.8731924632145	86.8359179812097	10.0638086546718	110.478852971137	106.738011071416	69.0570734231475	20.9101356411452	8.98547731390392	21.8068785031078	29.3156809634549	51.070793750636	0.258422858888758	5.26844012055434	0.894683434860778	1.86532586112644	4.39743716164738	135.525481572763	6.64309124930582	0.102651884922121	28.165453360322	0.167027945732116	20.5615287682814	1.10028329528965	18.3574360290004	59.0380974575539	9.30101167871734	77.448046162972	21.9685516270973	66.2658353825309	112.633176317119	13.3072040936922	80.8813013823601
GSM519281	0.0217184512103093	0.0101686787244528	3.43750537278764	1.09274473903516	0.0064205337340743	15.0232371919153	0.560700183534897	2.58178403682567	30.6119072040602	18.704192869828	15.2854817495593	0.639566913987406	251.796730624314	108.784673796074	4.30840482745132	0.0325221137790633	40.5565262155646	15.2110114940819	132.966900450415	3.11212997350553	248.518297576504	75.4619602921286	25.4460846412823	15.3912930253975	1.20863390107229	17.1901072600972	28.5734893083271	50.1730909728139	0.270367863231285	5.53372262199515	0.975321475025574	1.20760411924834	2.94831061380375	135.707593163038	9.21788858834129	0.0410438301973582	9.62937947501649	0.142860466313616	5.96104234677387	0.150601931514917	2.43069680341619	18.8146274022342	6.18540323663894	36.0779323300649	4.63190270487698	44.3757825912734	263.239613588365	7.41441391058468	31.0628690710925
GSM519282	0.0347792260442014	0.0103935451060746	6.3457227160173	2.65116236343258	0.00693519938509029	17.1410249548047	5.91388928370999	3.6050374200802	32.0370333370091	47.6323371768295	13.5183240305641	0.291856474326702	136.178085247101	44.4638419952564	3.10161544511989	0.0149538794450128	50.3284057011457	8.42497409496123	86.9558406965612	5.19697773322215	45.886567964775	71.988832353509	38.3087231735854	14.2449855419716	3.94810249810827	16.8895035403545	8.02712332386068	17.0601065980457	0.0941583287934175	1.48563222458385	0.680747711761748	0.428706840749961	4.00392752153357	27.278504564738	2.56836260783544	0.031634670265322	11.6940928142447	0.0360075909285481	12.1158085060947	1.22051639290589	6.67933820302595	26.0915819145537	5.63529538824202	95.9167668555657	11.4290192822315	21.0363	49.3963454947401	12.7692695942733	30.4396135481265
GSM519283	0.11961561100097	0.0130333474697984	37.3203318446868	7.61776602231087	0.00748495378766647	27.3365581297284	10.7469891407926	5.6871166010984	36.0102986659022	62.3982714201684	18.1036825576347	1.90148189814066	168.798072674338	52.8775591239136	7.35135410338599	0.0571168752287018	73.4257132704737	10.9541238150981	87.2942868195764	9.88311901813114	90.4513765025934	106.707700320366	53.144333019205	19.4458474463467	3.10191695813079	18.8403066756402	20.5774188693172	39.9824184819512	0.168517258484809	4.89490991170894	0.784673565023111	1.12117957666486	4.29921655802416	79.5313950677912	7.61622402676643	0.0594225588363055	26.5652093014791	0.147403493500862	13.5424098394933	1.44629205066339	14.2665218730757	39.0454310376801	6.43491065620513	60.926818394306	15.5187655453654	41.9354269783702	142.871968462237	11.143825812729	76.7215480827974
GSM519284	0.0910298926088671	0.0522623968354984	32.9707899712173	11.7358937875214	0.0274348312703561	46.8138805150463	23.6149099693748	7.68582972315737	76.4482877459434	63.113468713176	29.1464251401473	1.58906108597149	142.509072526468	61.8940004979417	14.4482642969894	0.0346502925523217	115.115005327758	9.43107423960245	88.4983071971354	20.2634659640077	62.3906137457103	138.857823353587	59.8721066418323	21.1520202576239	6.56208732432616	19.2263654475723	53.8425814517592	73.8853874357988	0.256203460397792	6.99303405586631	0.754841613203489	0.964811518476084	4.09085800113574	186.791135265141	6.39560488517628	0.234782031805698	27.9351305491779	0.153046712728071	22.9680716891324	1.40357722055654	14.788	82.2414162770862	7.37414764170134	120.985007311983	25.6613748317028	68.2205184312019	116.343219058115	28.2674109137719	73.5724503334414
GSM519285	0.0649655844694603	0.0238234578245083	15.3383835424658	3.76674004882327	0.0107659517796313	25.3649385401192	3.86306130189863	3.58264720263227	23.9339648871136	46.8534965831186	22.155060221154	0.698661465449511	188.558030982969	60.2531578394729	4.89294627759869	0.0447162664691741	75.0763183921257	12.5931450903414	72.4251876709225	4.65917077077357	130.016212511902	113.381181250288	50.9958603103591	19.270158430641	9.17287783829294	21.4620358225601	10.0622715997963	30.5883666379813	0.149654883781875	3.55053813698715	0.715830667250595	1.55145599631853	2.8618431568211	64.0852671104616	3.12962588159308	0.0579661504920721	25.5327014888719	0.0714071487334858	10.9280637967538	2.6877133676807	12.6980301077024	24.2576958407746	8.96716614914528	55.7293399947956	24.4190857181551	34.4719460423406	53.1062896581627	12.8227849568151	50.7084611324543
GSM519286	0.056395249263012	0.0145865384661307	23.936008904979	5.06778821427893	0.00623521526812328	24.3366186494543	6.01535839750839	3.84537982884103	21.8366860976351	57.0535801109584	23.6705267960822	1.08752643915879	188.938156331473	73.7681359771923	4.76312269820938	0.0190365162926298	61.7378997075605	11.2052279210462	87.2567287624342	5.89924400398955	101.974846592105	85.818284071343	39.9199960143319	21.3799632046382	4.2063672485272	20.4882052582404	13.455123958279	38.4932712191356	0.1290366315843	2.60641570165359	0.748524550826948	3.74808957378266	2.51665900789982	99.894207858694	1.37466501345408	0.0318419504694224	25.4309346741042	0.0985673397635757	11.7292823708447	0.773909397894846	8.78764478620852	36.9810071734438	8.85886093949903	59.8707151372926	18.5300442875127	70.2355480693864	60.6032296051726	10.3901882485118	62.4256828851592
GSM519287	0.177842591116665	0.076460732811835	64.3179703437158	12.3243183972066	0.0200343331761378	47.7228909242273	6.41185669725785	4.48324029914138	39.1290281128761	138.380455661444	30.416592762018	3.35033688279201	248.356502124136	143.364844524116	11.1463512562203	0.199893141007923	160.015187730305	18.3870666046461	83.1923216864347	10.5622524176808	197.821189002911	145.871825026904	101.760203391661	23.8541821430386	12.3390591801506	22.3232890291321	34.370702785479	66.0256974435179	0.391382304694484	8.71274134000915	0.885370450727015	2.71387256253248	5.2447761070538	150.223994998045	21.7207924658357	0.0841710719527914	28.954950992225	0.173975376062356	17.2443974921991	2.28746371740181	26.8168477626413	73.6370067278712	11.5475156560855	82.2006197316513	31.7286966838212	67.3761892063235	71.0170705177039	23.7592592849937	84.0127493173984
GSM519288	0.0949928104348144	0.0120045092808169	27.314602897526	5.68010472444259	0.00681946432734684	49.1710501584471	7.19338898335774	4.31390841525117	39.0431406428805	50.7160366819959	19.0723344212543	1.49779678174372	192.437576570219	78.3642495405591	9.83462866139863	0.0369306172797712	73.768618096072	13.5000113266758	108.050763121291	6.81992329022468	146.579473860302	115.757379546036	65.0431993704062	19.519670923076	7.16103429042592	20.3785679724727	24.4399629952025	43.1576609693713	0.135759764627191	4.32334798901067	0.884604118532607	2.79774	4.4788461904193	132.930417520407	5.84672734988587	0.039440108570216	24.1782249810049	0.110536145595774	13.7302883123034	1.30106359712023	11.4781810089637	49.2537316910259	8.26995824447078	65.1400925495871	16.150272172958	52.5965311039247	133.351878934721	24.591356923192	62.6825277927207
GSM519289	0.0574171483059727	0.0110109798988136	28.2619514823469	3.8021204789405	0.00456118966612626	8.28671117833653	1.63601067220699	3.39917917466973	23.2083920403448	56.826324998901	14.1745519805197	0.714378581858871	200.987665646687	61.3174615075455	0.999703172614906	0.0395702765783475	44.8346290558558	13.4533844471674	81.7585528812518	3.94940701714312	76.7876495272789	83.9557538080532	37.4935759238306	16.5767648279869	4.18182013182287	18.6071945148101	2.45950466382243	27.9883124169564	0.0823217536355804	0.75816997781719	0.749134960438621	1.77441329990253	4.5890039743153	127.865239426353	5.46147301007747	0.0196835146861269	16.3745055771077	0.0514539315889459	7.5118999886014	1.46691026345499	9.30681977983631	27.0034957181165	6.1822338369515	41.989567770987	9.32323666480602	22.7541834691105	98.0525877569086	6.13325830349425	73.4791617268555
GSM519290	0.1874379039309	0.0745715057485809	95.0623210628458	33.2630758478233	0.024693341034631	48.7063865803458	11.3299	7.8876141754949	74.7179831961586	150.413561358748	31.0653110721918	3.53253982840785	221.206687956466	102.177327193285	11.6438321535195	0.164370313191726	167.705341399296	15.0988627022991	87.0308218110456	17.7113191500168	349.444469061169	219.109	97.4810509933861	22.4876797364802	18.8076091885869	22.526687100294	50.8645356766627	168.470381265002	0.416042456715065	11.8079200695457	0.867849624046972	3.04436818642972	5.88690785635159	298.341316038122	12.2609936662261	0.188047702022868	47.6848866634122	0.253100933282317	31.2932049524359	1.69445653276116	26.7531917135972	92.7485091584603	13.9954939164465	107.689911829642	30.4107126749897	76.9455119522878	120.041102762596	29.1568195812582	170.987772969542
GSM519291	0.105319891977253	0.0242572701001639	28.9805990800516	11.1622420279225	0.0120694018206866	36.5081017961491	17.4713734145824	4.93636464768873	47.6300803038217	79.3637008767424	25.3790380390137	1.23412235372421	150.048766206697	66.9230854763152	12.0407922318981	0.0372402375052242	106.312353890419	12.0817096978867	86.0319146025596	8.34892579013748	85.4724203949925	135.827509547919	62.9668239572201	20.5200256665692	10.0326965876147	20.0015057954973	28.997994058982	59.4327155439469	0.23611576765273	6.63547143719394	0.774976970717734	0.999481919031444	3.92524689647923	103.51725274517	3.86206982153567	0.0900764608344222	30.3008114769638	0.144169830166648	26.4656863080402	2.64723753971133	16.2129863384207	73.5336	8.15310260855624	119.846429992657	24.532174081784	56.967623912757	83.0486543719825	24.0304532118438	72.4229218142662
GSM519292	0.20179482726274	0.063622314073378	48.8540489654191	13.7431656622978	0.0171475969300741	28.3754355359858	11.4394501905408	5.22711414154706	45.2567624327401	84.0704142216582	31.8885175765394	1.23083918961916	217.588709325994	72.4372766684764	6.2402407231781	0.0475676420902192	89.5468319767757	11.9983888245888	87.1097597782274	11.3671802108926	163.318698498377	177.555728643407	68.7673111029177	21.7572756346314	18.5442132911526	22.2266151578303	23.4714323724248	55.2210977248804	0.323111790394511	4.16406866674178	0.843070283510978	3.19823342813399	4.8146492912686	107.430211923334	3.58199284159194	0.137153384871528	44.7025530520398	0.160761	21.3585751389892	1.85990825151479	33.4245827380728	94.5152661025408	9.27476896411799	83.4546456451293	40.7182490354662	65.166860816122	132.860537397239	15.325627569599	95.5627834991648
GSM519293	0.0680586146718466	0.015930172753359	13.2454312929753	4.68958	0.00948490689092334	16.5530010061835	16.0582857029314	3.42492694070231	38.5597012590472	72.8371670965445	16.2305249340983	0.835619184494011	191.63793963531	62.1184329024427	2.08456101113624	0.0525665490730439	93.2230137476712	14.3489102210507	86.5761622596496	7.2825176684841	146.566143727894	89.0158582418407	58.5136068847645	17.2936407777193	8.08684381642728	20.3211522029986	16.5145087890381	29.0209600769248	0.187505946154706	4.29826131105037	0.745407982728444	1.81059355324818	4.00572574213316	82.1530213409411	8.77434973255952	0.0684892047792204	24.3531724636593	0.0469916352544295	13.2152621202698	2.13598373753516	10.7126016238056	47.8269410683816	13.3726275412838	70.1571070382593	15.2344294606702	22.7400264004403	114.102013908899	10.513105261522	56.0159907633004
GSM519294	0.0261217262704075	0.0112203670611159	4.69868350107222	2.07719843513051	0.00660378234851282	14.9503578985739	4.40495106541325	3.08820598365213	23.3280606930102	34.085383760457	16.3488770489272	0.213733026609142	133.836284833523	34.4147928477366	5.88726875354809	0.0256800407139699	43.2680058101086	8.17423406160929	92.9216859960747	3.64809843576784	83.7360417078926	66.7475087690145	23.4241792058184	15.5672171988896	3.0760081318784	17.9543422696096	11.9882702354833	25.0266711732994	0.119940982909711	2.30304396165213	0.721756061615089	1.00130766407885	2.66607652835768	17.7441610740088	0.775333162355249	0.0294705097328602	14.1705066873386	0.0572788253679069	9.17370279054511	1.45201833295153	4.5249938120692	15.7691025539264	4.5017810601819	54.8889747489364	12.3133871373544	36.3191665407599	70.9063	6.91206413454343	53.4026682329762
GSM519295	0.075971300555864	0.0185730725938434	23.3710583904506	3.34046528106439	0.00704222309701154	25.3269396710466	4.89865082424016	2.4278082115382	16.1220476635989	71.8563971120171	29.7386323133257	1.75625786255781	247.171612520218	102.151908028497	7.15917937567096	0.0466341255246666	55.7573093078473	16.3547019564503	101.592987177341	7.96603018695502	270.876767147447	81.5961540657087	47.1742566140104	22.5484090071531	5.27784462231694	24.5798145598055	21.0916563768465	28.9545380733967	0.21337419973276	4.60327628044015	0.887016310090935	2.18584513483314	3.35213701845673	145.819931317054	5.32724086220689	0.0404371362552585	23.7713750027815	0.0963806720875626	12.6363306230257	1.25376479669129	10.815793384227	43.4273209855885	9.45796273159245	49.5426055521773	24.7921104445851	65.0914657908026	64.3156067482523	15.5209911579798	93.1085320428429
GSM519296	0.164084049417833	0.0470895623422407	42.7391227466073	13.1032698543364	0.0190649377096998	49.3956264814692	13.9579713361569	6.06689588024048	36.458974491278	95.2621122976222	35.8020519654814	1.03888262384802	204.608015250088	65.4760285677367	10.0842986913865	0.0686522666988938	123.059029819574	12.3661730743897	92.8183767370943	9.85085923369258	217.419736495101	139.641763124699	73.730882373285	22.3580073956266	13.4009732653379	21.5706769652255	30.5817693916978	57.1072853865305	0.265750003554891	5.3863345206872	0.750088631801203	2.26090491252367	3.28771489598762	176.491059035281	5.93306373369521	0.129190309945427	23.4761988967852	0.118166806895349	16.5640690873567	1.16199252703322	27.426611605318	49.0416635442885	12.3475031419061	71.1966570454274	33.796565756368	63.1346207430533	68.7431093106241	23.2564138236759	76.0940805607391
GSM519297	0.0878444685106042	0.0328093379344167	17.4806425059686	5.47666284239472	0.0131163532146677	32.4764528911578	10.193146815701	3.95739387113504	34.0765385654693	85.4402592473955	18.7694208015544	1.26748228722659	198.416647581777	87.8480043379436	9.23647354104863	0.0779005816791895	112.609800302483	14.4151226864781	97.0352816971578	9.20051475620255	164.312719359301	191.780171122632	70.2809720394324	20.3564823239593	10.3152075785499	21.5167176317018	13.592019196044	23.3191027672217	0.148113678316639	3.69418644120265	0.748940360049449	3.50276667529793	4.44333382614841	75.205955474612	4.95366929551841	0.0927343360481899	25.2337945352408	0.084467159223738	17.4796368676365	2.30522510529114	10.8481430927194	39.4235940913936	10.9600306699861	90.3873674929765	18.9364629153612	45.2981981203857	114.682136298287	15.9129924065947	85.9646850961559
GSM519298	0.0914025902111208	0.0191311456667943	21.8307186588009	5.16484463896747	0.00612772105341445	16.6191831346273	2.62966697177339	3.26277917061535	24.1825375298325	63.5215607281239	20.5321746616273	1.19507845738361	191.416092827197	68.1602366344429	3.14683179556727	0.0288359822154423	64.6236732464824	13.5866373615429	91.054645093687	7.86644474656839	100.963374857867	133.936431931076	44.3995755270904	18.7992419546811	7.56989733469277	20.9585834486153	7.00621806925053	26.5465581723924	0.0736122995179509	1.3948281689913	0.778522070398198	3.18246020335132	4.88683699099936	85.8817138982848	2.09433657438932	0.0240888259886842	28.3661302898148	0.0483054457130897	8.30186228893218	1.91304496190987	14.081832810262	46.9397221506025	9.6520507070323	66.2399430621118	20.9946046699408	33.7251272470728	139.898826030773	13.1908564649002	85.3367591746701
GSM519299	0.0201141511620309	0.00470994828981288	3.15957261352019	0.91432617973907	0.00353803438793837	8.88205551165477	4.93644718605143	2.93735753629749	26.3754659802036	36.734308873021	12.0217276277387	0.129614552437716	136.893577542362	46.3675932727491	3.70054665711677	0.036101155320812	32.4630629046839	11.988413626362	124.857906849937	2.19613385152155	120.110384950731	56.6795193516684	45.6904894768443	14.4983387442503	1.20607196429541	18.4806439202141	26.5617218134646	20.6391064877398	0.223565005570458	4.36146788369362	0.854819084009368	0.348601997835011	2.32366370319631	22.8122481855208	3.96284878090127	0.0154532978328552	6.82677299620523	0.102064011604659	8.99624694245621	0.935894374658183	3.82858411045533	12.5232793127883	3.88738449881761	39.2659110226726	11.4400584902277	28.3684639739966	115.331092495955	5.75214929710676	23.4964290169171
GSM519300	0.0933135426041279	0.013826148434233	13.6515611914227	6.12845408463346	0.00731596345153966	19.5891506988145	3.24440835550314	3.18736315188418	23.3935746660911	67.934606724409	21.718930090489	0.773277388268544	209.646502791946	84.7863871276675	1.8657029940728	0.0549834198777633	80.9523761273866	17.5242630382926	92.3000529317365	4.25709211784545	179.589476125967	110.113667865791	46.8080955797139	19.3051721012273	4.44934063661131	22.044310099549	13.7250474754627	19.6528786223382	0.228930386836165	4.38170770239213	0.740224360860953	3.29519515216425	3.7831402545995	92.9157461075304	7.87787856796383	0.0297331567355032	24.0651606756135	0.0847777769112653	9.33608834264746	2.0505150074006	17.7808901108555	49.2849678152014	12.8358591440814	52.2158821426712	18.7245666535568	33.4723684302822	82.5365	9.75672515319522	70.0898451886734
GSM519301	0.0467308753653197	0.0116811310530538	5.74410021933134	3.07922224873126	0.0062663560020828	12.9444299440882	2.49021565281979	2.56455632161281	33.6021273070777	51.9459481451256	23.9327415142306	0.383509666003448	223.79619268634	99.6483668042853	6.00589049479574	0.054755287797683	72.6956052968332	22.4926167703596	165.011941784897	3.06906922226802	145.492085099923	74.1117194139314	38.3330939005914	17.3286415570472	3.51953707350808	21.546801166151	59.7655816383413	37.3157287931927	0.339219407672727	6.31294180711937	1.01128183564869	1.40111673663808	3.0453085091189	52.9371686836325	9.54490011073287	0.0167422014609156	16.3873641733702	0.180959085760601	7.07818780614117	0.932074480508802	6.88383390553474	27.9684720080436	5.67089456291644	69.2621275407325	16.8987348507164	48.7113792887414	158.433570231593	6.55410437630284	54.0033227996357
GSM519302	0.211007606279357	0.0218676952110626	31.2801756449674	11.2585126046154	0.00747192667904312	23.6975381365226	8.27910492438782	6.23949690965691	53.2048736576603	78.9159184723506	19.2408542911845	0.746133959305502	176.551881019071	50.2179748202149	11.6410666084917	0.0188543192839853	71.5219422775439	10.0124269173565	125.802191515839	10.4369278525177	152.803995176841	95.6409736977313	38.1217780356437	15.3504012878035	4.25806	18.8921610290841	38.7202572821299	81.0920185164524	0.366312599469149	4.31158508935114	0.809692558197115	2.26802171576689	3.24648935829098	251.752473355411	0.894208050725061	0.0549173068061291	23.6478123511096	0.194809158491083	28.2433341255835	0.502893137236803	25.3751522143999	137.884175034563	6.04076551106713	122.018459392321	11.8130015099896	45.7615903741155	164.352901198931	10.9365655983263	108.076985866185
GSM519303	0.043599718591851	0.0177535251811624	12.1926	2.29580714442474	0.00711011313024443	27.2433980201804	3.19575037827003	3.24410800834658	45.1913195076995	29.0240634255272	11.4628460967416	0.550556169204521	193.567828389785	72.9334510313619	4.11120660981507	0.0235875442624266	104.147034859394	9.45826976973378	86.5937925324006	4.6573849381454	39.975469538082	154.38531729349	62.1680862264241	13.5376257396737	2.9875872524698	15.837820830556	4.39498904481518	47.9583177827065	0.0910738465716254	1.23194068794536	0.776767262635492	1.3697912618718	6.16655146556022	55.0735771819656	9.16675587694777	0.0465450101949686	12.4612396067215	0.0513561664265389	11.6398185604384	0.343213298703862	6.87055078677545	18.416009440695	9.65500723760599	73.3413620652275	5.45163622907497	25.5124101176972	117.583981349452	11.4372212475056	55.6653276202186
GSM519304	0.496243032192317	0.0437438456978073	66.6280926296771	13.8453650862782	0.013255268690903	15.6825741563171	7.63295729804256	4.27141331876027	52.6740278546002	135.568480094991	20.8737782495712	0.587461022298753	228.440847171745	56.2233537333299	8.53461684323069	0.0401767620322443	129.108904349374	11.712254831985	163.895195805753	9.17840152829681	554.474799652974	115.129002709032	95.8134898129989	15.6564701318395	7.32901637947705	20.8476	41.0982010909029	77.7313739974177	0.34733043840466	4.31363262146298	0.929191420038709	1.55940792351668	4.04665432587399	262.538565258398	3.68081497184603	0.122715319149962	22.3482740226407	0.255309218586044	35.1573839820293	0.313958741653026	47.8922223766307	151.504195821433	6.73967965279827	94.8350618781493	11.7728663035468	46.0650047948227	266.198137356704	7.87577391573674	135.836904848969
GSM519305	0.176638929996619	0.0524277853457961	36.7652929364789	8.45130820415263	0.012787641346268	19.4516940363544	5.32381998773759	6.1092032858798	52.7777659110949	85.9936464228646	19.3332351931366	0.804556313122253	210.379382837133	61.5758219417371	3.05148353660292	0.0259421985917535	108.970682953702	11.7995662524858	98.7748416851682	13.6355730407854	196.566151873772	136.391420650352	61.040405259759	16.0312612916025	10.0498332195277	19.4102147927238	15.0631359425861	54.3833874975083	0.168443881246571	2.33482213166011	0.776373399986833	2.03477565661947	7.20176708388377	133.867268073457	3.49987503995245	0.0659847914065812	28.9270901332678	0.0726174479755723	22.1955485697142	0.754806314705739	25.6059298951392	91.4017724250944	11.8738270514998	83.9671603984131	14.1780419451378	35.8973585756128	169.086362729682	11.6854483188081	96.2661841999467
GSM519306	0.149722374510314	0.0201481668326385	29.6301616069189	6.68601338820172	0.0103606884193279	32.2392504595584	23.400076372485	4.39775004149203	34.9087147483833	77.4231100518009	21.1595359235563	1.99933478585511	221.72749463048	101.143032267503	6.64230530675283	0.0504940183871086	79.9603748123061	14.0589328722158	86.3594707045811	8.03627050148212	50.4096555202021	177.431045684726	64.9082363284113	20.8375961705415	13.063484354896	20.1633039870329	18.3752429756431	27.2794294031111	0.157965509244616	4.06303439075601	0.790816405722988	1.95429381160021	5.13651602316204	88.6822388673431	11.3931751585005	0.0483722909546883	31.3619763209713	0.0828437482453252	13.1405934914338	1.11350684415657	16.5967008217137	44.6998568400553	9.08880145853987	82.360718298048	19.0049804796656	51.0818382712299	82.8216051532984	15.9582127147521	79.5861172855645
GSM519307	0.0898142204962769	0.0207872407099206	33.0719890333288	7.46919598404254	0.00951629741680328	27.6345360572436	15.0561989090605	4.84046587119492	45.0436442510171	78.767479121494	23.0063906940947	1.53534307856095	169.745949507418	65.5558054567483	5.99516725380124	0.0478654141186839	98.6693936111474	12.469018234524	82.3650003540521	10.3883393954444	169.189475903179	90.7746652737307	90.965064196721	20.3892779283334	5.97670087543734	20.2173335529235	61.339715107753	38.5032369568639	0.406007537342277	13.2337087245029	0.820659518708743	1.89505565442537	3.28921809708574	88.0434315331561	5.67546893936786	0.0655627256895423	26.9664370126009	0.163614281721902	18.0161641587436	1.50053480009351	12.2526075729719	53.2950933931964	12.9575627059654	66.1576873892764	18.2197279245372	44.3795261550349	147.090663679436	11.1416246223556	61.2952686787914
GSM519308	0.0988985788267633	0.0148936888294946	29.9910862772957	5.80811180336754	0.00794639160419262	29.3035850737359	15.3358492757703	5.59760824938917	34.0902121784549	75.8123649891029	19.3410323885384	1.62360600544017	176.707210164843	64.2384698028441	5.98235656199781	0.036011851444326	86.8998437387726	10.2925550021428	86.4788744044687	7.7071972037633	67.515925890554	141.793449591406	80.8132760318822	19.834783923162	8.10886427892366	18.7066	17.5371098031994	41.6606400942632	0.13183023902899	3.37799303857198	0.742731671246777	1.65302514309152	4.14970369971308	125.671482037381	4.70361421511683	0.0494148519995854	28.8307730943134	0.0876130588421961	16.514233046516	1.12727328754378	12.7346064766283	33.6193904895264	8.42518803482025	88.2926912077481	14.3808833531105	44.4262853592207	103.972564647428	14.1705909733253	69.4937982479936
GSM519309	0.0597669316442176	0.0282053277173436	26.3711868516071	4.85685103866148	0.0125275936785806	24.2613938032038	10.0671452533813	4.51547627249546	67.4320969121019	60.4431498161608	22.7291576457812	1.49887090044327	180.188481639268	83.8131916589925	6.48102631618418	0.0363820190274808	51.2766708662176	11.9839445979896	96.5931251391164	10.4207607519076	37.6497630653947	77.8561931380425	65.6678654426643	20.6952754159016	2.25241080144104	19.9113928402315	36.4313980405906	41.6496235994921	0.208589570040527	4.87758132901502	0.933382361399764	0.871832075289538	3.04959550137724	244.915096102534	3.6944957944081	0.107518760639427	28.7379630848373	0.154044637140777	17.8415065422378	0.86020394482793	7.81319809466372	49.5952773128617	5.59681002613435	82.8173255016274	14.3746305326012	67.1961281438711	91.4438413396225	10.5934342679317	60.9153893624216
GSM519310	0.216445645048641	0.0893916372584804	125.131876404428	15.2287132653051	0.0437090647348806	38.8990197944014	32.4445569940487	5.30538780425489	62.4268765660667	224.993553270724	38.1622988693216	2.23132138493867	288.697111955885	166.725504128121	11.5088281182591	0.24364493043653	313.452303821101	20.433173000023	97.9116231389075	16.4812682797906	299.599403959482	210.131513619342	104.599794263636	25.0792133710006	27.150493864734	24.8414987982778	56.6640729316572	64.847600775961	0.715879546516827	15.5912857262648	0.956798771267563	8.35322282559169	6.02575814839767	115.918785751974	10.4288251386702	0.707645868100694	61.0169403404158	0.276548046720618	25.2195806551584	1.64675979301742	29.8884648977942	93.6797133750357	15.4684317424605	120.817823306963	33.0956649226876	92.5011857221256	168.523547998822	20.3994545860132	154.990808982886
GSM519311	0.126652638490854	0.0621521184768594	36.9345104221433	7.92963131913656	0.0236963977492846	37.6189968643804	6.55423790935131	4.93576109786767	52.5249973085972	92.2877585576341	22.7233414560789	1.37043436649395	159.708215216139	85.4255260779818	14.8241111352024	0.0527332911181694	135.329646741574	12.5374931543784	80.6121759146445	13.0756155501058	220.214292772327	177.505100650862	85.502583801208	20.0299122235674	10.9311127172342	21.631632176019	46.9273150392123	76.292964062278	0.388537606196162	9.76798860438391	0.796631779311757	1.19088878626537	4.62375129489615	281.279854849962	4.6207091195394	0.193079565296616	31.4735657679883	0.186411574642233	25.1452986740404	1.63667809571896	17.082728075936	115.566619221264	11.0388377325175	194.615209480351	19.8631219238661	64.5560904629535	114.063773338543	24.655836987443	99.8813321790799
GSM519312	0.128856645810343	0.0180704661972398	28.2281505177531	4.84718895836347	0.00823658885934342	10.0927389048099	4.71778186496418	2.95092479335382	64.9022577727762	81.639479200639	24.4141538222413	0.449516270737235	248.113241015989	106.589392973585	3.68091787946331	0.03908971381184	51.648218622404	21.1277670559339	162.199605543761	3.95125788634235	332.064891366648	81.4764880698622	68.9898832824477	16.3649513207953	3.00555	24.7951446771799	56.4511050442004	35.5007849267438	0.557828024470039	4.1939316113651	1.22696031427356	0.531792500836972	2.46937887387764	276.579354156948	3.77127514012161	0.0446530609819658	20.5399127699843	0.259023233533505	15.6174056441783	0.719392665302149	17.6431613785517	74.615866194841	3.25640782358208	74.261778095007	14.2370702962387	51.7717723728963	382.707340928741	4.12939719306432	122.592133284794
GSM519313	0.211474517657566	0.0397739416053419	57.1464608357873	13.7806762219638	0.0215405310466136	43.9520605552398	4.65989613635159	4.19437866830773	44.5669487510734	130.229589380064	35.9589983676408	1.64923850247173	265.165795335491	141.039626965389	10.1376783280118	0.103344880765916	202.902775115193	17.5251405718017	82.6659309714998	8.07925788233083	215.167793479415	144.991235737447	103.504733486342	23.2323981335033	14.6620279314183	23.4472103361817	37.4807521310563	48.1880285977282	0.437039993677592	8.24854516376425	0.845716096006654	4.24368113888085	3.92130830295632	229.175336209568	11.4713102550403	0.196665518851212	30.8295749412114	0.177293054186844	15.8948756053052	1.34744425874472	30.1318	67.6277148473916	12.7570169397989	83.9996491084296	26.8207906562625	74.8059194149703	77.9943566630095	18.7472732421174	104.849582304528
GSM519314	0.101293449358725	0.0859054197844622	40.403898975034	8.36841062504741	0.0192827712856512	30.1715883585393	7.16166409194741	6.4065870659352	58.7065156906187	91.1389806618876	37.8313197594065	1.6798581076852	210.698546724024	86.8077306447337	9.19421529966739	0.0646310454553034	96.2940820297388	14.9062886498394	91.1830266807028	12.5106109235761	79.9215747346245	100.800334324095	65.5433149931431	22.635989508219	7.0043380672705	23.8129260132345	41.0865402549946	52.9867560865505	0.254358194473935	5.4852579505617	0.943149731923618	1.59107139362938	4.34164964875672	193.016586008077	5.24054225469712	0.119992742384242	36.4862605335047	0.195388155714625	19.0286002656731	2.28591753274606	13.2182650368935	62.5258003943837	7.67686215359379	82.0724572141784	35.8453225718697	76.7538636876696	115.301374427686	13.0411117893871	79.7519992938532
GSM519315	0.0358594010979325	0.00915138100598545	5.85182850231489	2.16849461281473	0.00439195261588877	21.5118515696065	2.27346775711965	3.54065357628284	36.8223192779109	45.7038860231489	20.8063988895026	0.399455882017471	211.823961049839	94.545487090984	8.49280874360155	0.0339483221225659	79.1307825673231	15.2248051359884	132.105578280601	3.20899218446532	89.6025295642995	69.0275198616037	37.3641971289464	16.4408652496193	2.39080230750822	21.0439279324403	32.6759423223908	34.5216814907277	0.236916185863719	3.97511793823583	0.900634019261636	1.69187048931397	2.61142854188765	103.67468850428	3.63655833465659	0.0118446645793326	14.5306273794911	0.126650432922121	12.9255032877557	0.467637018761191	6.74278841469729	36.9966043899362	8.35317889500281	70.240049933553	10.2288025552972	61.1045017636005	121.818930545612	9.29787233954869	59.4588929845124
GSM519316	0.0562529526405935	0.0233957340726238	29.4873266271552	6.34001238388903	0.0106405527493904	31.4985550987672	11.2892146260948	5.60057074607784	48.8825500892743	75.4650835288566	29.7743265305321	1.35721429137432	177.449647172824	90.3830305024461	10.3753870071863	0.0460477411963938	73.4043428254008	14.2606857055849	89.7026948136259	9.22085915708152	35.6219504872115	96.3338995140319	59.0744721733844	21.9842803772295	4.47360186247447	21.0401072457655	31.8182366365217	35.8574757405899	0.193379317775776	5.05420836333775	0.853489168271871	1.1474873932596	4.00054943839418	97.7603327631976	4.68349000760761	0.0617953576807287	27.3089420831248	0.163475639961356	13.7283279691662	2.17539843259132	7.87695919158257	30.9224906777851	6.37570748239749	87.3919955418868	24.139664321657	71.8657029168294	106.386388292551	13.5121896635335	79.2706845497096
GSM519317	0.384028750865884	0.0621176953767731	61.6307603955913	10.2658394061792	0.0177462555575131	33.0220689197236	16.0380824725848	3.77906387235533	36.3030145202936	118.393504809654	26.3374886032645	1.58089478564571	236.091871587888	101.70393127903	3.93016644057776	0.0494606481267623	93.1828838605606	15.2861592179038	90.6537459885873	10.2902386089127	218.69184564159	216.757255925115	85.2336936259535	21.4603330318529	19.5019610431517	22.4909759524039	10.5353385828514	47.6912291639357	0.146189951575755	2.11708771846272	0.785577203077071	3.32951796571348	5.04196959863089	85.9440791877665	4.68828028130224	0.0527733061277992	43.9626702544355	0.0894906255078144	19.9928766480745	1.68885874214352	42.4710898404632	68.1643309169879	11.0864908905231	92.5886521723106	32.1381801609771	47.0812623316688	108.358054894749	21.7557186719476	92.9798675929392
GSM519318	0.143465669820117	0.0356729053936987	44.807519200531	9.42690097859535	0.0106919299183739	38.2737201076493	7.07964473053057	4.76683538402267	45.5209090539052	103.721726817734	40.605327615236	1.47428218849799	246.684119639453	116.525136491206	6.77693898355634	0.0600973250790382	131.837558039273	17.7558556124722	100.29120110758	8.37593902005579	153.529583565562	153.52183326466	88.9846773636475	23.8135233773176	8.58335948383109	24.5194719881501	31.6617667670692	62.694537672212	0.281229113824698	6.21345783692835	0.903987400103969	2.65428624036229	5.20365559219434	122.274745467015	7.5089798657537	0.0581627613554243	35.399190759906	0.148903137843044	24.7000743602779	2.48444393911856	26.3158098295566	70.8091007960789	13.1387140799863	91.7155800048212	38.4444744922836	71.4767417066156	81.0513339024544	23.4952073130454	89.1682509447291
GSM519319	0.120604763128756	0.0228342541215986	36.1990089453886	9.36774140845428	0.009523610412502	28.3727975806629	10.6477582667684	4.62833920515737	35.6309926571338	96.8844030012048	29.9306817098289	2.20055072970526	236.282740681655	95.9556398207704	6.08092861345741	0.050771227223564	76.5798551183364	15.2676094216743	95.3990853505112	7.56097534974197	59.822636432258	113.110251859262	59.5650169944391	22.5510209641243	12.3769750152456	21.5194163630489	25.6537531176245	43.5919023404575	0.19392404001382	5.33347278170998	0.901147869678168	1.07523276558459	5.18870151398274	114.175225162187	7.44724	0.0512452287456075	30.4421229325626	0.169749066129177	16.049948991421	1.57128680973438	17.6644796664935	53.3014532977419	7.90155721566521	74.6470129922371	24.408145451529	68.8714153498124	77.6949705450387	13.5861995457308	81.309080987945
GSM519320	0.387802319678655	0.1091807533648	165.619047287038	29.4742711715192	0.0334461331814281	58.5989576649851	8.10212677541918	5.74917916241228	31.9466887218264	155.503910478352	33.0716011554402	3.38623029928488	243.187853444663	107.176989187847	19.7754165108777	0.191215520554426	212.704824881919	15.4088979391243	96.9888822638044	20.8534038799917	181.894863533542	137.469897716991	98.5219	24.0249684881606	26.555464227911	21.766077944759	36.9052486434202	95.9330055686982	0.239652734260404	7.31130314841409	0.85432865459839	3.26647817444705	5.55263551774872	333.644061474408	11.1828250449524	0.228834082900268	52.7100723149563	0.222524814133089	18.3624049245196	1.92599479374546	50.3714168834293	127.919265478176	12.5347003949794	91.8886757426018	31.7406703641593	72.450800011959	107.115297668822	29.4529742284066	146.85490249215
GSM519321	0.0489286693859263	0.0250057437859043	9.82268963046669	6.10141298420486	0.00956531805908393	29.1561909135741	6.10766781067094	4.16855	38.4642502489737	53.1651225642156	26.2485434208004	1.95905061529896	188.243039161466	62.1028559766011	7.11522646738882	0.082545724411827	59.9431289773222	13.8513135280446	84.5817828379295	9.66207188221641	205.124351874347	103.225112820577	44.4444868553489	19.8700733107438	7.91772092109296	23.2601527734672	21.9803083060925	39.3506414601059	0.255773983991017	6.21234963276108	0.826207312786451	3.91758369888858	4.35592310553181	89.0236716619037	5.11953245926905	0.0357732539208162	32.6980876481853	0.142814670974741	14.7327047094018	2.76625677554101	8.29201294670478	43.6415847698972	14.5940540362795	57.0886551081604	29.4727251005074	55.4681076860088	102.154464768099	13.0011353911586	66.5097799745211
GSM519322	0.0214056866496165	0.0108469453273483	6.11473660875877	1.67642087219298	0.00625184120668437	20.9328041331026	5.88168514531955	3.82271891304057	32.9190460966267	33.901042630737	17.142924681964	0.289179532327604	123.08804388622	41.1212488640474	4.59496168415744	0.0162452334245437	40.4781939799404	7.93893026825509	85.1645070216389	3.85973031528253	34.5427547670202	56.475244905227	29.2627901305741	16.4986568743311	1.67433231284646	17.8241720502932	14.6171653626126	16.0200885820321	0.0897761968307707	1.9192110049587	0.75511236116527	0.420168717825989	2.52846186209815	34.1052246179483	1.19579506863456	0.0317657030050299	14.2550858445552	0.0603861979682359	12.9991064303361	1.46662570811954	3.88997843092443	19.0829952726811	4.6363594200174	68.7046679168005	10.4913207449055	36.3263413233853	51.8888574207415	9.65770240024737	33.0692299738927
GSM519323	0.162268189768046	0.0186500920949243	85.3030372330317	8.26101875652219	0.00867671113562407	29.8759503565652	10.3549419383116	5.78205416911254	45.393036161784	107.704028769986	26.3189191204856	1.94149740067154	195.069061671811	82.5405684325426	6.26391676453201	0.0412711908297139	89.6628069723535	12.2971423226744	91.2420887727317	10.6618866182237	79.2099854596924	131.768698945443	79.2926406756124	22.8925321417688	7.06990900628855	21.0145719277245	20.200445401433	44.2292092457006	0.188200611207402	3.39632183776602	0.81411602276041	2.0603841198087	4.34954910484713	153.667056283379	3.35637158986876	0.0544142139960693	28.0892413466044	0.20459522371412	18.7320053788323	1.24612460929685	20.1390359767047	42.4786932054934	6.95826811061474	92.4366250921064	19.2096103962901	56.9798977698504	163.916439326316	12.8412313244171	102.429641049644
GSM519324	0.287554730049879	0.0598677330260819	51.957717660405	17.2292107116568	0.0120019836217957	54.3312001123837	40.9282883558983	6.8213198263859	78.7612566369266	147.658939785209	20.9295892124162	0.991088932501989	197.224549097943	70.4742971932939	21.7278679607934	0.0441752161378208	111.330279551875	10.2365446467681	107.047830540504	28.549316561067	323.770126700554	123.289599237764	69.4116214945966	17.9529250409359	11.8602000976506	18.6446001840134	52.4941088515842	74.4780622656651	0.448400137036147	6.69557013702608	0.919788896033569	3.22092393374235	5.39289454752751	485.210781514687	2.38951808516671	0.143334605165908	23.4135636102583	0.248426824230068	37.3903179907387	0.281793264537742	42.888613438971	165.859534266053	9.4871827062002	163.538751494357	14.8885246415417	59.7561711990744	376.330306158726	28.9528811955296	175.304617114514
GSM519325	0.0436625539282314	0.0165112839152044	9.38306251098175	3.56745797233241	0.00800625055580127	22.2941457689011	4.21345436238942	4.98868240665334	44.1202817495865	51.1054266095811	17.2839865529175	0.403745516076675	145.564227903984	47.8908235588208	5.24623740277456	0.0266414772461356	71.2823377037738	9.38141262157333	77.1356330830772	5.67213931737045	55.9312841047242	99.5964654973926	44.0258812578137	16.3674282489968	3.93423589806872	20.0331666078921	12.0990228645325	34.2269896918687	0.0953867638703356	2.36568623611649	0.738336179533659	0.703144776322844	3.74413390772095	63.4354776225073	2.1658428475585	0.0411582162560536	20.409521783689	0.0616882054377875	17.7171858295804	2.24030275459791	6.58803264739867	21.8272262421369	6.65839385691163	90.2166134262177	14.290777275505	39.0297504726308	65.0627624319554	12.8904548071767	45.8930679132708
GSM519326	0.276430002971673	0.0720324132652045	155.717186690945	16.119482653614	0.0228743535486182	38.2293483414489	7.09653257563238	7.19790017682871	66.6462301051691	200.207475667755	47.9996843469809	3.69966511079052	333.922579495006	225.822376176836	8.28772333386918	0.182163217679149	140.876496973973	21.8463453611173	107.756635145188	10.9830754739412	348.831813191848	177.952939163359	111.488944266743	27.9870070729582	14.1310659198575	24.9604899799533	59.8181600482668	76.5559160077453	0.700350861570039	10.8448272879017	1.13949882797944	2.64010639216443	6.27965322939625	561.471928177456	16.9492985364757	0.181438989840122	48.6602126808532	0.342715323946543	19.7865131463023	1.35990232660164	41.3455391313582	95.9699520705179	12.9243428173108	78.7119742217134	34.0377	97.450393651486	193.380902147646	18.7552719493297	166.606962615122
GSM519327	0.305623462688027	0.0457961176469583	69.9556548609269	15.8800427195741	0.0199134026021214	41.8210262934845	13.873400936138	5.04636053633255	55.2096536031464	113.683630476932	27.5889606776968	3.38365186457537	240.592315616694	106.663203098648	9.0082912457299	0.107301088520442	210.666702536833	15.8654807938234	91.5029561148484	9.47419932327078	103.257625679066	216.74101573419	109.978653661271	23.8661007027982	17.4722330260468	23.1303939063121	37.7298197682096	59.7290699355961	0.460108630504719	8.59091137371645	0.918065550318434	3.1624794152157	4.8898301793023	162.745129616907	15.3981524951802	0.136523604487874	39.3522328986714	0.25941446327319	18.0925299357323	1.17043241917759	34.5012462866772	65.1640255277149	12.9262932701745	84.8947560398035	21.7043673279768	66.013479197615	155.252492196503	23.0246022610464	117.813260266125
GSM519328	0.220364873550704	0.0364126775009595	52.8944798198333	7.76169834302056	0.0143286606924826	32.4444456233957	7.90101644436214	4.60519595189182	32.3018441322984	90.4248509089607	23.0732712374019	1.89733375432268	210.647424904303	114.132087229635	6.81078176401857	0.150488809988291	125.459317904329	18.9613158566323	82.0100550857613	9.61209169745661	129.470454184324	174.311766033585	82.1446976910245	22.5388458719885	13.1947719269146	23.961003978742	18.8197466342793	48.1138620066338	0.222327773021415	4.83250745348385	0.915665882965328	2.70133064704831	4.6726197907695	126.899645299843	9.84309064326985	0.0690660189208405	30.5837972694101	0.142499694957403	15.5504925206664	2.76730017051384	24.0861128324479	41.825448662031	11.7061370717372	51.827009724844	27.9335910988805	63.230583810046	73.4389233624007	18.7707375485011	56.7866241225239
GSM519329	0.321679352715809	0.074717402775581	100.646307724687	20.615526458548	0.0171278551583731	44.9576654699176	2.63622221192983	3.92364525321774	33.2972229085273	179.299130442344	40.9579244282475	3.35117766483531	320.143452035649	128.573067257194	11.3979909118685	0.275226429478162	201.129528859745	21.0178988178417	86.2511512955544	11.1994077319826	349.108	154.958926140731	119.488283861761	25.3682253074058	41.8406190448214	25.2475487476925	48.0446913170969	78.5114808219926	0.657419662379472	13.9493385791162	0.960974151657368	5.11544184565529	7.98425246433587	211.782968568079	30.8631008699995	0.113093569469922	59.1315773467525	0.211735421115289	17.6594662574575	2.60941239176584	54.9252825849024	161.558251963939	14.1642030407483	61.7864920296134	48.2585145628191	61.0481824782591	131.886027823899	22.662761253501	170.204162467885
GSM519330	0.0805252000998338	0.0276216556195069	25.1264958581389	3.78450634199567	0.0102834703443864	26.1740274074415	11.6856718735785	3.56239708657321	42.3353158932003	84.8970766890898	25.2999323739712	1.39267945520796	217.537464176651	126.579620409671	4.21503544788865	0.0627632393690588	90.5223160466188	18.1561565520191	93.6042211926933	6.47896083672203	68.9213531232906	123.625662261794	81.7842646139067	21.3980789353334	10.6755842191912	21.9853525836722	14.3567802107504	34.5951912937501	0.149527581046227	3.11657561346257	0.933723978968039	1.98541235110864	4.33095079879619	104.963308884697	10.3684372267528	0.0473304267230164	25.4339625962155	0.143041893507622	14.2220146036996	1.54089617859963	8.60635686013437	44.4395166936697	7.92694328102727	64.3806448746292	25.3762420368397	78.8838921068922	107.962862961801	11.7284481811235	81.3801815141966
GSM519331	0.0919521004580275	0.0308186615575407	44.9431220885573	5.58019865076858	0.0151482440507936	43.0503626922972	25.1067969727068	6.66955110656845	72.5858435219715	100.908180023834	28.0720050994945	2.00648799099208	226.660498943468	135.823601604867	8.92860825538693	0.100284308420957	106.145690649615	25.3318228848588	134.250359805289	12.3388742895847	114.93185053242	176.490544817556	142.067410272132	22.3068207122856	10.2290250720008	23.9441364876858	50.3943689233481	41.8193362295787	0.269656883573375	6.3568168057705	0.999728493959011	0.859480435400575	6.10025584709574	148.015651438453	19.0770174411789	0.135863128476501	26.5583107281422	0.170280339574372	25.6586202877031	2.70912868151432	14.2475597204623	55.7443145343168	7.13112689508181	119.062603199539	29.1918521573705	67.7413980685325	124.41634584065	20.0469498488442	90.5419161633074
GSM519332	0.16090846960745	0.0171913479556688	35.1929829163066	11.5448520936887	0.00809329150781314	25.2698643587672	5.07266131342654	2.95833831612815	23.5443801358725	106.225850184342	25.8096842185736	1.61258581276455	221.172895563768	92.0219757201962	6.41839772510372	0.0829928218745283	100.912802469529	14.8573350273303	97.3356724759351	7.94433457454627	249.503266601051	120.014429173284	58.6984250638671	23.3306365032412	7.98784713460502	21.3195361420627	26.2666938441632	38.2848920321193	0.243778948771074	7.70733854169325	0.804156249253082	5.76207762709771	3.67450931517689	93.5424647756838	3.81889912768262	0.0442084603916265	32.4438222620438	0.120793865783292	14.3800732274649	1.53128398505932	27.3845906102717	75.6790368977692	15.6373901320217	53.9664806675119	22.5280066172877	54.0857468767123	82.9252915957495	14.6963338207603	90.560136803555
GSM519333	0.101753519050247	0.0120720364140483	24.8164348232947	5.24035263211683	0.00593955356498212	33.7739774437931	1.98185151532189	2.12150536013031	20.4073252852449	80.4329409804243	19.2826984684035	0.663061705723081	245.683509323577	81.0342002834647	9.30604516805037	0.0607671190228419	87.5511021938615	12.9652988096177	100.438476482372	3.47307784779235	390.905563682158	75.0812268227343	44.6834578520987	20.4635861311809	5.11172192058955	19.3675394703059	28.5491501688366	22.6506053413264	0.151999631549631	4.33029615459389	0.829227546676341	2.11639106130396	2.66137265237862	116.395291384497	4.7563826457287	0.0304409536218643	17.1250583272631	0.150633633458852	12.5348600969138	0.493107723991147	14.634886778309	30.4625637842717	7.16803401716228	47.928480737171	10.8296027389557	60.0250468838613	121.55444763162	14.6984790262717	90.9238018410005
GSM519334	0.24959483191299	0.0473120927813799	59.4033450646998	9.81773784123073	0.019494599020777	34.3805416502364	15.1158315162554	4.2684193154243	47.4864259408221	158.669129959815	35.6386753074258	2.38607921838996	286.13978654936	175.775825689047	6.13310564296761	0.0882521299642875	164.188741765937	20.1607858085498	86.7641928131804	9.84813411167085	116.573706584973	201.427134085283	67.0414400218637	23.6073219076152	18.7345770145947	24.1709663536924	23.2991973931902	59.8758472667428	0.341438191641905	4.62669461904611	0.90558540852539	4.72108499376351	4.5609218082662	127.912123941422	4.70931219340816	0.0711494203975947	40.6646371396981	0.203879659226846	20.5754880697705	1.37437678591088	29.6786787036598	65.1848953834546	15.9013389993156	99.6357116431753	33.6872921027868	82.1544127973578	63.4294001305109	23.687554064233	80.0886478184593
GSM519335	0.183088774612424	0.0456889636982176	53.4822412775561	9.82280141691487	0.013533657770676	49.3890257921621	8.12428137712805	5.17046779012004	48.4891076034889	136.864408258114	28.5033875927639	1.68744062471412	274.464431294425	122.321255314923	9.35653326361345	0.0686083877192166	113.96398894355	17.4771792547057	94.1287327111088	11.7602536479195	133.897139158241	170.947339083553	92.8254452075477	22.728288813732	17.3002201705062	23.9484647106681	14.8872219934256	66.6731187022672	0.174500911634683	4.05681813449931	0.905159974034397	3.39805421827239	7.3412918644966	123.827202575675	8.50726805869569	0.061583808527061	43.5660570139955	0.142908264813948	18.3677655421177	2.1586476185829	24.8409104727218	61.3325696430734	10.0928602358415	84.070119458975	27.8984518007429	78.4345629984028	84.4223892006978	23.0849817028974	125.756807896658
GSM519336	0.14257455437077	0.0516034696882216	73.672283382923	12.8400668212697	0.0183990667904816	45.4394120406968	2.29932544420709	6.21954093805261	50.949135730698	72.7729860787717	37.9854504688794	2.59824703257493	262.960326316193	128.845266497099	13.8465705426981	0.0368793880173562	97.3264933552186	12.3331182082467	91.604814850508	11.9959539820005	168.902504540873	181.567303669099	74.8260296896828	23.7533382647536	7.36717272481264	21.9783632462239	34.1484623790383	102.945809422675	0.193751570860038	5.61211992021838	0.942887222838556	3.6195109554671	4.78708698500956	533.26328214835	3.32025937589955	0.0863538088553576	35.8170285262051	0.271352174840898	19.241458424325	0.772964675928654	18.8236495979983	81.3522697828198	6.85754410716331	72.0242392906812	22.8225758785603	113.13710742135	156.415867340636	22.8121592705998	85.2560118043876
GSM519337	0.106245025776981	0.0629519688285978	40.432378355764	10.9118752560676	0.0237803446756126	47.9658432663618	8.65586210129636	5.15389462962807	63.7929657808025	141.167766802288	36.3788471488323	2.08655894462679	254.062716751026	167.77956033069	13.9607687818843	0.128012121958333	164.237099408271	19.510305718426	93.3747392190664	13.6811745674936	201.433608600455	254.962980345524	107.70006037651	24.442745551214	30.5683301322331	25.074628626437	38.6488416123315	71.6055944744326	0.243392811441604	7.96311033184745	0.903887233761207	4.8134813469492	6.59625858357808	131.228127273152	10.3250421809397	0.143415592384386	39.1846195401628	0.173899424330737	21.9489952840703	2.46050029648084	15.667439395455	61.9866298486453	10.7858715045833	99.474111078373	45.6428815327017	107.650786269514	96.0358400288485	27.9768125991256	109.270838917456
GSM519338	0.0561910446565637	0.0211450650026636	21.2081965544936	3.46537786210717	0.00890077382888516	25.1743752876837	10.2749572326872	4.08885652022797	33.0857616580737	53.8410026092273	24.0209966482284	0.921789150651035	164.479103821812	71.512079617542	6.89870277635203	0.0351502612979592	44.4725156250418	11.1483424588062	94.0979103891215	5.54573343905019	32.6823747221587	87.5059869811105	49.9857450192564	21.6602503613141	2.73984565624073	19.8089	17.6377001437158	20.5304889257969	0.124356630929573	2.92528486322165	0.817753151675524	0.704988591630121	4.08477236245947	69.8761137672073	4.03856623626216	0.0548133751819461	21.7212697037426	0.137840262446587	10.7940495134842	1.76575370756047	7.16112687170998	23.3482265954722	5.83131765376824	77.0466968962542	17.4369255856969	59.073665944544	88.8438096422211	12.1181341177189	57.2919816011848
GSM519339	0.0935422655783185	0.0307264896183243	42.1340050795485	3.29697509696682	0.0132638849463524	41.0359031002014	7.88099771018007	2.71941133945073	27.6427186526328	105.770073753264	27.4336105116673	3.90723329969743	271.302898085534	218.90592792332	7.29120632416678	0.169485111702679	109.111746461814	28.4614765462894	92.0213726756208	7.96812042964348	111.004001226709	169.284605908537	84.9883873520482	24.580742448103	18.1851239575748	24.2996749651985	13.2801884784692	24.7554185384057	0.105653860204921	3.22245742632712	0.921564714500445	4.65305205146278	5.01854478338001	177.940506351781	22.2099636513361	0.0582865641794122	35.8668723817323	0.129747792770302	11.9409194452723	1.76847729173331	11.0027221896641	53.6881987622347	10.2278250587783	46.6840612283603	35.3815757987228	78.8093458478641	111.670751000935	21.6456815638632	98.0282929033111
GSM519340	0.0720221004034064	0.0148873010003089	61.2473510866802	5.99957143873154	0.00808621219856359	29.2591484116785	3.71023689650813	3.00384465411311	28.0276180011688	122.043878056941	30.0628573101995	2.31705262627578	262.923793882224	140.010007064096	5.42487047966332	0.0810958719304949	84.4800588973256	18.1185735850166	85.3660791390225	7.21075673705228	56.0354187324198	88.1699261306963	68.7922111731477	23.4962004158062	6.18418117118133	23.6539405838137	15.5222051124206	29.974468017802	0.173310399592929	3.21091122607201	0.909497628352149	1.70095170846394	4.9571105160914	74.0427264650401	7.5680497232704	0.0336382829801909	22.2653866014321	0.158575592253899	10.9253862605893	2.02270374991786	8.62699575266896	20.2775302558731	9.08620336916439	58.0639237930954	23.0312562632325	67.7884695112008	73.1964406065403	16.548855318879	72.7879059913492
GSM519341	0.00903282494806257	0.00164379436412165	1.2105584538501	0.290678122196396	0.00185243231856613	5.21333954633209	2.21309999198796	1.86100839306634	17.3319478842872	17.1276311591867	11.460447555591	0.186573370446227	122.592995574668	37.5499729041129	2.69016406450821	0.0143246732603792	36.2404509264466	9.00804198427788	103.853621454653	1.92274125074319	19.1221321182828	32.8489573773971	17.3165623940278	13.8597324852967	0.270643749307828	17.0326354535573	8.69786732527968	6.28629345543883	0.0465059180585382	1.42519051964066	0.735542277819518	0.291892508941986	1.58026275880616	4.88373305799633	1.14875585708509	0.00584032440990143	3.19088872422372	0.0222258867313335	5.47469033996332	1.14726390451314	0.974411688120268	3.64367395509837	2.5294504795198	34.7984244306981	5.77001875363346	24.4995596148813	49.7065436390287	2.94721883493694	17.917
GSM519342	0.102100330016232	0.0094595419414149	24.8128655065928	3.49355957947243	0.00597401690334024	24.5330414115365	17.4327056088251	3.89286017647594	33.4810338653236	55.4470767553346	24.8213049556083	1.83564226909407	190.254946773382	91.9587234527242	5.81341424883444	0.0493138334269907	115.795361823868	12.0976436203679	90.9672262224213	6.02847052560341	67.2595640378846	122.749292437383	59.8791060551053	22.2519508911918	6.24053490039753	21.6490925696065	24.5295265578358	36.9368594195446	0.158205134752817	4.05100217930054	0.839065954959574	1.92695602355688	3.68293678928601	117.319624245987	6.12031572154278	0.0364982846048727	25.995547333448	0.130718527745308	10.9285507213361	1.23042312926121	11.6109686057022	34.9336681432297	8.49100934554803	57.8436081738445	22.0112973875317	52.2678981595201	113.886380323228	13.6951499386173	59.2754240114343
GSM519343	0.105029115286469	0.050316863654816	55.212251579424	13.9812352587085	0.0138819908236021	44.3373972175096	9.86472393210218	5.15685732051311	62.2586130575055	78.5283234175647	31.9037884424581	1.25224591024531	244.322101544284	105.697721932967	9.37379867203919	0.0347462375777694	129.974278405749	13.8721926059481	107.640820548938	14.7251213096489	195.259583419317	153.153621874909	82.6952276590457	21.1804722431898	9.6720093820246	21.9838956571538	23.5038347024307	92.0237498425402	0.225096633345068	3.6835355751278	0.89062577926733	2.71811727271956	5.09541196543623	310.18430733256	4.69497658460957	0.102016652672742	45.2981824447225	0.1349342812956	24.2703654076175	1.04155628756968	16.817729798459	116.550096607768	9.99180418831269	95.3254826877563	23.0062047220595	68.5402007784542	160.073912111252	21.6446969859113	101.632947615538
GSM519344	0.0469260705816002	0.015227670304505	19.5214349232397	3.89046245977154	0.00802729161680993	37.102400772776	4.09071293257803	3.05259094404554	22.9791255916316	53.4161232580682	24.7006662341127	0.534160664665111	180.025127596442	76.985567472868	4.73825866152989	0.0262846998402489	70.6341416268381	12.6718907497257	78.9194334595679	3.63997020810757	114.438993884635	101.152975240085	49.4547602360941	19.6573702612484	5.06716693544245	21.5409384582797	13.8113574246381	23.7475218737937	0.150820331224897	3.4781504303166	0.799999660253278	1.20728181986157	3.56678490787965	47.2677011123811	2.47932544452854	0.0287242436257887	19.0170834374478	0.104095473680201	12.7028676899151	2.35145380415408	7.58900515156389	21.7105469151184	7.94461070582834	64.6630272523666	23.8676620597301	43.0335214509441	49.6143350333689	20.0006232496285	57.2276782772275
GSM519345	0.412336939606527	0.114805133937423	147.654369797418	36.3823710029826	0.0432574428075748	48.0254514856433	7.57279156204034	5.51019326658224	48.039950049646	209.586455008444	38.0701233842127	3.08310637469174	299.738074462209	107.074225074973	14.6555903391235	0.342392780041193	200.216641565426	16.7569773901727	96.8128407785046	14.6228227986484	286.507034834209	171.166582221347	94.0988106037696	23.6346781690426	41.006613050503	23.2017038290145	52.775184860393	110.059859934084	0.590893578606222	11.0437157660347	0.905883802639913	5.03327629368237	5.08493172533591	376.593056613435	17.0322654195851	0.732437192916344	56.4832688415475	0.315524756893685	23.0614187470233	1.29657528494408	64.1098409694514	119.539178150587	19.761482201608	73.5863816306919	27.6109295334596	80.6513185295489	134.154693664622	19.1557842466619	174.252630911858
GSM519346	0.0318651754085227	0.0078037836846456	9.6739647663261	2.1551749448824	0.00414045440979469	11.5125891499356	6.74080133626958	3.54712509312156	29.4572627846023	53.0096093136556	12.9531266599617	0.166411175591683	183.702364640834	61.5995114344131	4.91447755893844	0.0345886553767445	72.0401397549686	14.2169192074974	112.362438062071	2.73465826818591	199.248957163203	65.9795137322537	35.3480575518676	13.1447892060444	3.37608035938151	19.706369787134	10.9851438526955	41.7235301590335	0.243773757035526	2.90601128383847	0.935594733459965	0.93568576443637	3.51674863340518	43.8186047501564	5.49314650588498	0.0157643240661566	8.04297567645558	0.142157698351099	16.8403782975844	0.961004931777995	5.61757630080049	31.6940156303902	5.06962009643771	47.4176310638361	9.73121722735658	34.7588659074813	113.987896580982	7.09614892028516	51.9711772285317
GSM519347	0.0658395380717274	0.0175697085668476	20.7956254162438	4.74400844128061	0.0106461877183659	33.2052812065844	6.27602578197298	5.39862406581861	38.8359701656405	57.1843633428817	31.3316293628354	0.804993334044666	157.012610597136	74.4088012114747	10.0625363020492	0.0457185427739487	99.1954695490641	12.121174367071	90.9831758587867	7.4490489927524	107.433365086096	134.603622145141	55.3829563496944	20.3467006346893	6.14351576932605	20.2806561355957	29.8909577998076	58.2074443126865	0.234790219054329	6.76846945946707	0.778075290362566	1.43097273967307	4.79913771731465	100.681126125684	3.67573938520344	0.0768748593756858	29.4646378086811	0.12526071574541	15.5521539731628	2.03730888365626	13.0193082256105	34.6505293076447	11.0713343007039	82.8190308996536	23.4277128534882	44.7999435273469	84.5587503744166	17.4479485879941	72.301684850439
GSM519348	0.0126101840246125	0.00563912917496354	2.05173662599777	0.531607579173361	0.00455589279341445	12.294848755652	2.01525476457236	2.09292414717898	17.5236067796866	19.269416365018	12.325117675601	0.193887935258217	108.173117585294	37.7194900681337	2.65602156176245	0.0127167524679278	40.6205797638528	7.47233691282667	68.0714569493113	2.92576510652206	31.0204119073041	52.1320156237969	24.4148468171173	15.2952375259233	0.93414049511418	17.9549973490098	10.0696516246823	10.220904488586	0.0809929392584224	1.92734304429041	0.657618820395938	0.399224036524188	2.43938344946375	16.5298226447815	1.18978183750371	0.0185838316938203	7.46322251505681	0.0376735788117004	6.06664463661911	1.63319639276724	1.7000301047163	6.99543722237395	5.15245504722347	50.9113297657134	9.64622457202444	23.1199770435668	32.9945314934818	5.48686482487669	17.8302857234401
GSM519349	0.154164576293507	0.0578898522196105	37.4948873849701	15.1476574392681	0.0226213301152043	40.6617489397344	11.9076158828329	5.70780984488579	65.3910651063274	76.9142566851387	28.1944857970339	2.29193555073827	196.697970680197	71.8730101790627	7.97167215314877	0.0573993620175399	126.393946301074	12.0073967618767	88.2701715287532	20.2920332335334	112.529104766939	197.081097407979	77.8562402998457	20.6518169305805	17.677894295587	20.7882904114442	42.6413420104055	72.851157299284	0.301516028812552	6.66193633182691	0.876835366584441	3.53376	5.2090689651092	169.442	6.93744628129941	0.206010813547887	39.1555905912177	0.17798607968506	22.1449615298428	1.46486141562512	23.4934841273271	96.2843093484116	11.3584464672138	104.643759909115	23.9877055980184	57.849836764208	132.286408815485	20.7354728482777	97.2768944722065
GSM519350	0.0759519305865605	0.0239572220599183	24.5234326520635	6.63502848780663	0.0102463164650014	34.0033369922249	6.43173082242089	5.11855490103502	40.2050407445537	61.1453475765781	24.8941112332782	1.50527124259073	190.830728460682	69.9516393187123	6.30123984236606	0.0527624013536056	108.730519147942	14.3827612684276	73.8011572830768	9.54952308324626	130.160216007713	125.625049622314	57.4284	19.9307122988525	7.9938242855553	22.847182137774	18.2015127031568	74.2712909484214	0.276351717333585	4.78856447296087	0.746682066005005	1.45198373875769	4.41682760484648	76.9128827017673	5.25310187652726	0.0576055644214853	28.3209331070035	0.154205002542762	16.923945355682	2.48052957809216	11.2816115531828	28.9224334172342	11.9789942616884	91.1142546950378	25.2577831474773	43.7327430830866	74.4588263046325	15.4776816277633	66.7177072418532
GSM519351	0.188425488192059	0.0501310159470457	115.337603999946	11.977841287712	0.0183454841161113	34.8920275644386	9.99675547063533	5.78933255302316	63.4943894207996	190.322887229167	41.070829950921	3.92094139307566	299.824655253548	175.140556447268	7.87547760824926	0.115650131749895	101.941876179512	22.1977991532634	106.777303729325	15.1561418536694	218.740859581125	103.035404792715	110.631480609162	25.1146661807835	10.5630976665446	24.8400484380215	38.6479708862186	59.4200383230211	0.363619816458703	5.39994853579758	1.10023439128584	1.37804359542662	5.49638273051959	415.625532236707	15.294231104818	0.118103696275778	34.8054354441131	0.240456034369755	20.4920951289467	1.34410761161257	24.3464008674237	63.8973760075983	10.3528392381171	90.4468086088402	30.8297418927037	85.1213302912323	173.210552145199	19.6271432273204	127.534720952429
GSM519352	0.0264826811025053	0.0223304639896162	8.75906145691137	1.97613088211141	0.00860453262175921	28.1707661392143	4.19329803560507	5.07762868421745	34.9932263445576	26.0649941345205	15.7671197810403	0.881216240083405	105.856504122396	34.901945186683	6.15983323985186	0.0169130654984724	47.5229544719882	6.92815235601222	64.1342779565923	7.81769482972946	44.5779620443225	96.650857883422	36.6616846303596	16.2323771992694	2.65568633835297	16.8702184980059	12.0190343960003	35.9523220489462	0.107839633494587	2.80274595730443	0.652304300603688	0.699436694034868	3.20030779656129	61.0774709638045	2.33986366439392	0.0409599322660363	17.0066191927887	0.0623874018731465	14.8907364139379	1.82342030809057	3.51453	23.1470626112186	6.47015929992175	75.6706658950554	13.1842203778788	34.6320549045492	51.8849772356585	12.0148832332761	28.5921578389966
GSM519353	0.154677462554736	0.01642266118333	53.7744201430551	5.40528802120513	0.00911849339537008	27.6897475341802	12.9903847699963	3.03918401835619	32.1748631962518	106.432710582521	25.425611931286	1.9949006874505	278.488720113494	171.986364586666	3.70521387589563	0.0577626484086337	72.1906580570436	18.019362416565	81.5214590857361	8.86378948556835	56.0708830219825	131.552063801035	58.3812173477926	23.5991720300928	15.1962032014909	23.1239115673345	6.3092957427208	14.6538105694862	0.126624036853289	1.68958393985806	0.888210738884405	2.74697835694106	5.05383399183146	49.7717702169705	7.71279830050415	0.0310359909686266	24.1090287495823	0.0705334717392034	12.6203	1.42969994510891	18.1848248643563	19.5603998094986	8.4576495488537	56.5503144883697	27.5276354653196	55.4363216663456	78.7964958697617	18.9141699080177	64.8694677169666
GSM519354	0.0625910081396842	0.0105640087861078	19.6729920957555	3.05524913861361	0.00650197286935987	27.4662659375345	9.58503185644268	4.37546390506761	28.718240929167	65.5606384164189	19.859325681492	0.924107264548011	161.985119143727	73.1573682913617	6.25529919967756	0.0334351691962851	54.3245274668037	13.2856151506492	99.5760903183352	6.07539031964043	31.9348123422972	106.878710026118	49.4349136038991	19.9891244928247	2.99828970444158	19.5571127522336	20.2276921545161	19.7569960628746	0.128606256058087	4.11399738272789	0.771137253042787	0.567957663915201	4.34174267525987	50.4452973825688	4.9817698045004	0.0280865068923253	18.8170771382189	0.124722816524586	10.087290213568	1.5204352139933	8.39447576822956	22.7284307752584	5.86351715560121	87.5483691130536	17.4330801119257	49.8056224578944	98.5504571356615	14.3267404706343	49.3989048770879
GSM519355	0.222492323703196	0.023578726613752	30.8781261230244	14.5022233450917	0.0120658835494723	43.2416722521442	11.6148929476162	4.31720566523794	31.876792965619	88.1721756844968	23.7421942005902	1.72639944153546	219.779361590493	82.8937918957421	14.7068553957248	0.125428233690599	156.697227323981	13.7154883402923	80.6341655730036	7.01173592819115	160.065096016814	148.598555684346	65.3827638239608	21.6292061703812	11.7883703436113	20.1416583575554	41.1849968701717	67.6533711038539	0.509036998924807	13.0285397180264	0.810867393019502	3.94206483579137	4.98884257029535	152.003164774505	14.7949627941607	0.0752532412757221	34.0285483888963	0.269969459271362	18.8401350257621	1.57180267163134	32.9336453148736	91.5912961874902	11.3749837525351	69.5097265721703	20.1708726029979	59.6777320313582	97.8614712942935	20.0901790413995	100.832041847359
GSM519356	0.10162908100035	0.028895698433138	47.0683394543108	5.48408246614051	0.0118334320043347	35.1131659333212	10.6653160951052	3.78303711278196	44.1094117479314	99.0912731294253	21.9313	1.93644328246611	246.598161215414	98.0611531748744	14.569076819138	0.0770662736853142	84.4786746748797	14.1846293937573	93.2945658590004	7.96611053220509	103.331500466369	92.3274556389968	87.6594052771844	24.0933607191736	5.9382461691301	20.3939919402192	37.332947008851	27.1508459276671	0.216020990956144	7.17708019009997	0.876987632596949	1.0989167213656	4.92217598026465	116.960568427566	19.2973196551662	0.07451114958217	31.246536350644	0.17176402332796	9.85223896578227	1.48560306824507	13.5054244559732	32.7982149067087	5.50952102433885	77.4655469607205	18.6297922283009	68.0572430962269	139.566439521475	18.7661275936326	102.875682085504
GSM519357	0.083728186282625	0.0434062862551783	21.8942569056009	8.18556815175351	0.0154750910650112	31.1132206653076	18.8232662183454	5.45056786667648	45.1923233473183	99.7509690660158	24.5137938461658	1.69204119867557	195.828656267314	76.8449948849282	7.77349113317804	0.0355020645678757	98.4528736011656	13.4930364484643	95.0506299000179	13.6422274753488	141.670733878097	163.141182825602	72.4443880831944	20.6407021011523	13.0451373681389	22.1649490627172	28.6829727895438	39.3735723712268	0.279278814375139	4.64938212915543	0.828917195998693	1.70792150728386	3.4713798460825	137.365247897988	2.41441083665875	0.072890388309996	37.148192664175	0.135893054338968	20.0954065041095	1.44856510980713	15.1569502160426	96.4440390081742	9.90041972448858	106.101835412349	20.5261751974402	71.0646323249853	119.825282122447	14.8982988300184	89.0280447363427
GSM519358	0.0414441355995066	0.0143707417545469	7.50247136530877	4.05284092999713	0.0102335328593844	25.249038651125	7.55284205297433	5.14585683278974	37.9004929010876	41.036352443457	19.2394164348938	0.472681448692611	121.919474110783	41.8536053554071	5.99922415545193	0.0285647887209549	48.5181709496568	8.65532657565072	89.8061974638536	5.46674406660508	60.5303	103.31160860599	33.9794324566798	17.0688834098581	3.9000025410326	18.1021639463296	22.7137240724427	34.1094003661451	0.152194656813777	4.06631788234605	0.740845265545107	0.566765312508004	3.92538812355946	38.4201042667419	2.65205565860461	0.0500648421777905	24.2465662325972	0.109244186351205	11.8215254664796	1.47570465821046	7.59662	26.9130090571743	5.42365105123593	88.1398418774392	16.4615384154357	46.5878046880591	70.1873279387716	10.3803329268985	48.9127848343058
GSM519359	0.0973631232232746	0.0396019032837073	31.5873264256077	8.69460964952667	0.0159988376768112	15.3833152329449	4.39057467971059	3.73516052387982	60.9834808853568	77.8628601685585	30.6260625919032	1.45519559531631	234.145830241662	97.8764563558938	2.08040871120663	0.0478376433429101	134.159550534866	14.744662756516	108.88714870521	9.72826445157827	108.088082861104	97.182537596461	95.2805522302925	20.6067885976502	3.10721696788828	21.9456186948021	28.6113809535002	36.483427537087	0.216239067743008	3.20020768486274	0.911706252307112	0.925415470879432	4.05668023655098	147.31322674316	6.71897595897823	0.0922545229978105	23.751080816173	0.106935214109946	16.8814612094271	1.15892225114012	17.5722733812566	54.3240333766382	8.85724158987811	92.2459113253221	21.5820953706381	43.8010723914299	104.357023950458	9.76964936537127	75.3674299298012
GSM519360	0.0789547731679344	0.0190925414861085	23.4548950753136	5.10614127817915	0.00817376221428874	24.6817831525073	1.51438689402232	3.10299044757734	23.8658907488073	78.3389520092129	30.3383471489215	0.875045487100701	220.612263165513	100.40629964566	3.08382229801944	0.0310263058336947	82.5212827152046	14.5484059866792	78.6734385724029	4.79381571672388	94.6770902114828	137.816949667595	53.7898894901956	20.4957814946913	8.91480151258553	24.1508609139015	12.3734732725719	36.498649331776	0.168453181994891	2.28700069723047	0.885434362564337	2.82780048507541	4.95030777009303	94.0338934505455	3.46842605387611	0.0276702456030104	32.3760657818979	0.167096949804215	13.5771738017818	2.10035458276509	14.0951915136571	34.7056453798762	9.57513787353562	57.3439446872961	26.0763232999503	55.6019454320666	88.9575421079705	15.8489078715096	87.2996466312527
GSM519361	0.158104508403812	0.0190582413310026	44.9362916118432	6.29007529191563	0.0103773061782004	44.3098147686542	13.0525474271877	5.90949952205772	53.9674957626536	83.9797036668068	23.5062656452281	1.05911111276674	225.579212568682	77.8892269481259	6.96484250894003	0.0223836526954008	81.1172795675324	9.84361619587547	89.3842417607771	9.23434942008635	98.5986560171832	109.030748584231	83.9887788921335	19.4714649077873	8.15848312931493	19.8326642614782	29.766644426321	53.1680470077303	0.24198968481721	4.58358092077128	0.842160323699798	1.33441207314992	3.80263628251029	179.440637741306	3.05016719566187	0.0780115968097937	30.8085614369831	0.111554517933828	21.0985011565745	0.955133833867909	19.8819374870057	62.6917690983383	12.561852011065	96.3772439164249	18.0180820090164	41.7148886654705	95.8920259189596	25.6373132810227	85.1612322409088
GSM519362	0.0578062384499826	0.0256706684948959	14.0360522918506	2.14095085968483	0.0122248444902658	20.0408154797553	2.88818407384423	2.88041516837649	58.9622443615118	91.2752026393941	22.0954643868599	0.465232074649043	269.218612601051	158.045108950055	6.0772178732856	0.0821816641031125	105.808747362139	24.5579128544887	130.13578608042	5.52290908561607	270.356159758656	132.999458857323	77.0522011052874	17.6783360713374	4.95569930193419	23.3697017787258	45.818993442499	42.4210836143735	0.344514454891905	5.34893139658264	1.00293277007105	1.46414118881728	2.65179287300289	122.133290238231	4.21672118109279	0.0482946246306269	13.3805227648151	0.109419862284754	17.6629211754099	0.566257780892299	13.4311624884976	41.0884957500182	8.23013154534876	127.101812698482	9.95586724277798	50.1342131979462	267.279028463054	14.2911100412108	86.3642891039323
GSM519363	0.031700291694015	0.0153555436775328	8.96571270709495	2.08722859192397	0.00955988767598533	23.6860007374946	4.88581600786868	4.33203242278592	35.8377385342927	33.2997530777997	16.7695686257366	0.493116623674572	121.071592976603	48.8952485648704	6.54163843155566	0.0198410052641771	58.173437848047	9.42141479435697	86.2207754123137	4.99420525483991	38.4312746271775	80.3297245295571	45.6854617555025	17.9917379735654	2.23676521640955	18.6621681347697	18.8602949057976	24.3335684459594	0.134213528431088	3.77565560485279	0.723124747057863	0.65294711688174	2.43972389116108	51.391185665203	1.81175581393392	0.0609652447427767	20.3724616952818	0.0557742597194733	12.5488510295945	1.96662963932563	4.97257522535679	20.9377525876152	4.9611426117412	77.4873431931253	13.3455606220825	40.1765623409424	49.8318934552206	9.26245416996099	37.7791850904212
GSM519364	0.163667996259168	0.0259411932209971	56.1242162019694	9.56542292067998	0.0123121438684727	60.1771377339121	24.4221602493121	6.62758753002312	64.0827813450875	76.6004620617876	26.1768190073616	2.18155706369312	171.699056122308	66.3313296535359	18.9398815085658	0.0341065920062892	140.018090749958	8.44006634914152	79.0049515573744	16.5755445629833	79.4111768413138	127.029241836426	64.9206299266307	22.4512080136981	6.16348870128523	18.233183433975	38.8300558798418	62.896201828706	0.220534728371408	5.9299634485431	0.78624481221777	3.13577611158404	4.54868292189296	263.084794445784	5.87119400662341	0.11917455750979	37.9545180800476	0.197479453778293	25.2871032588958	0.797628676056061	22.7025245935832	79.726646781628	7.61602433789491	93.9654115552248	16.2923599765144	85.816703787134	101.210427136407	32.3674691678357	78.503607323238
GSM519365	0.120829176935579	0.0195096099566212	28.0907459754476	4.49765284794947	0.0084575703694101	20.0548657264338	9.60735819305119	4.98911940167449	33.7274952013726	61.8466201773555	20.7568652368112	1.14902180962776	157.599255898076	47.6341924981288	2.97697398008776	0.0207358737397096	46.0399636324031	7.47901940884097	72.3659510134496	8.4060440851151	57.7877690663841	117.670484247375	41.084968906956	19.3799428729338	4.48675183408402	18.2355274063143	8.18103894957715	27.1645793255992	0.101197577808633	1.91287883444051	0.736655594380104	1.45292494661542	4.65452806622636	191.308481569701	2.06183082443612	0.0409752875290072	28.3077273897537	0.0845034872333972	15.0045551764476	1.00330335661442	16.469004949745	43.0199022289776	6.53787358699389	59.3022995241398	16.1366013646665	50.1789687933165	83.445929830251	12.3127939385849	67.7006830549025
GSM519366	0.121938921275413	0.02676292063551	56.2672934413969	7.71202000061835	0.0146373851560717	26.8762194895953	9.19964323666022	5.02662087348486	42.1874839925531	124.522659856156	28.2748327143929	2.16859662575801	175.136225729415	91.8629648170058	8.68814081216366	0.0982797029183237	114.628518661098	12.188390917771	86.1497981908732	9.91916687527116	87.6032379234039	125.012611385553	74.9202603374191	24.8620057781812	13.0652793793398	22.2363616644313	31.2319692687853	40.1944752336711	0.233433835674448	5.50612098675123	0.824640136616939	2.84440827821266	3.78535008359398	122.968599298768	5.92689650846281	0.127129128176825	32.4923688532862	0.0983025051008328	14.6929312207779	1.91224147647451	23.3122276154848	52.0890661241787	9.76637472728882	66.2890435587873	30.054396941363	76.7687335798751	95.8995327949008	13.3048429940885	81.8428403356808
GSM519367	1.16919368797997	0.0556925501192921	63.3047554888179	20.3848135679825	0.0129944958711628	16.340334089772	8.97202971243519	6.28035938744663	51.398130111829	119.169507797591	17.202421619172	0.492710704849985	223.756412446083	63.8823138937298	5.6052245145791	0.0395537005461866	113.739462747587	11.4718455294832	115.410858851259	13.8755792551788	418.302748332809	152.913385959669	75.0317578033881	15.0409785200722	10.3609830617337	21.3825358829611	14.1767111449202	117.526298254571	0.351637367859895	2.27328393339091	0.842321088830145	4.02252188745816	4.10709214894341	268.362595959633	2.3706430398449	0.0770682356546355	24.5291124633836	0.137899718395903	32.3163104865732	0.254389998327818	121.138656253675	192.368944897669	10.0924979509244	73.7610768342276	8.71529860761701	55.2265769587658	271.074823919757	10.030149766036	172.81974468787
GSM519368	0.170137362431429	0.0245343833885516	53.7303727282894	8.25260727341772	0.0112176459142115	48.1722539816758	9.10830933071942	5.54055598727683	32.1646893491673	80.9449513544555	22.8416486394198	0.987677514048892	210.055793978388	74.6960374437554	14.7268827911753	0.0265158124673731	103.702501820804	10.0799196965603	98.7615463014364	5.73962044392117	60.8752052075352	129.98757861342	49.3687838543388	21.8154512219074	5.4909783961197	17.8332758962409	41.756151421634	54.6211578329433	0.237629686664547	7.89204878285011	0.775496622218764	1.6254845161373	3.18973474841588	220.793959139644	4.06179031040088	0.085498208715527	43.3332925281644	0.194678264263767	14.2508874276081	0.659945968563736	21.065861593653	57.5282617875766	6.16395245459725	95.118624905826	12.6346649599142	90.1526493024116	134.495522068297	23.7211174062087	97.9546792667916
GSM519369	0.0689008453523923	0.0459243226145051	24.8947487379408	6.84785800682045	0.0180024153087523	35.9086184986453	1.94014202313745	2.98761081095518	40.5865081573605	129.291961543229	24.9149674330917	1.02863277190742	182.019943966869	77.534362874638	8.96680256686853	0.105327884733319	151.938906616231	13.9238189301358	81.9720989911653	4.62468573302917	281.007884412541	147.33214423445	93.1997927880235	21.369421860158	12.8328430856858	20.0869650180346	36.2281218809873	48.7529201388733	0.359355379634107	7.91555770509027	0.779375316430722	2.54965976067857	3.01194283626313	149.323100234271	8.90539198111303	0.178706033795688	31.8934464186444	0.125740463386802	11.4671601357155	2.4795956165049	16.5720965245223	50.0478213528483	9.02472222354833	85.8519631701121	27.6017339113809	51.652975647618	93.9094881898172	14.5015604277245	101.76904114771
GSM519370	0.0629692842847433	0.0120019758670577	28.4396157348279	2.39728169084215	0.00680674486883563	15.9877526741328	10.0127141453922	3.00073312687956	41.3602765343575	59.6997052740255	20.9181914428595	1.02153038474728	192.006316149658	104.940546005712	4.28853409303806	0.0320732561294752	51.8737081624135	14.6591187767199	108.842680653121	4.96642994139411	48.1318822434983	66.2161983845844	49.7733876071547	19.7849995630549	1.57922575163287	20.225405117818	20.6343244109754	19.5872513594491	0.137285600000447	2.74020206756377	0.964158346440603	0.972663385488727	3.33606392241223	198.304537224623	5.07680323877068	0.0379454783634388	14.1098461975774	0.142135050515095	10.9697385200949	0.472028657163046	8.42836763491125	30.0980343655955	4.34919486649551	64.1568909737398	11.4877953535836	70.523272877331	83.0686041013631	7.76045450438481	56.5547543994417
GSM519371	0.201675358452279	0.0241295460415119	70.9459368898871	8.57605856737642	0.00997566935414139	38.0647069752709	3.77224958138254	3.65445868410674	27.2659138645663	148.778993237134	32.1596138085145	1.11768275848352	297.303123640245	113.408071864905	11.022038836764	0.0613701749031886	126.387071054161	15.9510354285604	96.1347824465546	5.00998803289242	79.5044099226925	116.092040621078	63.9765858981497	24.6172955571321	8.02695146252938	20.9433534116567	44.3153179215328	47.4334845604695	0.289576016844396	7.0838413450308	0.910178274118056	2.53946835213105	4.2396888567453	213.616022732011	12.947058020806	0.069324523601146	44.5425576249274	0.259355337440906	10.948976519104	0.738931032711966	30.3617843575507	52.3492427724086	7.04398718557453	67.1889865990348	18.1200044377365	99.365352316564	174.599030508952	14.2795268885391	138.757537763744
GSM519372	0.0609247484372445	0.0143468488666611	13.8816282490603	3.37625850284891	0.00799222463547094	17.5952709082561	5.86658427043337	3.09071478207174	33.0388270021693	42.2337398765499	24.1079843490389	0.801661037353199	177.50579722344	71.4815501770699	2.55949212510235	0.0194169740809553	76.9933687067854	11.8125531477635	83.073577201041	5.89728861714063	110.251984902426	80.9943058211812	47.8290861136487	19.6561798296008	3.34294532996878	21.3353748631569	20.0776853052662	28.8178803120647	0.263542052561222	3.72126517015802	0.82237268048166	2.10120355279335	3.52828845708824	79.9282	3.07880111486424	0.0478252534998071	23.7456601622927	0.0895175933809098	11.5655270728181	1.4697193139642	7.5537731739868	42.4030288274825	9.47007063387769	70.5602163635597	19.2544113451323	45.5298394338823	70.0286343531873	9.6144539451461	45.8094074506838
GSM519373	0.188894022213971	0.0271353858838009	40.8102113194002	12.2539828839506	0.0148763583372644	28.6264626671757	10.5488671831565	5.17339117912194	46.6931815105921	111.140820709318	19.309507951783	1.63372706447901	228.653009044065	62.8120311247772	7.07610514074234	0.0948630423327456	118.879146754564	11.1697481151023	75.0672142865739	9.90370371380626	498.142564086763	152.49301078186	42.7504889777101	19.4218908049167	11.9368216708628	19.8850369506138	9.55628314077684	52.9833224088919	0.15070238220238	3.07677382687049	0.773937879107712	2.58476212769295	4.29897056048963	160.21970513874	6.06519959558065	0.0722848584959746	44.2509504104433	0.109505070473222	17.8404018020202	1.44824084095665	26.773919456799	52.7260807915054	10.8000281290075	59.5039457432608	15.5344762784336	42.0197	92.0483034639687	15.5053256387575	137.755174344545
GSM519374	0.0946103066203056	0.0243636877480482	36.9284244188149	7.40204915567388	0.00966664262444928	33.8350155066017	8.33343925989495	3.71706936071982	36.7087698112464	101.871087981475	35.6186338125453	2.30971870809221	330.864797525013	202.068254699786	4.70149620730038	0.0626978635408921	129.632065783682	22.7418066396668	103.847730885689	8.77978512442414	75.2788088194682	125.789798285757	83.0819535606015	24.5491692142942	10.5111264126588	24.8254213051895	16.5376152362529	48.9374743503444	0.210448933210697	3.26751095620986	0.990553557436396	4.01005078453151	5.59217454699348	154.711047434956	9.7929537906441	0.0441524722195555	34.6077695174604	0.176043245777594	18.3215385099575	1.08205890101632	12.3784480785984	38.3906710004072	8.7861800344506	71.6007507360035	30.1719921396418	100.101272543607	101.985011026545	18.4396779821148	70.1062581662463
GSM519375	0.106181404581154	0.0189767091881745	19.3121259777089	7.4066674465563	0.00739396476260081	26.4119012005517	8.0700814671764	3.70119017266808	33.5868376149019	75.2268487570143	33.642981810768	1.05576810617783	199.395637568189	79.3826928209424	3.95779083152894	0.041617867238553	95.7383529976418	15.2348038962535	106.951573097958	6.76554	123.964558896237	151.920824223928	41.652077564843	21.1789404713866	13.9067765962127	23.5171089981145	12.0870039397435	31.6951730329037	0.141112950969237	2.57819713671926	0.841541056695597	2.32954406580518	5.21764	85.0237451655815	4.72567992890981	0.0359454491620417	31.659691066808	0.10421000974008	13.8538612160748	2.24423976474609	20.6924719009905	67.5539276478142	7.57237266151462	59.5212947998005	37.0682898735112	61.1808344642578	87.3058262710341	15.4718045876589	83.8756976937679
GSM519376	0.139089673822433	0.0235248161985972	57.7612381047903	6.51306896508019	0.0186613614587815	30.873014348463	5.22695424157852	4.54563144069279	69.5207614079322	120.184371171553	28.4088819083263	2.71406489974843	283.112551829889	164.661887002566	5.46534620881607	0.157640119999496	216.450897461583	16.3893807245756	81.5145273066722	7.66260470854403	145.382524835787	251.522225847313	89.4398028873378	22.8067755774303	10.9772931461846	23.8213527404051	30.9147678604391	51.3986346010168	0.318702646694148	5.10570166127336	0.895908974072083	4.28795005769489	4.74370412331439	187.659418206295	24.3652012830433	0.115648123196249	35.9662613545321	0.210696287402752	14.0647342640539	1.26486172735578	17.0077844034741	40.2197442652038	11.7300852036954	71.3482125302416	19.2015878339446	58.0479106747927	92.3410823750583	17.4569950981988	100.162209684658
GSM519377	0.111431960523306	0.0395620485148172	45.430386967924	14.5626619419182	0.014272044393134	32.1846204508628	5.11085131224261	6.22434087438751	51.2307618832092	108.593658730928	23.0596192371938	1.20484621931549	180.120301148277	62.830201711841	5.28947186862878	0.024770515782105	74.6824669394039	10.4286721812322	73.8788316874251	8.98725863560024	219.083488757427	185.222493679416	74.2071003606496	19.2751854298004	11.6493939794052	21.6139455097125	16.4294648471708	57.5174436775068	0.173270283049241	3.02850249916087	0.810651166406271	2.97609208279299	4.95537514957367	226.671884606203	1.49547310483177	0.130587730121765	30.0100441554154	0.176928883830321	23.0804016007228	1.75476100026164	16.5492949875602	39.6944054870324	10.948165326617	81.1055202565522	23.9702199954183	55.3804030830533	127.079515885361	17.6155802829408	113.511899085585
GSM519378	0.241744562796925	0.0208994390690619	116.03998421613	7.80373248655638	0.0118186620946073	27.0344896611959	10.4579882954623	2.71812829853951	36.2124067416952	122.330328608771	32.3100372903286	1.3572968806861	271.100594417444	187.814360400625	6.03605698015713	0.0760923345163498	138.464945937372	19.5552328951472	100.421169258225	4.1067417554284	83.0551246956967	139.88313566342	73.3736907965506	25.2063095910742	6.91885227854725	25.5276696311539	19.1305734903983	25.7939758655084	0.429207880181266	4.91865198776451	1.02241401637448	1.72660248603062	4.63436859798047	99.2360531993087	9.37409874424876	0.0615741159714112	23.0425196117395	0.26193375128671	16.7780342006202	1.29620733862532	33.9241697915833	47.5781326028685	7.50855973385247	74.8843179408624	30.3446940474505	84.4949829292298	78.8708476727778	18.4051	85.3471313078175
GSM519379	0.0534640407037843	0.0104096515783679	19.1937705307589	2.36245954788957	0.00614466013547763	22.2418455426403	7.30726459624781	3.12053998293147	28.9875142722246	51.8036878405384	20.1979358438869	2.09667931217505	195.686046290793	96.4892909628277	5.16274782510368	0.0434229738665161	82.8792417284634	11.9130889091851	76.1988721854404	5.77081604500839	47.586510906957	111.795	61.2732579238732	21.8282563619842	3.70151833981617	18.6835494956676	14.4459239802428	27.2577217420038	0.12205412539007	3.10130415933714	0.792410727644608	1.35834739245125	3.70588880468269	106.687501049021	8.65499519793123	0.0292749745904192	20.8607898849172	0.081915596952885	9.99081560480931	0.874238394049344	6.36125667012706	21.5318047940046	6.45987751086203	69.2518383810256	12.2366718005877	55.558479187732	83.6159559754961	11.6764768382052	55.5506120678047
GSM519380	0.0151121376603823	0.00533367660117019	2.32115685282661	1.25070296735638	0.00417723542764801	12.3154019960557	1.6413843833407	2.24800236503581	23.255028872864	31.5186495362877	14.7499647286803	0.137801315220918	145.551085039765	49.3089199196769	6.12358443395938	0.0253915609130181	24.1196867813668	11.9655429193399	115.945832524682	1.90519223556821	86.5716043766275	53.1511554524743	23.1352767346971	14.9027493999528	1.15518517013495	20.023445465666	23.0466185208724	16.9917472806141	0.141909090271502	3.47510875314808	0.839022457409624	0.687530790744095	1.94822640876131	27.9625068668215	1.50117749185801	0.0130301259545263	11.2821707034221	0.108629506084756	7.92756763999423	1.11015350525549	2.54110033769726	6.33294173592223	3.98192778288331	50.4878316749449	11.3367141135134	34.9966893564158	64.502370861211	5.5122444793388	41.1549583912135
GSM519381	0.0237455960492989	0.012750098439488	9.84784611711918	2.82302302714469	0.00562134174078995	17.3911862841495	3.16178399670243	3.17669746065917	23.1173135862794	48.3808241826976	16.6050868744386	0.378099952826254	138.843703924976	42.617895614603	3.97817884064857	0.0396991380007998	49.0043015364365	10.547432062078	90.3999149053917	3.67986013993565	143.609	65.6616	31.3706456230988	15.4182346182358	1.93089162986985	19.0911440056045	12.6145192275461	27.0284246289553	0.103068916104199	3.28252579115292	0.743230834002466	0.777190202103698	3.47099281311665	26.681858383732	3.98393863941676	0.020258871679581	14.2067309914869	0.0562732588768637	10.9990534295868	1.71316354555647	4.94281363822131	20.1709248315779	8.42704374603872	46.5095684060303	13.9517472630075	35.8528579625794	66.0775266493673	8.63593648248724	49.534025385661
GSM519382	0.0527156222848384	0.0166178646499793	29.2977812830156	3.21995162573872	0.00764697013087252	21.893883552057	9.63363597986137	3.71136393278069	23.9778791017525	60.6384096656109	23.3056256776261	0.9800268914735	194.328274632098	75.110375492635	5.87187397808695	0.0325495909415367	65.337054810379	11.5046843461628	100.802537739446	7.64919842181478	38.3860151327424	92.7990656290508	42.8929456711944	22.4383558946131	3.75918590474605	20.0561985817902	14.041366769975	26.2136293361806	0.107809941271438	2.47991684801492	0.817616407057413	0.998530584753508	3.41302638279083	86.5344422610019	2.50408194488452	0.0494892787389836	21.7444221885973	0.0899376932647329	11.4394562143738	1.04419626369502	9.10362300448472	38.376929507626	5.26751615376765	64.7848312402949	20.1470490968906	69.4931156491809	95.1788944679167	12.7972458638181	77.3955882807559
GSM519383	0.094881194566179	0.0206406587228497	34.3597155379408	5.32317611178866	0.00944566300905804	25.4358962950871	16.7560895231425	4.69886648368663	40.3617908524586	91.0850435429447	22.9060284135351	2.69307988092653	193.615303929764	80.6678064587927	5.13573365371899	0.0439887757497418	86.2991415939332	12.5170243636369	83.9962653325185	10.3618872475906	52.5043497103302	115.487888960933	73.4522409419274	21.5432382146618	7.70589409461802	19.5310161445459	18.4153480650287	30.8296690504969	0.140854254051629	3.23541154096433	0.751414844736957	1.44606043990624	4.37103440922747	111.510072585979	7.72626166714354	0.0527444682750841	31.939671217038	0.121145833956364	14.0628309967299	1.12119997468777	10.7529350577433	35.3870674432365	7.66208458955926	81.763293771326	18.2417582851141	55.7631029227836	116.965867466247	12.8240802708494	80.9320105198279
GSM519384	0.0143198738090892	0.00532665205678255	2.43040454070579	0.691633145392489	0.00303112365537525	13.0625821070628	6.57427783179554	3.76479422411983	24.7998264317977	20.2619934695475	11.1240714536224	0.129280885030056	120.452023362146	33.1137223476927	10.0951185043378	0.0207484689927961	32.4863850494471	7.89974325684722	125.687673986603	2.14783031235278	71.0789872784014	41.9717759806762	19.4314	14.3654201051778	0.402110267239754	16.3403392263706	21.3929358507688	21.9807369145727	0.161424095398765	4.89450570260869	0.761373352714709	0.314696565848964	2.29707617638271	12.4672131783986	1.70205796044026	0.0177284412114163	5.11927940546194	0.070558130606812	9.56996155616358	0.966855709432725	2.08773147423311	13.7407488037228	2.5702354058869	38.4838072205733	5.82596762419386	30.9890853442916	61.3708869730602	5.21380112941137	24.5912058420914
GSM519385	0.0233135772507691	0.00719166037464274	5.05123294442952	1.36526244271572	0.00448246013740904	21.5380198719509	3.70490538548232	3.10263633493558	17.6978473992713	25.0936619084947	15.1514223013468	0.311637018774712	124.507315760894	44.053711543912	4.69183137088763	0.0139629332035604	45.5946997468542	8.53590098028206	74.4433313311743	3.00833975470216	62.4768440984385	56.5503916338689	25.677482719266	17.2191809854334	0.960449174107935	18.1487767143037	11.2692652035838	23.4130709292359	0.0852650686568693	2.32077380500183	0.715235331903982	0.675677731410967	2.53134897572155	32.8737500536177	1.30617649774362	0.0199936580629516	12.0896694157588	0.0594192455187733	6.80886931582606	1.2800162189132	3.23209028769949	14.7797724408026	4.87152555005676	50.4751561239287	10.6567558689186	34.633845231234	43.7011030665182	9.16331582764179	26.7449376988812
GSM519386	0.114004381247926	0.0273629419092625	22.9412759447291	5.53963562891264	0.00806416835932741	19.9002467243623	4.99562862583551	2.62295700060065	22.771517577329	82.7952131604373	23.9670064363647	1.53244481508113	292.636255781659	100.316	3.83763880847312	0.104438900114608	91.8739370428043	19.3351335598304	117.729694861491	6.9062195468919	152.694574735759	102.782444161999	66.1484787077678	22.0364340129171	7.32531498171519	21.7932524888252	17.1248	17.5028880284415	0.175742185819212	4.17884620597973	0.82545222279005	0.959358086204395	3.09871605236078	106.328515304543	12.4396359761203	0.0602199258754329	31.3015009447385	0.0939208167338221	10.2190905548339	1.40182873874139	19.6032602235328	51.6212207396216	6.46156325034637	49.9555300448828	18.569254306423	47.712497478672	111.276903484568	8.09930893879668	87.6740305032493
GSM519387	0.0250065121144686	0.00813130291366417	6.99418741130457	1.17098740389974	0.00549717729221687	24.2343829981451	4.60414566388544	3.73622691701784	16.7460706362934	29.047804765717	11.4279822582679	0.298054287772704	126.586862791176	40.5796814724264	5.61113844188538	0.0169280310603242	37.8897731553388	7.90472635775633	78.3818208585539	3.73062539468561	47.5708069624355	67.4375344838842	37.8735652598049	15.0887287462254	1.89397438593243	17.0443286079009	10.5633373662809	15.8098949230193	0.0817775305946205	2.87348201223016	0.657569977088794	0.453913357377954	2.54352807313483	37.7365869418924	1.9139692182287	0.0243905420755014	9.92808412465125	0.0421933919728274	9.10245561378717	1.56583667549198	3.72873977131363	14.8098146400849	5.15523407604272	57.4788469347525	10.3982595766144	27.5204860357392	73.2989479158744	11.0941177526685	26.0143330837513
GSM519388	0.0245161712051517	0.00884314913977689	7.04525406727056	1.75845023915077	0.00575265484370327	24.2007088886844	5.26941553291605	3.43513210942072	30.4257807732952	29.1479654686815	19.9904796091332	0.246233920729643	139.695362046302	50.200867658512	4.88258613471568	0.0130967517200197	34.4933918554392	9.86968674731982	90.519120591875	3.3799517752473	57.6400262731076	64.3826996169361	30.5932899495605	17.6377070639167	1.02415603138631	19.8711527121612	19.0209706173292	22.6588884004911	0.158757271595511	4.53071509781429	0.785609610802386	0.541637506397811	2.02205918797618	42.3892869013915	1.05744148169949	0.0254171462867145	18.2545019067789	0.091380846566947	9.58038205272818	1.42461775211231	3.90740604751662	22.7529518925501	4.97467522988014	60.7425235193306	14.2661	47.2532063998827	64.1128872071807	9.83692023034145	36.0503265786859
GSM519389	0.0565931040617897	0.00863678799233117	14.3814870318816	1.8051877047262	0.0075715739823924	20.4359574935609	1.6017449232145	2.35865350643414	39.7007831140393	58.5455031335762	14.1450057264565	0.384894345710648	145.951958014092	96.425332752353	8.80074165303678	0.0272105742912933	44.4227646224738	12.306284955125	113.875380391447	2.58561011597137	66.6559040035054	68.6340684769777	42.7956523097534	16.2954633672779	1.56646087953472	18.5017117729955	38.4694261148738	21.1245784529602	0.181309514860005	3.45469972120784	0.874047315304287	0.335203360599484	2.12265175745114	84.5080464904733	4.55380278639564	0.0298024863932607	12.5571840500081	0.1645074889673	6.68681118382068	0.555432943140643	10.0058849246169	29.8464032534445	2.94616887740418	91.4437015085429	7.00340809127617	51.5111450583954	179.394363693345	8.76429064263191	76.9623024576473
GSM519390	0.0542304194350446	0.0145359822390029	15.6442866602238	2.67337866394063	0.00885814479609782	29.771268190487	16.5766296708913	3.50807663008212	31.2597014852922	66.2057562028668	19.6989624347835	1.39501290512079	171.096025952453	117.265484381039	7.25068	0.0457998571496159	79.5520816688173	14.4919084352591	85.5748107928107	8.53348601677915	45.8674203506929	138.379067546792	83.5774901485021	23.4346654343536	7.55933958650957	21.5729055993506	17.4267688123954	17.1851231372088	0.118644157164106	3.72536509982921	0.767756193408787	1.31179054133451	3.47641112953644	65.0691662032198	8.05015119492563	0.0511102356273766	24.0292542746393	0.0966189740852377	14.1555882010965	1.2896156988797	7.15685281054911	23.8388389903378	5.24158140105251	68.2546499376696	18.6121911720759	76.2437154281756	95.0837633377493	14.8417725492859	50.7334207875991
GSM519391	0.104082583929573	0.0427386847119658	35.8919343335259	11.2094439559331	0.0167611440781006	31.6971493265341	13.5779410937211	6.33411758642358	54.709362258375	114.311453363009	28.7781681264527	1.91717014747203	190.482209603809	98.966419515616	8.17017291243714	0.044982436961138	134.169586044435	12.6786343168127	89.669765344259	14.340165656916	72.7680205777424	237.611559570765	100.284021751556	20.9993979964837	13.3645897232629	21.4872840862616	23.5195737332241	52.5115072739181	0.0972670985224811	3.00352028617544	0.863142114609707	1.62767380995509	5.30891563200646	261.413195944485	4.31836160644467	0.100308186974495	39.2158171278679	0.0988201881926552	24.6997205992394	1.58854309789714	10.8982701782518	68.3195999355977	11.9207300350481	149.123272813066	26.8709962392191	64.2039622549147	79.5989313678798	22.4926139508433	86.5057512561874
GSM519392	0.0539623474940718	0.0220752483697628	15.2498676225757	3.71057557685924	0.0122467470925004	25.8682069356704	16.701631784518	4.8594536487533	56.1965898633719	37.1087678162168	15.9589710497421	0.54863730554941	133.94423072439	57.2512603289389	8.35988139018052	0.0321944574182919	71.6124653322706	9.53303138969701	97.9733384230188	7.35898232732865	47.7609814672798	83.752461209543	43.1044942169252	18.2945926319099	2.40663447510191	18.2204682990049	27.9139804698996	32.3847645621325	0.158563771552238	4.89203838135236	0.786906770953554	0.880253546769901	2.84769148809606	132.965010204614	3.75128171789956	0.112872119566217	18.642783639429	0.126419752853224	12.9721074300063	1.12479193740072	6.55478982339124	43.215045866761	5.19617268770581	79.1289976844958	12.046825507154	45.8607560314876	86.2851407395909	10.2757691626862	48.9065447768847
GSM519393	0.0167652122384277	0.00636548774984493	3.97240236442406	0.785012593578698	0.00503160449399235	16.0153879545017	3.85554980423501	2.76898893513989	29.6624496889033	24.3602835494983	15.2690982803258	0.250680902196512	115.611303453816	47.560358875953	2.91354276956543	0.0149817073141766	43.0689970344392	8.3243474461915	75.8780452990184	2.73088980361405	16.4237303422477	61.779509179199	22.1601958389071	15.9415577013459	0.91143003946603	18.3295108422927	8.02721066804025	15.1486269882726	0.0798316577953964	1.78107429913029	0.700924099682314	0.596621981696417	2.50584584077808	38.1879048646729	1.30022887164959	0.0196164589268499	11.4674383192006	0.0490425072889557	9.05756427108889	1.42644672075152	2.54833370794191	12.191883784419	4.82457433492302	77.5726115727721	10.5356288806112	31.7387170073379	37.4194713588906	7.75093960944777	24.1990109889613
GSM519394	0.0218291050919445	0.00631464598167701	5.44035078848331	1.32857234306119	0.00447602576109235	15.9040351698127	6.56902654491531	3.38731911283213	23.4615383723252	28.8838666600191	12.2407572597599	0.302460097239652	114.351789918332	40.3538525165512	4.46735692282854	0.0191402571901622	52.4305782286234	8.51358798017854	82.0173238150189	3.02192672672154	41.7659598262583	59.9638878795341	31.774528568139	16.6824401358548	1.93413472942191	18.2397777738916	11.4915636345895	18.8294398927821	0.0836416718760297	2.71217161027795	0.614447238028067	1.08573673100862	2.09341879959765	41.0252386494216	1.0132589052982	0.0248257111129824	18.1614553617793	0.0486379414869978	9.33439455832653	1.70228532203565	2.97439019481831	13.4462519565577	5.80160045915682	52.9513057718612	8.20366840067009	28.455088819479	44.2167457365468	6.40181666450609	29.7878915994864
GSM519395	0.0895138424568403	0.0187184994651923	36.5961642748339	5.29469447813478	0.00939411009814079	19.4779173333956	9.10006248959349	3.36942297846344	24.2847761438019	80.3173888908608	19.6858754145013	1.76653210155199	181.71562187882	73.6864705812985	4.37259004303824	0.0458318252020474	76.5279966688095	11.1563526816637	81.2643429443496	7.95745723934108	62.5047892739195	105.758076625818	60.4884101765595	22.2036536361152	5.44788216778967	19.2083586758367	17.1646019783244	26.1428262078203	0.168871978608049	3.92162767293175	0.767242463944409	2.06177008197504	3.21693562919202	93.8973663798394	4.97853152230558	0.0591295794195036	23.4848622760855	0.116851904538804	9.60134504912532	0.958306689152535	11.8672966271561	28.5696155466874	6.48929233436517	51.6004918971211	15.9467950405748	58.5205129242901	89.3414980258722	10.8774318876877	69.9401839167036
GSM519396	0.109000764348388	0.0384203625297366	31.7719793805132	8.21011040597301	0.0122057166505826	27.3045514452172	7.92262762531773	4.07225099037835	43.1535461768836	69.6360743164598	28.0031131976911	1.71492144250502	231.687398742522	100.322919561212	3.12398952874686	0.0618990844881503	109.928452109528	17.2570135847731	110.108070141562	8.97906645842929	204.706669137643	109.957749604652	70.6868271325488	22.5443144980694	7.32006806770089	22.4385908293282	19.3011475749902	38.9382266375097	0.144103475019402	3.66543828036874	0.87097243032565	3.14371548285867	3.93457385671861	209.15510989493	7.77661688343943	0.0783513285492588	34.1047373125679	0.124225791587819	15.4838516450278	1.54472154338253	13.7306292169415	53.346670640474	8.82633374088042	68.2996960490836	27.2095488054289	69.9180965721182	94.2354810771303	15.4275277472582	80.1096627986276
GSM519397	0.160498716484737	0.0303649544622568	47.7873837427246	7.95651	0.0122227993956577	36.5782266212837	31.9279965148704	5.57296306723867	47.4460832633128	73.6832762910159	21.7083528301135	2.46088785045594	161.036966435782	61.9093337612528	9.49149109992226	0.0308903821169017	70.3053215323882	9.22465731187575	84.7456962865578	15.8793670069285	43.9686618739133	160.695067369826	79.2697	20.2686812057018	8.42830588949567	18.3933647205998	25.682856079343	42.160322308184	0.158675405458451	5.03887048074026	0.759792722028099	1.05008042892487	4.37913393948531	159.09630103576	2.78708930247769	0.0881089483546064	33.6655138380243	0.154349830027553	21.1639910124038	1.04230844276351	16.8618027466336	48.3178041840188	7.11571754922008	101.564520601863	18.5163210832291	61.1874190201453	104.66369057639	18.1353111587511	79.5871308030916
GSM519398	0.121280810776127	0.0180762611305001	32.843019748323	6.57376920523931	0.00696581351082117	25.8942849310478	8.83689458823216	3.82215113872501	35.7870559994366	56.4793231527597	21.3238515386003	0.900260038349945	169.824596784562	48.3247626515374	7.62325424836782	0.0181782285838468	65.1597726115489	9.0669153999018	91.5292108898596	6.76490911449522	115.587243095268	86.1225169149774	47.5869891498525	18.8461670420063	6.25679319648257	18.0721292075604	22.5851734959662	55.2878344174485	0.148487545715425	4.44874877865386	0.745920836080006	1.25167574950221	3.08751867024756	112.867425802064	1.44591986526738	0.0478772736785971	23.886039090862	0.100121448937826	14.6900033985424	0.864310813729861	19.5115648706134	60.3291219466706	8.12280811140619	78.5954709833379	18.3522533251986	44.0932143655496	120.508676033794	14.989163661981	71.0194802375494
GSM519399	0.0478310068780232	0.0136824655585357	11.3563075633418	4.07437291149975	0.00678946241996763	18.2282937464638	9.78752361714881	3.93051035478199	38.8543640511845	48.1691908435412	13.9075248501236	0.512646862500246	132.40210528298	40.3064403380822	2.75682305904713	0.0145288340803488	39.4820876874019	8.21178899331328	74.9789355706873	4.30642486225057	105.039436369894	104.865426277913	31.6466100480754	15.0729400785164	2.99837934464441	17.5758238546393	8.67349864850356	22.9756673468791	0.117476137067087	2.31159851932065	0.695078897267094	0.986805120882899	2.54370118379617	71.7469819482403	2.79283047450398	0.0336542237542096	19.9699492683839	0.0614926697249851	12.1572074548968	1.66878382242259	8.10568658810543	39.3781407618923	5.87768125144518	68.3239177295283	11.2420496732105	26.7501713892526	55.7185780800498	10.2276	56.0025683199242
GSM519400	0.378384279190652	0.0317169025030121	88.0131357814303	21.205020525917	0.0186458639960141	40.8437687717736	9.28239144563383	5.39326612095476	62.6857516136478	114.43261231677	25.4562817669968	2.05929556800033	245.894124913249	123.473570304532	9.35378651922276	0.0466887503900202	108.92541412567	14.9811813134923	87.3491651284618	11.312222358071	223.933210510349	206.677405641662	81.7008632162583	21.6474893816016	17.4974214862035	22.0268990401614	43.6636719592413	87.1891497261804	0.491775026404387	10.7807444561656	0.902678169009911	5.43330055674213	4.88871417181412	340.835280829208	10.5818814133528	0.112476608835412	51.5232863092377	0.383089590016101	20.6599627069801	1.10690647320342	43.2374408317729	122.285378506161	11.2935951133476	86.3563034573125	21.2650008729481	80.4620028446735	129.004179370874	24.5482001901776	142.710700066763
GSM519401	0.0514363179681643	0.0264831625748671	16.1697443953311	4.86089968082072	0.00930307616095109	35.4898273288576	5.69169724284474	3.23111143441966	23.9068303938345	75.8425350072871	27.1097545029717	0.479821245004571	244.737456407632	86.5875254190651	12.8437082397488	0.0545579405334361	114.887088545058	15.4443428520887	100.209485956546	3.9557600273807	236.540580459796	75.9988568645024	67.1836605371607	21.3913144764828	7.11513204182201	22.2866368376602	47.5097106199861	55.9528149271944	0.24294436866967	8.17147687514414	0.865760119607257	1.15085094261534	3.38003703487407	77.5847597683401	9.3943613882572	0.0529982050232273	25.2435784421577	0.185890002095738	13.4568870849848	1.79825024767399	7.82209236980506	43.2182224073121	11.5837135636895	68.2163577887524	24.2724854400958	56.3952506662911	73.6844794882194	16.6768041287677	85.4682163085944
GSM519402	0.0458052223563634	0.0302767254561866	32.7707098520977	4.66783316259178	0.012044380357988	46.5799349920967	7.67621535650511	5.13808494744916	35.0515045188364	84.0424206942917	23.8643377169095	1.72633013632836	165.971965846699	63.6901138780762	16.9006374780516	0.0484200720711103	73.494693158784	11.225287196321	97.6009871952142	8.89851588345331	77.3801690091958	90.2532824950367	64.5398143204137	22.4189157205981	6.80938177395212	18.9864415632455	43.0619310561171	24.8319319088689	0.23408563824532	6.23670700366761	0.766935451755586	1.12796623490626	2.90567405527631	96.5700085698862	6.47071232129279	0.110365302121802	21.8549328535211	0.0848860829348048	15.0340564415924	1.74327876146435	8.51164083217558	37.8312777671466	7.53689874827511	67.5038596026171	20.2379709679742	59.9018058554821	95.773161588439	21.2404397874609	76.4361642969562
GSM519403	0.202402604937909	0.038835882477009	75.7212675074278	18.8668271158569	0.0212540920073823	50.1723472998535	10.1845142646417	7.38794931927392	64.9350602800473	118.123947219857	33.5649974476756	3.1927069413694	248.86869612978	116.460715023076	16.1999430091204	0.0937809056547072	198.45873756548	14.8579403210301	99.072507222454	17.2085336026254	115.664962692424	218.939205587255	146.147864731301	23.9139877857625	16.0160432234692	22.3668289584656	78.7460797381534	129.248174279831	0.624611730417702	10.0734719248427	0.8634508268573	4.40190686680974	4.96556437249446	296.063149072468	7.89506425452508	0.234019899159318	47.6818042516357	0.270052313659425	23.940941013332	1.09355028276972	25.6140043706027	100.04198569951	9.92590768571178	118.203189938038	20.7441729899508	91.5613360619319	169.648802523429	23.2223583694303	115.450132398342
GSM519404	0.0574792706187768	0.0206369956281271	14.0004843340009	3.83043425039679	0.013515261232891	21.7685971104091	9.89997420644048	4.64297425417464	49.929147847492	53.1060550398141	19.873891733876	0.630234819352674	138.744612466414	52.1415245634375	4.70257779518196	0.0271206836811879	79.432656445141	9.5685349304994	84.8954451746631	7.82501902980017	122.890094419301	97.4904732842025	53.990260606217	17.1376585430474	4.91312764821941	18.6786319731352	22.890048255463	27.5759051441457	0.175944196092445	3.83388692952468	0.707849880640803	0.848313663582445	3.27856358743072	111.936153833423	2.6607699083678	0.0723490644736359	24.3046694925188	0.0693815112917091	14.1232752234399	1.38566942829668	7.90139614322108	33.7169391939716	9.21752087931863	101.485881409117	13.2288800645779	32.0704821875874	111.796114612963	9.45353587277454	47.8780523064947
GSM519405	0.098405319269677	0.0148275795287596	28.8488238788678	6.76517678386144	0.00668754567044006	34.377637954273	10.2948665989386	4.25885443508786	32.8865530273483	74.8584811371862	24.2088208551768	0.654144394162862	163.731871981837	64.7941959942726	10.8880500870213	0.0302776849729371	92.0516401062863	9.69945840701009	106.953536355368	6.21349895801524	80.5762102934231	105.432896385067	67.074543850334	21.4046885507286	6.69168180964599	19.5976633545226	43.976617884589	38.9322819048672	0.222821277710634	4.93109641274984	0.774774180971548	1.12045635027697	3.10062802887616	78.7679776950049	2.86850925771817	0.0467462192469957	22.0701039604856	0.139756854620282	13.8002704759129	1.09690505535658	17.1924361140299	48.7013007093933	7.08811866834739	100.455195572041	22.4361678610155	61.3443583027679	93.6081655556785	15.2216402400452	62.0173687514804
GSM519406	0.115346313926669	0.0327236492958192	63.4749072825142	10.3356118846794	0.0160283490051667	43.2687557250055	6.74353927733124	6.2898654742693	45.9016682116146	97.5034082870745	37.6168742971502	1.62081654812615	183.086679877545	116.065249643517	12.2490609073247	0.0354743709419678	122.697054570861	12.2764015918513	97.8822752994038	13.7879917359151	128.126186220886	141.453472147243	88.6462533776149	23.8393707655438	4.52045117477674	21.7389163828544	35.7991920778005	91.166933501835	0.243113481166552	4.97813606338722	0.864489594172369	0.8167081425494	4.25524806345279	271.475491843182	2.71335219610603	0.126583444844624	30.552641873708	0.15162606512412	17.457575310065	1.02617911441294	17.8826927708963	56.1907243288649	6.87071296419233	135.539431901403	25.2809224466574	83.4093941586033	90.1656429391901	20.6602	111.711274965331
GSM519407	0.191643984130578	0.0598897386535786	46.5923126469429	16.0957695035968	0.0209398716145162	42.3227348182602	9.16815627939597	5.87614697644186	52.1919889468065	104.815912706904	31.7764387819193	3.28630396372596	225.726588508242	96.2593641644962	15.6483512314035	0.106761276217708	157.150899657361	12.5820752472596	104.917714718299	14.7022501123201	87.6687739955856	161.432871897179	94.4117300904223	22.9761967164279	15.4262169804867	20.6526776668675	59.2885909198701	81.648736403259	0.338483522186938	9.96166619117169	0.83995956027794	4.09936819045256	4.84346545128204	275.269654323671	8.39788135366029	0.294697769462346	48.6382459410987	0.287684828091488	26.7064389754899	0.947305584852764	28.7529776182617	108.890790786997	10.7629653625729	89.2864164366463	20.7320904394859	94.4105246404521	100.530623892923	18.5923618646059	111.667829455045
GSM519408	0.0834949839486022	0.0134424616140601	30.1980881970309	4.24331978866146	0.00664210018062649	22.919815243835	8.49391175658466	4.14253930779303	26.6866348972543	78.1770980827264	19.5006381673174	2.23744184640399	195.099587314345	86.9644441087416	4.57995646095776	0.0443118388374839	56.3584252232903	13.0848458360706	78.5202098115429	6.46279788210345	50.8724488738778	112.358741937244	67.2063754302226	22.4273707738099	6.71980858483434	19.668	14.8908566950947	20.5810054256976	0.106278687949638	3.26558088987642	0.725570371246392	1.40751066687006	4.49427334552226	86.8621966729424	5.34607783295208	0.0293825465712484	26.6455637076311	0.08152379942814	10.2319229184041	1.02621108564052	9.59855	25.9872091616088	8.00325336308116	62.6597815997816	16.667880266946	50.2744178557338	107.111484207755	11.6487465069357	63.5268236174851
GSM519409	0.162022584332529	0.0412498632356777	35.3321824883051	9.79803522306323	0.0146262924296645	29.696926132685	30.8000783991721	6.34425202339588	58.4554300132709	73.9315915523917	20.1990265665196	1.14182360116319	143.73687593413	55.4430168525779	8.44764650622209	0.0251622753924653	85.1075699556849	9.98591017519854	88.7383	17.9074763412086	86.2405131163653	111.468052832254	68.3021813909932	19.0520732497994	6.35834053328454	20.4885105663981	27.6116128576102	45.0092796883103	0.211636174003655	4.36811187601317	0.751704007997924	1.84219785805874	3.72621866479848	177.073834326809	2.69136911403091	0.119002334780131	35.3580043980148	0.15099768504166	20.0728735157622	1.29671410102976	21.9626288705285	108.325952597824	6.48842837608165	119.066593000638	19.0024277329753	53.3299078088416	120.314984551565	16.8798379933299	74.5271361235969
GSM519410	0.0603877367023359	0.0149940645420443	26.9401906938651	4.77833541932656	0.00891351656747846	30.3992854714185	1.12148967087512	3.17514263422023	23.5799881613996	106.812799896026	23.4383085820785	1.10858898855288	189.480388262941	92.9500070933325	5.48371653783672	0.0964514093886833	107.153653945626	14.1797	99.2073406029472	4.68199560768557	142.352363934498	144.600622440009	55.8502223763706	23.8768933741519	12.2657343838488	22.3718310151817	23.8247151428839	32.8999735868439	0.238842908292663	4.49708071695893	0.813332963971449	2.60378323190907	5.51933682296034	71.4950007462924	9.47210091651936	0.0634505531275185	34.4473804994101	0.0886464544349539	9.59879900370982	2.19928551649516	10.933217469023	31.6637368369558	10.1930546077786	57.6997452523487	20.8622732392935	43.4703906967429	57.0203863062769	16.3314650417541	68.8495943442706
GSM519411	0.0805718290992716	0.034639900404914	23.5142153589585	7.10000524526578	0.0217347249539448	32.9698281416853	10.1776098696171	4.29442978073625	36.1339362642326	78.6334624581587	18.0259230639456	0.897813662155623	156.49216264455	65.7266906483916	11.0954113769922	0.0712681989646677	89.1574112271113	11.8731324259987	76.0598296779955	6.84687945326494	192.125201949224	144.261617085428	67.5802657402178	20.0407732223649	4.74710159331082	20.5433261962373	27.1397133319336	46.6568964183366	0.298690039780988	9.47741472753396	0.74851026390593	0.964935366104382	3.27885070021613	86.8665127864472	9.66614788605116	0.224713550386872	29.0306630501644	0.123116160075847	13.1759150869881	2.59537954093926	14.9530995744924	45.3966195190706	8.81231627000162	73.9082918272986	19.1900175587038	37.2022117277891	58.1100690314722	14.7613733839617	68.3211045451251
GSM519412	0.124461674470206	0.0339363250853447	30.0577212505796	6.32042691548486	0.0119335837484827	22.8031041195577	20.5111361748971	5.66897935488357	48.3724002796225	76.476817474407	15.3336322223998	1.20155635137774	178.067655097148	61.671777198779	3.46726781616218	0.0443276763915899	101.639719788836	10.7298806592387	97.502991599101	16.1049322033155	151.178707782433	140.004576951805	77.643020225808	17.0941415786558	6.49769413959178	18.4782746388165	19.8110891289472	54.2378390369064	0.149072461421023	3.55833148805401	0.771157739811158	1.24335504980231	5.84109589384784	204.524223911293	8.24712287223875	0.0887986012635055	30.3399194836127	0.0649274710574466	14.7674828441549	1.0962207965987	12.9188581376213	81.0435820677305	11.3179818397779	85.6390491798591	12.4089227854861	27.8063682014171	152.307197205333	13.4263707349575	73.4615239389401
GSM519413	0.0483940858005103	0.0196704032159385	14.530589144213	3.60516571662272	0.00890599866632693	21.9482271159747	11.6196680767941	4.31432450510978	35.6621882653904	41.2830159729223	15.978929832607	0.937896966131342	137.025433160901	50.5088300527787	5.25755993733779	0.0219787840362878	40.6643245048514	8.72079444079987	88.2675705164782	8.78064933466158	42.0056315817259	89.1753039251208	48.3157721694852	17.8312477013711	2.87710828896026	17.5093154428693	18.0598419001097	28.2983176399041	0.1139573355002	3.10627950670147	0.734195922136681	0.863114304651842	3.02671044610382	82.4764507118168	3.07187486336332	0.0781378359111361	24.3072372566838	0.0948875031244761	13.4700153700992	0.958320736192592	7.02941523600197	35.8112186253873	5.51983975630761	67.3103167669343	11.7265807393529	43.4307334332249	93.8002474245864	10.0361262959432	49.2688275233278
GSM519414	0.0504739155940658	0.0276299028823627	16.1601541979563	3.90163292086952	0.011470953435291	17.9094441143625	24.8524402631063	5.0169829829157	49.9283243063708	58.6440288363474	17.9740639827439	1.00832625945325	173.506169673014	64.6301729962102	3.37439953348683	0.0416899394087703	62.8874154370819	12.0692630042852	92.8751224582267	10.4956641982117	81.2523228094372	111.831262252962	67.8684999701814	18.6219956150313	5.62592133271863	19.4597466441602	20.3515493492095	39.9012513069233	0.158842062439101	3.31511632831396	0.80554679541585	0.607223782497166	4.24251668102458	91.6013684416117	7.12234207219871	0.0743050007027335	25.1594310520293	0.0767140000549806	11.9350345332762	1.15450705358617	6.97558973577477	40.8736563885507	9.54420803979572	91.5435015574979	16.3186637810946	38.823920253639	92.0343150742956	12.4843661033266	65.0703494465891
GSM519415	0.13742040908475	0.0296463815399522	45.7088571214407	7.89407390220407	0.0141305215447936	45.6186569654281	25.6277054370176	7.08418650211047	33.8853637371658	82.9697813468601	24.2371066501855	1.62096914201849	174.700708235459	59.6615850375385	13.5449012363398	0.0322980292826699	75.8358334468937	8.63367178630244	86.2418544099642	11.2992069265227	64.2597757990877	142.142529467634	70.0077839159314	20.553809457755	8.32611788426974	17.6261841847079	37.9521415833791	58.2343384047922	0.220857223216022	6.93709340647707	0.756596826341785	1.55436545452321	3.58347955455128	244.412010723421	3.6743014384675	0.110577990205494	31.8824979340392	0.16374268160869	17.4130306737904	0.714825830969544	20.3577301037014	59.1193484173369	8.3894192552216	81.0251817070648	15.110206962773	62.1764491190252	110.108299289263	20.1681820150479	96.7477900860033
GSM519416	0.0253488336514294	0.00801677650500061	6.5223555717688	1.40328025881238	0.00371238279111451	24.2957909371662	13.2589358740323	3.89368718716926	34.0718	29.7722656492988	14.9238421346988	0.27502937242679	97.0867	29.8918230879533	8.60150459784457	0.00736636205669788	49.9100795431098	5.71343549567931	77.5092010216654	4.76329788417572	15.7842544006558	56.1278528751184	27.1358539520757	15.757304065219	1.74384405713967	15.1492970621655	10.1599165308504	17.6258702939449	0.0676132025653053	1.49226031749908	0.576965719369096	0.383293124503401	1.88867757653675	25.8919105305968	0.495963315115624	0.0221117299012069	9.8193854884053	0.0303660368222655	14.8444810023046	1.20568671701159	4.92211319862753	21.3064806551535	2.89088146988793	82.8653426706329	10.6279662287406	36.5852147946405	42.9152042194173	13.3825059681188	26.7549566547926
GSM519417	0.0972007964759866	0.0153051140755329	15.8860993378853	5.23405921205468	0.00489380860479424	5.97663145883429	8.83689268790045	3.30354125144503	46.0784978202182	77.199249799124	14.4344148803748	0.704977304892994	138.427670778465	43.9056949227172	1.53386853639068	0.0258745951903412	69.0623372147086	8.62488303668424	86.975600170542	6.76269185765776	139.270301936222	189.803344172803	58.4578428507501	16.7500943497521	4.07108394088493	16.7525270637356	10.2672202445644	32.0451466091752	0.140523476528926	1.62312215490854	0.684560701972144	1.37613147469928	4.91929225352566	135.183611406867	2.01540732835528	0.0257275195928029	17.3616127014818	0.0998362901824949	12.925204458527	0.840126902698621	17.4732068473075	68.3595335516356	6.0641647783434	104.017741496517	8.85986895218914	31.1940576983161	185.548887671085	4.60579224505945	93.7578684974677
GSM519418	0.044698450578311	0.0160851663298614	7.61915099434604	2.45478873748702	0.00982310376226185	25.8433478109923	8.77357598923728	4.27136542508202	28.530252685046	50.1623439955098	24.6358098995855	0.590149565835389	163.029006522455	74.6918873255406	5.11565899359834	0.0269120403213864	75.7811249027408	12.3186798440614	92.9039570092659	5.30737752357686	62.1408326140345	110.627218968202	38.9230124888299	20.333383033549	7.1591340981799	22.6942275750408	17.4008650998609	19.046080924591	0.147677736823622	2.77679517301948	0.75961670515641	1.63765514081268	3.66830640321508	46.6715375103562	3.10630261938634	0.0446611569848296	21.9041539076477	0.0679004766005758	9.6966145829473	1.95391886359126	8.08210261133819	23.0502612005144	10.3551985717534	63.9599360364691	27.3904190758513	42.9162346142472	45.5759663974335	14.7080670967668	43.8932248573476
GSM519419	0.123245855137834	0.105196475966762	61.7023625786475	8.86660035814526	0.0348087057302138	44.4836928333846	20.3103103021836	4.74623369503608	65.4295090036413	126.649356346408	38.6720010066652	1.96013174377694	244.662068471229	127.743254397618	16.0990566617297	0.144042223414422	145.129487307088	19.1735908758944	97.971502108675	11.058841900722	73.7512621585154	172.684270759308	121.199309711294	25.3471687650279	31.9093577216361	26.169080302769	64.0675340425199	63.2833130419995	0.540715122709834	13.0314602335754	1.01003449544871	4.13578144169292	5.25621328007026	189.283394372469	22.2265513281264	0.387570563259162	43.7050195616835	0.225203445062164	17.2640692403292	2.48679094624744	17.1672584101767	61.980398302908	14.260643455598	92.6618706011787	45.061147087653	80.8204665877647	172.515759114346	20.9742593877032	99.8897828165143
GSM519420	0.0841436503774999	0.0109390499586711	13.9846038120647	2.41675426831483	0.00569134799094025	16.4099051841169	6.01911767012389	3.04717651457561	28.3891617559536	64.937399940535	9.75021278327694	0.857572575868827	182.885834459341	62.5020741183302	1.84577542124447	0.0347832702397357	87.342722485352	9.52970123927661	65.1820331668095	5.31897218299276	173.168751675574	113.131082162164	64.6042078685394	13.9098759347565	2.8667997534258	16.9759540880266	8.19896170742667	31.1131064756313	0.195122251015746	2.26771392420768	0.745233242504466	0.975098204385506	5.04584053981129	119.481004277588	7.14437243137733	0.0220286876876741	8.31847686518432	0.0628110085528757	11.9178895081955	0.534856311750533	9.06415780808036	39.1155814597585	11.1252921287656	70.4776928039683	4.81446392940569	19.8153473717639	135.672614360099	9.41693614645521	50.7787455786617
GSM519421	0.0504401815565808	0.0143307254559444	14.0289555796579	3.85897311745473	0.00803934174656271	17.9481715631601	6.55444570982493	3.61510503315587	40.0119246899975	51.1773524583135	16.0912205005595	0.604809628131115	145.935325184405	56.2963930483613	3.25424473967057	0.0215330879240857	73.0025546106447	9.90191609027122	80.7766926095737	5.58302166227029	70.6324030901335	84.060271775778	40.8138756785955	16.8431314874234	4.57275249079991	19.0622392740836	12.6086448404722	26.0790608691796	0.11672017742181	2.10819227936878	0.751870924919893	0.92234801459965	4.0745299355387	91.9678255674232	4.70227481359951	0.0420129507656597	17.8091271975991	0.0732760867639393	9.6394869887951	1.2567	8.94450708118032	36.1170580794367	5.36206797239188	62.826768696384	15.4742771271182	36.3537648862225	71.6255884793251	9.56726358459371	60.4768787390084
GSM519422	0.0210500812972238	0.00874976398604123	6.23912030173056	1.63413920535481	0.00483356151970752	35.3904834379217	8.11176744003019	4.89303497333722	40.8503727815814	30.8284153981186	11.1464978839992	0.342552480531088	98.8356709739554	26.9383059257702	13.2927373967244	0.0069584688223897	31.1653618666921	5.21136955815201	92.6878259399852	5.36691268303816	20.1712141501831	61.5436648928476	25.1501395446884	14.7922005762748	1.06113	14.6552600034427	10.9949928995743	16.7459806854775	0.0727477051366503	2.07824281030245	0.592964883294352	0.417897166310171	1.98646394668038	30.3170681508432	0.3650899483679	0.0301927570088414	10.5716651154535	0.0321788363734211	13.3499632680447	0.946354002072341	3.34806129391589	23.0866708210959	2.33073363167908	97.149578614263	5.29153150330467	32.0648471755478	82.9984287589305	14.2448178082643	45.1102134873772
GSM519423	0.348858372022058	0.0599883989689068	57.9759671187228	18.4806779295263	0.0189115283765676	55.7477504733572	13.9670736524738	6.76520296232834	62.782740042076	94.6171031223891	24.4812445176649	3.99712507979584	240.446181922403	80.0992733470687	9.65755006291002	0.0678186079014546	107.282296879269	11.4112067194364	93.0966686551067	20.8674063690965	144.480687644599	148.503776848258	62.4036683194945	20.8773050096967	16.3489070073038	19.4341907553568	21.67	114.544943163709	0.252123968654782	4.9628743597469	0.818173603924141	9.42409770957314	4.87658199582725	338.009651405252	4.63803971273609	0.128197527141347	44.3743098736416	0.140904299140435	23.298796731493	0.851103907435928	37.8222926016059	117.194619843676	20.0666448384472	79.0040349068758	17.1046610446736	66.5353175010878	170.554664212135	28.8483650851212	117.438277366376
GSM519424	0.0562217750155789	0.0148286912707183	9.00206487575433	2.88923880409142	0.010790242401738	25.6731705381418	14.9028256827184	4.80811984005151	34.0922227502073	31.0548866091949	17.1318608913592	0.757582751562841	129.515107934479	46.8913209834358	7.20587370085734	0.0273044672051348	70.734287550171	9.97522791988374	86.4250448198082	8.53858380230418	85.7883639387726	68.0402935098907	43.7966618683244	17.885968439537	3.74832746670983	19.1779205709936	26.8465517136609	29.9928373934251	0.158906453480629	4.43138119456927	0.72849129363464	0.870185491804878	2.73102186290713	49.5785158703507	3.67788964996124	0.0676833807775502	18.057583130696	0.098682287041705	12.8292335412357	1.84245780338554	6.94075022465399	25.9708144838795	7.49830084403317	69.7864083627587	17.5619710687583	35.7898625264955	74.4104045542844	12.948877172522	39.2152380165671
GSM519425	0.0992503025211907	0.0740237115688308	49.1017626540774	12.7942525026022	0.0195606826231329	45.7438188554768	3.96297460021701	5.25876492032446	58.2428624413994	178.406625355866	31.992219461967	2.16956722300311	288.879368476781	103.176567316422	21.7670396722363	0.164676687193424	149.721364804554	16.0308200806096	104.249613583705	13.6912782306549	420.27453801267	232.134169338783	110.03140867911	24.1163721312778	11.7624235973378	19.5533603103505	103.546104313723	79.4918068627699	0.668857963213506	18.1639238634243	0.960115168677392	2.12230442154655	4.86265701678941	335.863369722015	23.6550844734152	0.308860649399924	45.030188226319	0.231103978533383	26.7481248698153	1.2639370878656	19.1346504345102	91.4035031275799	10.4985416670845	84.0419083218199	18.3363250654193	86.2475828241548	193.408376324533	26.4699577345005	143.373029280656
GSM519426	0.151972496255614	0.0327797577607398	60.9664528630107	8.48172537051828	0.0180705668480006	47.1396486040817	8.53552235804717	3.57955587478329	32.0617665523768	162.28437177091	24.726477439448	2.8469963044984	219.299669223599	148.988938672804	12.118232012804	0.146447702379646	183.428502099821	16.4307383002203	75.7750741629742	7.68076445009193	141.093132088171	252.729409370004	113.631279974565	23.3009618691934	23.6033252109707	21.4384343042612	18.9909970706614	52.3254184622038	0.136071784153673	4.76432901833547	0.823729885536155	2.37254501391056	6.29923472203302	115.346930989802	13.1099614875147	0.0982450031568716	30.3170158960004	0.143448569549035	17.1420183823385	1.51185648638499	19.3136723188426	52.2831508505655	13.7451299970521	86.6641948869631	21.4768976698173	78.9000123424888	68.6244003603093	22.4145678297464	139.226562221793
GSM519427	0.146594709934147	0.0334811184046163	58.6952777396237	7.57520774076232	0.0127964271020736	35.1633016409072	12.7487693170764	4.7933811003926	42.8714665770367	86.4982947658518	24.5129712394057	2.25475303943549	184.649039689715	118.695097488831	7.42793757503683	0.0778905712771785	145.386401480777	15.7107092318811	74.8455513242938	12.5518142090185	86.4414304612901	211.750658432154	79.6711147962567	22.7865327908873	9.06631674288919	21.6859849745966	16.6420247068171	51.6868942108002	0.178456817242222	4.89092730457478	0.817362465521144	2.52929935217436	5.29010713323494	138.803396929958	16.069096550796	0.0583370916755963	29.0432108075335	0.140365332079188	18.1326547875651	1.66987768287313	18.4470731252583	44.2601086274108	9.67988871546837	70.4316414024843	23.8594344141704	69.3555751167542	85.4941807330609	18.5848748001051	70.7205114214983
GSM519428	0.0877465664865237	0.0381448972233754	43.6691007056632	11.0495767250574	0.0151445166126059	58.2451325208385	8.69217666326104	6.82377730779562	40.4915002148383	125.586303905851	36.231385781682	1.61829319101951	241.767116152047	127.174580350687	16.0507102791661	0.0595079874489886	119.372677514413	15.5420539884728	104.618077711085	10.1553103231615	123.820966888478	111.417303096209	91.9382575407148	24.0310598105284	14.0860485735515	21.9330530207538	58.2458895187629	80.7244447368361	0.324700961008293	9.44248167611154	0.914061053403265	2.32650374760198	4.47073917808106	130.305591661946	5.45396943931167	0.104473461160761	38.1459647583895	0.219235829875204	20.4266563973042	1.42901106204748	16.2967774679957	90.0259590465406	12.0118	89.6154141603978	26.3514638729078	93.8661339482123	86.6939615907189	24.9324247340485	94.654777409629
GSM519429	0.0648294282951664	0.0163853948599497	25.5848381285678	2.99915738191458	0.00996664336085689	17.2143761531512	13.4653	4.28030939941014	30.0220088769404	71.0621694056574	17.1470387401069	2.19037109719632	142.290339675754	85.6509610137275	4.45474242124259	0.0755404845562411	61.9967264026294	12.2229871312953	75.0549195030929	8.63726658112476	77.197715336396	108.89819278776	60.0055304877245	21.0201406955646	5.4054604101499	17.8746186904096	22.9712606313487	22.893389533488	0.160411557307324	4.88634438886038	0.735550527648891	1.39117690789043	3.39694676318239	136.254024083101	10.6638551703946	0.0619598690392147	24.4808688466269	0.0885618865235241	8.85132609926545	0.995499535916789	7.13802693322557	30.8138647558948	6.09285742442027	58.9744728094087	16.330284965275	50.0066276184857	89.9005560618171	9.02774946043256	57.072786625824
GSM519430	0.212326227441657	0.0853405658622431	79.7440311325586	16.3020621068272	0.0261689552182107	40.4390916452442	25.6402542891985	9.16411846177802	59.8260028705609	135.096290917879	26.385191047736	3.49688143592922	168.912489712775	90.1173413842469	14.4471128406986	0.0787844514031623	221.761254059466	14.2003818718656	97.7400179095055	30.0125534783535	141.816698305056	307.658249461278	118.201232972554	23.0267005787522	29.2937072909228	20.8604420440944	43.2901045039237	67.1605772113091	0.312482829608453	7.29511482738454	0.764448818174266	2.29514230688681	6.27834258905042	300.694230651965	4.92689632301288	0.236152756392123	47.7468994120159	0.1464556570138	27.3516473585434	2.06138098508121	29.4867916776529	116.797242014132	9.79725986935562	159.321795606606	28.576031811137	61.9795350067772	149.541899895298	28.0733662735861	120.562608012947
GSM519431	0.0907066223654814	0.0125544427352635	17.738744864484	2.78907812737245	0.0074555575514747	12.9375845890105	6.22046277441786	3.67642309317477	35.7596303947464	53.1865686326856	13.0480578256746	0.867509314011441	135.265547554009	47.6998004568122	1.76235744449776	0.0278520052152997	78.1627371221781	8.92548491081474	69.2996837726091	6.44682727939805	96.0530279231688	99.4250182398568	49.0054334130665	16.9253254801986	3.04243330436469	17.3443758758159	8.07348038047956	22.5355931448944	0.117186867536088	1.84734135998944	0.682114300059767	0.920755129004544	3.85140420959103	108.813920335981	4.36171375926279	0.0428075779087403	20.8897663500309	0.06840425527772	8.22638960151935	1.24769965122676	9.97951495710354	30.6470092877432	6.64671615881965	74.7038705070092	11.0046589905908	26.9461417722958	79.2185605326952	7.13621407911952	66.8162341712935
GSM519432	0.159280474343239	0.0209748849332418	38.1514410175438	4.89175964208071	0.0125833028025819	22.3645452983434	17.2060913717033	4.6826781700606	37.9050270756039	93.4040673636463	21.6939489911415	1.79346180950211	218.586783389233	99.3908	4.91454832562417	0.0966392867861507	130.550497502084	14.5133382242104	75.3476024040919	7.44068378648215	87.9157657837848	156.076476625632	61.9281239039218	22.3551612890525	10.8379908004198	20.5502956785239	16.8445337245518	34.0260154266127	0.232023539393276	5.56194244718227	0.786915411543841	2.03724538660189	5.07206846877257	163.390171261603	13.7603237894164	0.0752861709904335	40.4475554407294	0.137092516948537	14.2841407602704	1.31618034299944	17.400602750743	42.6001704346912	8.27194217634441	71.733722733003	21.3461521580395	56.1282038137982	77.3962115847503	15.3887907547666	83.191905576053
GSM519433	0.0656133441508075	0.0583857082166254	33.6935490448098	6.80363053415379	0.0221031570917411	35.6125135930379	2.23241396633144	3.11475415363968	28.8518215071718	71.6091551784809	31.4035143815964	1.43686314264276	168.17787763029	90.3746483580961	10.3427675130266	0.0534956565570625	89.5840732116736	12.1822168037615	77.9476926437133	8.61244116757004	89.621598212875	115.799665359245	68.530315462293	21.2942359989775	7.0552790761004	20.9506086323275	22.689119092144	59.4273594159908	0.212159509297509	4.73118330119038	0.827142689133468	1.47151017171418	3.76854369450641	210.111968138683	8.37902017206454	0.156699061943043	21.6593128225027	0.145444605941627	13.0934869809771	1.2942866750722	11.7761170620301	49.2746728408669	7.43144592764371	67.2004490130329	23.1069195801647	76.9052210041068	90.2967893049536	15.1843283161289	79.4218515756951
GSM519434	0.0631525935114628	0.0436278278920656	30.4931855922259	4.72248335768727	0.0145848838132216	35.9264332986979	8.80114504007592	5.91136122531907	42.6854973112651	94.1992453434717	26.6178634592237	1.82762605474293	168.367811284034	81.9317400780184	10.0923743979676	0.0644245303822562	82.3313281483389	15.2155700745065	85.8574075968544	9.32120139548966	63.5600072346117	93.0012877589958	56.0297018383137	21.6672756511201	5.66339273922788	22.2283648729198	26.8583201818586	42.3507296399292	0.230558656736708	6.00477556894598	0.803728216654036	1.19889879134426	3.67012734218913	100.117701658495	5.49570530517808	0.0895390781967058	28.1177483020704	0.109255294676541	15.4343247884092	2.59212104575747	10.3229770447842	39.4519142305293	9.58349692550398	95.7138165509257	19.8464539794046	49.9133001182731	65.3752263074316	17.0027361381739	84.9775274507457
GSM519435	0.122616475871389	0.0498890854218983	49.0515737874827	10.7486553873253	0.0213247111716335	42.4446728167843	2.12778326708644	4.4167801038375	33.6767520378724	146.498153283293	50.3379922502602	2.9560110193008	326.935648902256	233.972155404241	12.6521164233899	0.217964820602648	200.558133726098	20.4372014655853	82.5432719449507	6.66035996376096	51.4657597670196	79.1942777152619	86.8952962776367	28.0753442371124	11.9629352512813	24.4788435099936	48.6762436058643	85.3443433022042	0.411725083791545	7.22631336135539	0.971153430324791	4.30494390494823	4.34127780518759	178.44224337056	14.4199981618709	0.131421197596896	43.062153895748	0.327012811860555	13.0200789454472	1.85791200375455	22.0760332488129	44.6074266806012	17.016606770093	82.6793	43.0266156910409	104.844525589671	63.8898768630431	17.6789829650455	104.919127345144
GSM519436	0.0736932703192949	0.0427137308916005	25.3582259294704	7.08371384153507	0.0140566617726162	23.2456936346192	11.4857735396192	3.65092891028151	56.255649330903	67.5132366625036	22.9385606752587	2.11183990812534	151.13567129209	65.1511707673231	4.94348271586766	0.0560201528455146	87.7762613299776	12.018294203232	79.1918236056966	11.3062225683289	63.0492130438587	143.43061141908	77.7901396557754	19.4719661838214	7.38351107590866	20.5988979185836	14.1893576306787	32.3704585016167	0.132624920562605	3.08827869306937	0.744177749594454	1.12122042527138	4.53025231179644	88.5947431877738	9.35890891920361	0.0983544934153122	28.4425834164222	0.101173962762563	13.5527776420095	2.33971917964598	9.98367067928247	38.1096426910373	6.99892766934954	83.8911883789707	25.6018678705801	45.8563002590999	84.8274549760791	11.9366851778872	78.9466442436497
GSM519437	0.085054116872476	0.0252475779454585	22.953866622742	4.98157486931016	0.0108857070905459	24.7405739715924	7.34738791006426	3.66742858524487	23.2175419609196	70.2356598024314	19.2294796992855	1.51916861821938	184.965980392769	89.5159851585382	3.78445573348247	0.0438300720267567	78.5242198024455	12.4453900010605	72.3209131352831	8.54508918144326	32.6082196830813	126.218960834335	58.0819792541196	20.3805908816596	7.43810152247168	20.9133784314348	7.57447454426547	49.8571717929364	0.126299840903661	2.36534265325254	0.81787872517525	1.37266007578554	5.60341165291648	137.488782554397	6.22070431368858	0.0507722184286292	22.1709614029239	0.0803199657720149	11.4272378439959	1.63628152649197	9.50384214667005	29.4240612062907	9.14337023675415	71.6874166777583	19.0711523529622	49.9818085832563	54.3569040534466	11.8998882041132	61.4083000017656
GSM519438	0.0790322891052516	0.0345615081675962	26.7952950588854	8.08891572312104	0.0134791410438853	43.8545797293397	9.48567320676526	5.2885828038883	34.0503719059658	58.7892620933056	23.8163656513783	2.07937349475191	153.634030019477	67.9053964076883	12.9102744671206	0.0453157255520705	69.463419077609	9.91198150163577	86.6183921373846	13.2640488360104	53.5721624253869	108.505467867346	46.1058004901475	20.9915003384138	4.2151068934216	17.9395803662336	35.6181219739842	50.1137068380942	0.210633468280857	5.65980726852122	0.788543141846265	0.834678326668075	3.73840254713429	132.108372866158	6.04334886546484	0.0940557777234186	22.1590965796009	0.169435747742647	14.0808997029301	1.09527034034853	12.1096522578958	35.5773392626134	6.54344694920424	76.1501418612298	18.095603504739	58.0164910998884	79.3530333163727	21.8171255814245	66.1291539313069
GSM519439	0.0709506598576109	0.0197099331053687	16.4553028223908	2.69754209094945	0.00788391899046135	16.8029068400051	9.65063822610441	4.87449895426363	28.0579381163439	41.3920402399848	10.1194142211858	0.983711294969699	125.380473733779	45.1411943373578	3.23580394692183	0.0313815549135462	66.7612186788397	8.09597550792349	70.9364144047989	8.39943115604861	43.8863482446073	115.77114013871	48.8427138996574	15.6113524919469	3.60353567875964	15.8120423770562	5.89043091264346	29.8641715380419	0.0712438289568942	1.83134917967307	0.624444709365415	0.524788663732549	4.19691767432813	94.9720762270442	4.83915919988848	0.0351046852961678	18.0329656997954	0.0459377378574867	8.11854401411461	1.02782261027912	7.73915379743438	30.1674777950278	5.97474041530031	66.7686696954836	8.7176015953901	23.6826660580327	82.3976586942937	9.9805569041385	53.4605465214917
GSM519440	0.0975867859908026	0.0522073650350655	44.366925527014	8.22477533305455	0.0149081639105745	44.5827158532317	10.6393493150412	6.86249519834353	56.4117271465411	78.2841403822001	29.5402112691912	2.0773429172973	194.561416420956	85.5976106873318	13.1832229856786	0.0442988720536519	91.6230804693155	12.5019213232956	97.3241436224431	14.1516004501946	66.6990578477228	112.508595328919	58.4245636236943	21.2779696082047	4.77857328012352	20.8258716241422	30.4633297048296	53.5383475182314	0.192887643141766	4.55443253675454	0.797678259710554	1.56859686354251	4.29016257914485	178.492259913845	3.16289790180036	0.129628820612445	33.0588321301932	0.163036057683835	20.842106633178	1.5468106819986	12.7500419237716	54.3759688800781	6.97643614513598	111.480259054794	19.5552650801403	65.5995774570337	100.267689222236	18.9664143671986	101.733942767066
GSM519441	0.0716687881882732	0.0366237745251846	33.7729230826368	6.19965336096373	0.0151963096661157	38.4643989743348	12.3272812999788	7.26797201945839	57.7751726403556	57.3826733822709	24.333983119933	1.87798768031495	191.920994020478	99.3672115849185	9.74403661724863	0.0627925521094285	131.058310340945	15.9458148843841	86.7835178462414	16.7377555300652	91.9932180668517	153.991721007426	88.9976609914352	21.3247156080125	6.52009257381543	22.7336768031332	37.9652587130762	62.7282990434635	0.237654530974594	6.91880510281245	0.816248205178987	1.33161680096121	5.77695970035286	150.969015780014	17.0664828124265	0.126346610878665	33.9600124251739	0.141546224454583	16.6767660090293	2.5901825626051	9.1816555052924	51.9471912874004	10.2478354491827	91.2629224523451	30.0801399911877	46.4869834160888	109.121521933427	18.4798459627358	81.1624677767684
GSM519442	0.124377944396251	0.0371343928552907	37.7427047677601	6.69244014565504	0.0130912087232585	31.4688924176935	5.35481960508876	4.71212550853338	35.4719875665058	88.3704597906003	24.4171136642088	2.65631049195621	191.091211927816	73.7493997540994	8.72179099433249	0.0721961245191527	74.1898462640017	11.6546314253001	73.1598852288804	11.5290936585648	41.9526707584885	119.317787264904	59.8866045967405	21.4868416654218	6.70853022408438	19.1643979419142	12.1768210472924	35.3852562896323	0.120196843913583	4.77435325813699	0.733236173280561	1.38003448268687	6.22023600579395	167.571396552893	6.81245627083725	0.084347845693779	33.2567801194525	0.0921351624545848	15.3496	1.76512601302267	15.8990779870554	50.1328386998049	10.2980250934369	77.6276428188515	17.9175938418272	46.6024110395804	54.1212683222887	17.4763800382349	85.4395542341502
GSM519443	0.0288533792751238	0.0225999396651988	14.0696938689007	4.0711793790107	0.00916270841990512	35.0188267900911	8.2930763498344	4.58883582292784	40.4950186373357	41.8112473865158	22.9719653762187	1.06199065240761	141.460473806269	60.4521673597637	12.7766672925199	0.0325464572782998	59.8322992912496	10.5065750412479	82.2907320701751	8.97544482378173	35.2215985991736	92.0104564899095	53.2235626922334	19.6352665485524	2.48553600590963	19.9774139537776	21.1369569067323	37.7307810897749	0.0960425620021623	3.33954245816334	0.74487442016233	0.558189659116633	3.00223623237455	67.8296519348969	3.68335464884804	0.0742003548410103	16.6517131222036	0.111542782190186	17.6494356082218	2.3022993809191	4.61806147762282	28.8781959776193	5.86101334403509	83.7739212833327	19.2427132429981	45.7839311387814	64.7183890163809	17.2963	50.7139862468562
TCGA-5L-AAT0-01A-12R-A41B-07	0.0514686252746016	0.0127580713411462	17.0676163843863	3.04900747078656	0.00587320472512545	30.6905871721322	6.15997462180336	4.08412070120003	42.1826471250644	50.338088874191	16.7243841815384	0.840194013250693	165.894826367846	78.4249667058018	5.63496172769856	0.0216170079106719	50.8118762876704	11.7512122158117	94.0274876104668	7.7760595383492	66.0626625576597	90.1869671403839	60.1959711329599	19.6879426685512	3.81473236255205	21.8805359951021	15.4387753896042	25.5489626226286	0.117431421386207	2.7236080583282	0.733798032960951	1.18788263067477	3.10914866151831	66.0451952062137	2.20725949366189	0.0358375962628882	24.9163499940015	0.114007109135122	13.5374840116139	2.07261480377162	6.29613481004974	24.7853684385305	5.3736219754809	69.6061466721601	15.4152014764041	32.9446225569377	61.9555389965519	15.1019394008971	48.487294130782
TCGA-A2-A04U-01A-11R-A115-07	0.0365168024573786	0.00482712646651854	4.95312461993522	0.803269956306288	0.00268237977067911	13.5467469757992	2.21503158149692	1.81894041656725	12.6340105272398	50.5858725817911	9.72264209009119	0.185451785400542	229.073331206884	79.426552921889	7.91498378665374	0.0321625629835788	25.2279385030632	14.1508797242481	140.711622835098	2.05292769107578	186.146622992112	54.1506704902895	25.6271013094899	14.6959288482469	1.26010232350669	19.1618719194213	23.7373471909504	17.5450999284798	0.127061554816542	4.2862520585202	0.907054318232514	0.614297519958741	2.79262605666686	70.195470778011	5.25522173270893	0.00675537559056822	15.9038068917096	0.0972840928305415	6.36951865854591	0.249640446692212	3.31350161923988	34.0108080169866	4.6201007221796	52.9361011591443	4.4003301950756	38.6586678413913	123.165452931635	8.1865332593522	56.3378166617474
TCGA-AN-A04A-01A-21R-A034-07	0.0856124770047077	0.0221693224313025	32.0526632772452	6.50257210096329	0.010286122114628	36.3757706185177	21.6413798221108	4.77914761185407	51.6338624774749	72.0232402676255	28.1028916350211	1.08468182725275	213.504670354557	86.6249006609291	7.38456322115655	0.0359522108647733	74.9529295297866	12.4959370738123	102.44439224731	8.20559124068059	87.924805933244	159.998727735652	55.8168505958838	23.3221226414858	7.64710344208209	21.6604338119506	30.9469787198717	33.4765162768237	0.260523305311175	6.81112064585878	0.843364635650988	1.70000465561771	4.14392805610594	211.932218773622	3.84673378388745	0.109193296742091	41.1083441289557	0.205573437793968	17.1710998601977	1.2717482498525	12.6617659760008	56.4905345773706	6.23682683847581	89.3279077789237	24.7367390243344	69.3341446090829	129.720419399221	20.8460850933893	83.9405831065033
TCGA-A7-A13D-01A-13R-A12P-07	0.154444084231897	0.0336155158401783	21.4093578502795	15.4492152483426	0.00934922887647577	15.9140383649442	6.1310913325604	3.80542745560921	67.1741057055837	112.290832587041	23.8559827444691	0.429030131028303	281.811486654762	76.8428471424916	5.73329528581219	0.0219475992725977	68.5782257276493	14.483331054656	157.15398931429	11.0368800211086	293.295727689365	134.863582233716	59.2836357012493	15.5948470124812	7.77703	21.3072680928016	20.8910347869564	68.1423839882385	0.387420724894293	2.94460703897187	0.963520637039706	1.5746779727199	3.77053025305334	138.255997416565	2.44563983566433	0.0438010730587329	28.6550706322183	0.129485076065675	26.1849739521684	0.723504520209931	26.2151397666607	101.292308788269	7.16160657049146	157.976052728763	15.3798109342919	54.1787284938522	210.437767697186	11.5377552435047	171.134022973051
TCGA-BH-A201-01A-11R-A14M-07	0.0946617399156102	0.0397322351771596	27.9646647229407	6.13596227753677	0.0132891424599257	28.5818504845997	14.8077597748379	6.18607118279811	58.9251855901762	69.8660071601555	29.1205313696035	1.42280727062664	193.682769315275	66.1613704114617	6.95594075730209	0.0349551712073801	88.5800148118281	11.2400487342987	108.324925765965	9.91867197076348	81.4942106377086	109.933354122133	49.5314854915468	21.1262985678146	8.03419174600012	19.467035136806	45.3784962967057	70.9496750251174	0.287998941347132	6.12292589021568	0.938562485725695	1.09253550587017	4.69001881158202	224.363194032192	5.32097538840956	0.0740256906896882	29.3026852865824	0.184435496655221	25.1550411900555	0.789258867635899	14.9192627204177	76.732591116294	9.03786355632102	93.5954118180168	17.5892695812679	71.3554532583967	95.5297154895325	17.1108288131422	88.1600704900361
TCGA-BH-A0H6-01A-21R-A056-07	0.254329287406466	0.0410467950636255	94.5336308592879	9.14247481313613	0.0195007530956392	32.343315090621	4.09504786405609	3.59421596332228	27.2152487401544	102.387691405073	30.8329445810069	1.63576935648206	217.972778580902	88.765711984549	6.80391902338054	0.0329844566582942	102.487065003582	11.0947440763058	81.9865642232417	10.849045395734	78.4356168219054	144.174528533599	61.9110911528708	24.8144088021679	15.1874896045143	22.9549476176239	15.6806014537241	30.169681079929	0.214711364466042	3.31305092879249	0.815584779309302	3.61122267942335	3.9798273343153	153.980276100164	3.1575419224004	0.100157357666896	35.979057052326	0.137934021649063	17.6667471108319	0.976479315703443	44.8225136348859	70.3381681393377	9.16176955257063	60.2509369183677	29.3320356856874	84.3810834591654	102.312334047608	17.8666379198669	101.256591773623
TCGA-A2-A0YL-01A-21R-A109-07	0.100912941318608	0.031211385590687	34.7781836820967	7.14938900817224	0.0116364358314346	31.3096117957927	13.5611283702948	4.84004210451902	52.8400671735661	63.7731	26.3110671883396	1.64286210150444	174.03265662248	79.5162633027294	6.43334419817072	0.0379371842035808	63.3264720926034	12.4104109617831	93.9009416574643	9.49334943872899	134.433135671254	132.130968489317	73.4244886953221	19.9909147793029	4.4186002852237	19.7616037580044	29.6197534203503	69.4964156402207	0.247928581260605	6.43304201145137	0.880226004020604	1.34568626861252	3.92530252978793	251.222341204996	4.62201852539528	0.087817814752591	24.5932948379858	0.254579098173433	19.1101975494072	1.0877310061682	13.6629491330318	68.5448781801908	6.68752617909277	84.1505864591168	18.6537767703643	64.0678498211238	119.364273594024	15.7798971068736	77.4625497027916
TCGA-A2-A04R-01A-41R-A109-07	0.393130435182257	0.0636403378210076	114.288149858431	29.5985513597503	0.0255258167417286	43.9201778355661	8.79204777456293	4.91575049845987	42.9185350922413	211.250053026647	35.8567086168442	3.67243169786129	311.900742527026	173.079846681199	12.5807634930277	0.175181777261226	244.862271490397	17.7326297350999	98.201344544975	10.6734807349071	179.686156055329	223.095112416568	137.081300188911	24.9289637788888	32.1256705587007	22.0017976993703	78.5866100889293	92.8682899907006	0.528330350826236	13.5184924940028	0.952536457620979	6.82193059271763	5.08871355963799	316.061858876779	17.8214409258415	0.20796512402827	56.1787349945538	0.197766842197312	20.7877361653508	0.852383000513522	59.2363240782109	144.712981807959	18.4224296409486	112.524890435322	22.798226541931	100.43413259488	90.4449658430805	24.2440120888939	131.560484754987
TCGA-AN-A03X-01A-21R-A00Z-07	0.201652936474208	0.046501425840477	54.8150228372162	16.9407661966197	0.0182514667501571	41.5599161787361	28.966330466062	6.07427999657841	42.4796	114.030119987334	24.5355893573453	1.83243364772634	179.293544918487	71.2083936498688	9.66574018409407	0.0538218166866001	108.864275757513	10.9101280033992	81.0113	14.664271501156	73.1674420389586	168.073432469073	73.3966104805424	22.0714412863853	16.9241554930004	20.0255199226276	19.0307348535428	68.1267108506167	0.12569503318436	3.74352533984047	0.718227978725507	4.38190501520006	4.83334820696269	168.458424625427	3.46448471393993	0.180507395319334	45.6352939250359	0.110081893340017	21.8461649212157	1.40680756209149	25.1772274441923	85.7114696655754	9.51195465637372	97.0333093585425	25.6571047217257	73.8102352227932	84.7639947356931	23.3731757367534	100.108296752799
TCGA-AC-A3EH-01A-22R-A22K-07	0.105319859569033	0.0319304154747243	26.8420164859758	7.30370475579938	0.0114672546056868	33.7998107008677	12.664021771989	3.91657260314707	32.5903785015768	87.8121948957503	24.3585096912829	2.22578259776176	252.499878614056	109.990251251747	4.83525428816114	0.0735995019040569	79.4999536401006	18.5564313296196	83.1349055071467	11.7398282799704	96.0596818537426	115.704789872419	69.2093588211303	22.3022595563058	10.8159173817292	24.439596071719	12.2767321487822	39.1112363208251	0.1174347418532	3.01896734952425	0.802563041553459	2.98080293241833	4.3955511129761	100.474018598047	8.2455496644952	0.0527905094784237	30.2208856111581	0.0997396427601624	13.0114870667207	2.69804	12.8725241042237	35.0079816622214	10.4053476014852	72.1134704194961	34.3113108039221	44.2492045734543	54.1977645079443	23.4252585227395	64.8467533920327
TCGA-A8-A08X-01A-21R-A00Z-07	0.048748402275733	0.00942222326704203	6.32503584922833	2.79220971791394	0.00409299861471284	12.8611660193038	4.95303766300842	2.63753988063442	27.9815846125652	34.3574468789659	10.3056408196806	0.230961335242415	124.411859169259	34.6857120860774	2.73445276512621	0.00946356394232288	55.7565428236451	7.50432732468734	85.1263456047471	4.02127698783265	81.9286721516992	60.6717259529221	30.1267566291327	13.455106515141	4.67438430532961	17.5297021043282	4.54273810885932	20.312240674877	0.0903354271206118	0.831111778429363	0.607776181977576	1.13909193191705	3.39185466835115	31.9450676619797	1.11380645473306	0.0160853105706765	12.5177083323706	0.0296205979218884	10.5928520739322	0.91640631391081	6.6339728716316	27.7778292120531	4.12767173507505	82.6196790334725	8.97338300666114	21.4617788514442	58.4499636778337	8.54976639629016	49.4579977648193
TCGA-S3-A6ZF-01A-32R-A32P-07	0.0801791866398865	0.0381007093633364	34.8784014690257	8.51286874422814	0.0147167634111342	45.2075958598494	4.50515282496412	5.14136657275334	32.5076998662861	95.5794799406336	39.1369567803933	1.56369533204821	256.935135850818	121.865250778314	10.9218421825094	0.0908750314836134	164.019254090767	18.0482288482372	77.514421224115	5.59562300396484	121.639589310931	188.614712758338	72.2503057986988	22.7766369256974	17.8856048432825	23.7957772183153	28.8563392613305	79.0444490360778	0.257567025865671	5.28134260232202	0.888488358873773	5.01873335108421	4.09729995874693	153.245182561157	11.4094309149836	0.0724333300381062	32.0388511051512	0.177285148898269	17.4719006514312	2.54404690042933	13.9793183742314	65.6089867589132	19.0374489795145	69.5696281556255	43.0135301516117	78.5631642706216	109.443669705085	19.2177958956257	98.6254616541605
TCGA-E2-A1IH-01A-11R-A13Q-07	0.0848219962873985	0.0236816484781617	17.2562023095089	4.34224724693691	0.0117977865389333	33.1734522233691	11.1604928754383	5.60197574511075	37.1967618497456	56.490984618227	17.1634897407833	0.830176909027433	101.193209735782	40.9194175264291	9.21792470316418	0.0310369456644925	102.604369666365	6.88570052052857	65.085648689041	5.73411512483691	70.3041748124124	134.757472165714	58.9323592163571	18.1361138077786	3.58256224270469	16.8121776987414	22.6208606925445	54.7282090997598	0.170493566229688	6.10454741577423	0.639622453523318	1.67198274586082	3.00101958778161	126.775703805561	4.39310998071286	0.0815094161468865	19.9268154019799	0.103241103205632	16.0644537954164	0.903326590718612	11.4779286468859	32.8331750396234	11.1184495934351	100.059825052566	10.8043589335402	52.3888087080558	48.4987297447992	14.4024436141603	56.518412347367
TCGA-E2-A1LG-01A-21R-A14M-07	0.0850501211647693	0.020562466153436	13.0891304389597	4.46032735076893	0.00682608038152133	4.77389324050562	4.81250624852418	5.59688882019089	33.0151161130495	46.2759458389112	14.0421189216007	0.204515284851415	175.729039625415	56.2025308576468	1.57636563456681	0.0319924954686205	57.5813342175074	13.4956049817292	133.001048532782	2.89010109535639	313.579663923733	64.527008130012	34.315460870152	14.7632110800998	0.990713218884019	21.4828134361176	22.3181075538618	51.2681307042431	0.345196251182529	4.94048922915465	1.04393781699371	1.05613977390689	2.88582232761206	112.255193245314	5.23468523845156	0.0281192511215856	7.98075655931524	0.173674853561795	13.2553690463154	0.379708819714079	11.1804152926228	27.616421058368	5.82674876442122	48.1257314327867	5.58666074109144	58.5193388874796	222.619886166714	2.14302772046113	57.3958243511758
TCGA-B6-A40C-01A-11R-A239-07	0.0687141753663669	0.0288661814065991	19.8181572157219	3.44936	0.00921010903943164	38.1588241984106	6.15216529988161	3.20034757261715	29.0798695111321	63.5784025779131	19.0424959708894	0.77083195009966	256.417636393669	107.774277326947	11.5879742818963	0.0347352955859654	94.206	15.3014180195931	108.729244155723	6.85532548737234	34.6828034328034	103.163293192314	47.0017823922228	19.9918627881713	8.72148610489008	22.009971297764	17.3543455216395	21.2680707683586	0.109823420584821	2.4499728191325	0.756855855331708	1.05112930827726	4.08720523410179	34.8919805357649	3.10464549799867	0.0481402439934437	23.197014457802	0.0841852548731759	12.8428485546454	2.07634761666801	9.65064498871658	31.6705765580109	6.2790159255641	70.9129390598559	20.0555441757218	42.6893644738732	59.0658694255506	20.3950857553908	63.0775811072935
TCGA-BH-A0EB-01A-11R-A034-07	0.076917083730562	0.0189284933646132	26.4620911696857	4.88329458107059	0.0110269944508019	23.394151014767	10.9216776287229	5.71237854074344	45.1570789514757	67.2272437070931	19.9085146942332	1.63368333821022	132.722713290764	50.1247221067164	5.24368317742049	0.0336645478879332	62.4854750636975	9.30126528772298	75.8733425855447	10.3898957045365	44.7981991164431	123.824756984712	53.5402295711476	19.0900115519811	4.78610103196593	18.6439160119334	16.6382586663121	29.2990329759311	0.158836286814755	4.09694678153179	0.684704356748931	1.55841542200287	3.51230885725055	82.299713518575	2.42687441930437	0.0660764467029478	26.8491605044414	0.110303139362556	14.6251724009064	1.44948122727061	10.4988106145875	22.2424498497056	6.55661395428075	103.411183452091	15.4790090996857	42.2604541488193	85.8646911139632	10.4217486435045	62.6307390326673
TCGA-D8-A1X5-01A-11R-A14D-07	0.218799466778063	0.0641718661490797	45.7921562303842	13.6967996068804	0.0214160695285342	37.5680484648064	19.1987958206236	4.99820146860242	53.0617088472743	118.945578377686	27.7901777248881	4.17661276216298	177.886968528018	95.4140477343644	4.5704464630347	0.0946454033344522	194.70961328182	14.2388928851835	77.1247043341184	22.1305846561379	236.855075221896	254.039955493156	76.2761746564577	22.5840622294044	31.7685444500926	20.8347754420318	31.7870946477463	61.5104899376692	0.363609669165528	10.2740752013314	0.782005493078788	5.19818495483851	8.74211081288119	127.172	7.7153932248705	0.13023896821759	50.1691667547398	0.136967109029411	23.0744698265848	1.94743603142078	28.3055829946435	97.6852841583112	16.7145770230579	104.163480118538	33.9363827147072	55.0488867775801	117.216598523973	27.7711877295099	94.3389468062764
TCGA-BH-A1F8-01A-11R-A13Q-07	0.372260349335265	0.135433624149017	115.660248190544	25.451440674138	0.0588674282921849	40.1256810356455	3.84895941980085	6.34920938298422	47.5830875795438	239.044170347775	41.5696099330625	4.61406635865609	187.324547461793	82.4351727745463	10.3662808167655	0.206441280551301	233.084732433381	11.6849694302908	69.2807218391535	14.4552814095525	529.858228590932	440.011898249948	89.3965293056877	23.3292931703858	24.5964710807074	18.6341865152976	28.6384789366978	161.384782148567	0.363711088173167	9.88732315890364	0.913888925166565	7.2337149811482	5.72552966001848	877.901687150291	17.9926393331675	0.285086456946951	60.6956906099004	0.150592159719816	27.8899667814409	0.587250279259624	57.8619742421704	154.259242599778	22.0732323524747	117.956941527561	22.5227667473201	122.249759795109	153.594023070912	19.3667032027386	167.582267961394
TCGA-A8-A08J-01A-11R-A00Z-07	0.207216600604827	0.0929323141673599	56.655942025441	12.8602809310453	0.0328819860763205	41.0906731141728	11.0745405108301	5.06110777964583	51.1946676306982	142.883970154102	45.3594282829675	1.60362753014728	256.823685906992	99.0290551816171	10.4980883511645	0.105662767075657	225.522292179704	15.7337813922797	88.273195266235	10.5589575873843	182.969994833056	249.549866172062	125.809599362689	25.2762822097125	22.6409344303219	24.160930685252	43.0864495040707	52.4229619732061	0.312823285888209	7.68517678875609	0.813578103909493	2.91175505664199	6.10473812745104	218.358316344663	17.9915416828387	0.289699686776978	48.4490279007866	0.140861325163538	17.6524849336564	2.15679089235778	41.0644912176014	82.2156314247342	17.3911914702642	112.860550409847	56.9516591416213	62.6286308390358	163.819189179934	18.2011679004665	130.168706138845
TCGA-LD-A9QF-01A-32R-A41B-07	0.0260815900791587	0.00859699019106649	5.84842500547576	1.24401251450831	0.00530576024278337	15.6208262706107	16.9726296547009	3.93521441903191	36.5535186984585	40.0032533336451	11.3128680486193	0.328399022441144	106.432250942574	34.5650270569124	2.89235822278698	0.0142033856625202	34.3955725441801	8.8265716222705	98.080188796507	6.65056818274585	14.0091759039422	53.053649859092	40.5427380337626	15.290984128712	1.57878398487826	19.0758862682858	11.6617955787402	9.61694739093072	0.0800771385181724	1.6942004198439	0.643075182028676	0.310821306455133	2.84638976106046	18.0259674302812	1.01480447571445	0.0305331552544349	13.5601641964908	0.043763931767257	7.67334617668272	3.41176546666337	3.87085494431039	18.2773639753942	4.15506500801075	67.8103566476672	13.7559316856501	16.0463235651765	72.0856401384998	7.63574762157692	46.3645825556171
TCGA-BH-A209-01A-11R-A157-07	0.029096418348237	0.00870262364658912	5.08324963997474	1.71886678266994	0.00697870135052846	25.5658612426388	3.26285906180859	3.39393748319863	11.181515597061	41.8610032190411	13.4725193925682	0.514215402850974	124.623341600303	48.8574216186948	8.06967927281519	0.0375002466332241	59.4196593952687	10.489238091543	82.6115837045704	3.1392313835008	131.883080009166	97.2797878538016	36.6532394235048	15.8276419748011	3.24820250261952	18.1412774360212	33.7471231565624	26.1985486305423	0.223473288024371	7.66750894022652	0.720466225776073	2.13743782978705	2.50156693784127	56.5962008540412	4.08103340934136	0.028005760626977	14.3572231190052	0.0641609035867152	10.2825612122861	1.23101224816231	4.0588681375572	22.9017145068603	9.66533523910016	50.8421981895761	11.051550617974	36.0427225204601	49.283337940828	10.3656242141623	25.4874
TCGA-E2-A14S-01A-11R-A12D-07	0.118152960352336	0.0537620568116513	62.6367807594222	9.69364669628873	0.0175312394772187	45.7197538345172	2.22092449207971	4.64939749100309	26.9386606442879	116.694726340868	24.5987583177688	1.47158836555158	206.969909469007	95.4736663610357	7.71519717276112	0.102624752685524	135.235462174618	14.9326131631978	70.8327039308549	5.57110354941935	356.478056533792	204.824167109275	89.1499490568441	22.2444873117898	12.9446708348521	20.3998405810091	29.4353547412669	49.5777009675165	0.281620698807338	7.3627981173866	0.783310089500114	4.69649279609634	3.86777393334607	144.16892141454	10.5168956436517	0.128194180308233	45.5872517307763	0.165434220482402	12.4741498597984	1.25188336656437	21.2725316137738	45.328611455714	10.1055742857578	60.5897122003258	19.8866353181102	56.9678453651006	93.6552450196282	16.7539009419015	102.32709012611
TCGA-BH-A0B4-01A-11R-A00Z-07	0.0997097437368213	0.0434885683665374	41.1953286317281	12.6983062892075	0.016120741533889	36.0857244018341	6.6503109659359	4.8518525654441	64.562209123667	98.3404585169925	35.4706544209923	2.33029161296404	215.973895172812	95.5037468032649	7.67152580747364	0.0622448542344628	145.729225614265	11.4947097962475	91.9923189028588	18.9512988676507	143.397133435765	154.706390869597	99.8627355885249	22.4594549901074	7.29808108243306	20.9576243922255	71.6383747312303	64.8732343725865	0.449967294208255	8.81523938144228	0.843396677250003	3.43520044536692	4.6713136143823	206.160676984257	2.99420586374837	0.227075423348727	49.3609636723175	0.174966346767568	21.4294651946824	1.02616795024551	20.3787455793247	126.853098851612	12.4498306742273	129.983001461632	29.9385161687636	58.1804116276332	222.266270220619	17.9381309631989	124.96667427014
TCGA-EW-A1P8-01A-11R-A144-07	0.0313776205397905	0.00959405235085862	5.37598196489623	2.23265044291333	0.00380738276648776	12.578373062141	3.58703747484641	3.17954932046849	31.9969082057893	35.1479872909614	19.1843785169843	0.309750025453624	212.774844933237	72.8996418687342	4.08426822079041	0.022735913229311	46.0118300022714	18.2828472036017	147.850568387544	4.21588723117518	105.232970122843	49.4650664377848	29.9634645646816	14.4898414797202	1.90594630985303	22.215142283898	17.537199676362	45.1999867729719	0.184574844424417	2.43471682198202	0.928471572163864	1.64450732604882	2.54956355465035	53.399064394995	1.15883946060159	0.00890456247347124	11.7006000434406	0.0813730011777903	8.54778924176671	1.29888535795755	4.39292959367061	19.3445127837741	5.82433090909053	63.2391033670472	10.8907357770055	28.4986492725139	141.443337942846	7.03953092027187	63.7312293436595
TCGA-EW-A424-01A-11R-A24H-07	0.0738344798899242	0.0385645063920419	33.2293847729254	3.7825710864369	0.0102562508014098	35.936360217667	6.77285273007944	3.72178497600744	28.6207170918514	91.4917115024657	27.0435592985366	1.35534046117058	261.97806563157	153.052996269744	9.31584998836833	0.044020381112109	124.142878164702	17.0225559157212	109.277412441275	7.2223411026843	51.8798294064213	94.4884821999605	92.6061816928129	23.9578063866198	9.19031081639207	23.0608786983489	21.1928388604444	21.4510291813583	0.100508933246236	2.11855	0.798118473495865	1.91371079310173	3.59105109895988	71.7798309420092	6.2746357065762	0.045056489930148	29.6456051126838	0.0667491947340687	11.3853909617831	1.47963841632826	9.70734663731305	42.3578777269781	7.32883313885865	73.2613089769204	25.7578	64.6748776662655	62.5026098709877	24.578736684753	65.8617304636368
TCGA-A8-A083-01A-21R-A00Z-07	0.127643173934785	0.0350638738484938	85.2545045114675	8.84312851103726	0.0183987398156612	30.5677332699958	13.1485793648079	5.39545006594917	42.3987520386306	110.064400967755	31.0638655740361	3.76636941659656	237.647164187853	143.662134800287	5.57975220905517	0.120752644377116	117.94520694466	18.731784813106	91.7564213385026	10.8246550836206	127.241394734556	189.980867895262	90.7955841657208	25.2246792224489	24.9935323384851	22.1498854530502	22.5913625108997	31.7679759119167	0.177540415239159	4.60727315080771	0.872659971221132	2.76264126754731	5.40425151216316	97.1230614092995	10.8095812677287	0.112839717871018	48.7027385746163	0.124847197819526	14.088910914326	1.75239687203411	16.337285355257	24.5613587648846	9.60524198139442	76.2043375221327	29.2768539536563	58.2312012338233	107.457326496915	18.2677054827191	106.105549527365
TCGA-C8-A12Q-01A-11R-A115-07	0.175191983279237	0.0236458445889384	28.6526750252522	9.47045737790902	0.00840098372203039	10.2206751410067	10.9318654065995	5.21142015319436	41.0832103417872	86.2868500097576	15.8628709162647	1.11505002927938	153.692704586247	41.320092626154	1.22922436711205	0.0352208760568593	63.2507604617286	8.78155374133865	73.875960579499	7.99767409703943	123.547919823725	141.242233294714	43.1220555516948	16.9204225041921	11.3954444376495	18.2357141691764	8.41268776009756	45.7250386767186	0.196802420891316	2.53090098847594	0.754491326115061	1.05646374472614	5.45907547393412	192.558753070255	4.90115990547405	0.0360723579778455	24.2327338308646	0.0803844834555726	14.180603014973	1.78636665044921	34.8064823271652	126.336363515778	12.473122039172	71.6463622239861	12.5661069769875	26.8081745101837	196.480704896494	8.12540171613287	94.7768049805922
TCGA-XX-A89A-01A-11R-A36F-07	0.0281711059439603	0.0190967341849583	10.7579310118146	1.99589309197643	0.00699946942070657	30.496862292915	6.5687570362566	5.13338130154315	40.142997934241	31.3991448779159	15.8295199455248	0.953965927581493	143.119749623205	47.4871551017282	9.45776997511693	0.0208584581626963	46.6486283469539	8.07546447557745	80.570411206603	9.44378811481301	13.253783979905	79.0995683011195	41.3345090926462	17.635930915541	2.36885819468761	18.1951754773647	13.3025337220633	23.5370553615438	0.111949335871863	2.72105308349287	0.687217451744001	0.999623031550664	3.40205241172831	53.4076830163979	2.9880122340111	0.0451802742830712	18.7515844084178	0.0743791465613037	10.9292400941574	2.06758304668089	4.35831789958251	20.2061150424302	5.00753089494889	70.5136209174718	13.8385726477476	28.1507535389054	102.239240314025	17.0681249624484	46.9435471606485
TCGA-E9-A5UO-01A-11R-A28M-07	0.177382834018564	0.0228130890103123	77.3057573762697	7.51780801612332	0.0116746410171362	38.0760654482492	4.41537843164455	3.76977194345679	21.7629785504947	172.882157771987	32.2910034118651	2.47878968930461	352.839	138.739358024235	9.71675038587256	0.144949237803374	152.963737914063	17.2342417516559	110.956619203412	6.81148975653568	113.803721080341	98.4793422617423	62.0999271862274	25.050932327126	14.8129541954827	21.2234739502076	26.1799359024979	33.6068198427619	0.347435	6.98133313688763	0.918066450586322	2.28755455978021	6.05134003218688	116.347819021292	12.3213272135706	0.0828024483493994	37.294591679428	0.11466763502907	12.1139598110609	0.757223518731059	22.0646409174135	76.9319458099674	13.4619197027995	76.8847863581669	16.234623535548	58.1466675651296	77.3961493918524	25.2282619481369	152.913431363406
TCGA-B6-A0WY-01A-11R-A109-07	0.123192409114111	0.0394433662203918	48.101363733494	8.4489068502475	0.012082272495095	27.2754326022319	8.16132716611045	5.94048794007906	58.8912804619961	90.7284767223226	33.5381573690721	1.16091104713092	220.394079838412	83.8535646521438	7.05455395058453	0.0417924629646295	55.9072657467107	15.1644335030056	106.787205043956	10.2476781844549	97.8216890979781	95.1509184429895	63.7260192511165	22.067399706124	5.91632874696979	24.6004547964012	25.554609470047	42.178423669841	0.205208571410218	3.8905051206221	0.910959981233015	1.19245619109224	3.41024051342629	145.150488667959	3.17993008263823	0.0927222764436023	37.2303019640343	0.183865207100627	17.4718234937802	2.01818743722438	21.7849473754768	57.6915452708518	6.28375166752373	92.5951267039917	25.2766378959774	58.8859257417331	146.285375215104	15.1052623510933	102.528770716205
TCGA-E2-A15S-01A-11R-A115-07	0.157845170147707	0.0766807303086685	122.292436568251	15.7855634508433	0.0393798338189192	100.560509272712	3.21378977783333	6.60795671928346	66.2903444811573	133.675931979572	38.8851023959105	5.8756821003241	414.531655420759	271.939750306007	24.7178790036484	0.588325318319416	588.96022798027	25.8282779838418	88.4961887221613	9.47825740174109	382.601121081995	252.41750072731	157.757067200496	27.6818731535035	19.6300254575181	24.4565801794814	159.029861768798	193.884074714156	2.90421691439547	24.8333063495212	1.09408928076354	9.92868814157821	6.39223260751799	677.124249707643	87.4581192350931	0.379408286131655	62.7123108786119	0.789915392497524	15.9136230919686	0.906561846566326	33.975054810039	146.272550172241	22.628640194735	80.9984018302293	32.1959483913781	113.871265414252	261.007572910675	33.9906389735564	182.247674576513
TCGA-B6-A0RO-01A-22R-A084-07	0.135936094383534	0.0381397292495762	79.1442158430403	7.69213173186711	0.0149000724887973	30.6098543839532	9.39810498026098	5.59789366567592	43.5748684296786	141.819845709215	38.3003688876886	4.23109114695319	267.443362008403	92.8406822304277	8.54999821678123	0.181002935913399	131.460265432517	15.8558023452897	82.835705553316	14.865383917953	95.3067251676957	136.929371533036	81.0488695210776	25.8929467079845	24.1022266260732	23.5159578957349	26.4768981199101	39.2499881286921	0.139230920677606	3.96208037174731	0.85189437285935	2.82627474268134	5.37380824435846	278.035389960139	12.4332021031166	0.0832892220677587	57.3745051054296	0.105567680097507	12.726287394508	2.12955278277033	19.4421555469925	36.9598683403611	14.9273286054582	69.4114890203482	36.981954291695	69.5844823878557	150.913698491698	12.3248860273243	115.482271433804
TCGA-E9-A1N6-01A-11R-A144-07	0.126693333731425	0.0179375740572532	33.0732073664608	7.30169740339525	0.00778335534727015	32.6802335275004	3.9123717755206	4.08569404879288	40.299776713993	63.2183131155669	22.4786972546636	1.0982028408914	206.712739658116	68.2217591277783	4.33119931051507	0.0253818935679095	61.3418819111885	12.5715003610628	100.466794597527	5.95665127448178	93.2964718097163	143.037900014449	59.1110764522806	19.2368804939138	13.9515412463739	19.4421697307915	17.789093675204	46.8693409481296	0.132427617261065	2.62282375104793	0.814229514266591	2.61591536502434	4.67183697396976	128.625590095183	3.08347355225024	0.0469981016729191	27.6935529406159	0.091876712835432	16.8376375569016	0.661986153644937	22.1436795486278	47.8534225503403	10.0667665733391	66.0549636814042	16.1980343061309	49.2351708565906	147.564061930566	16.5301579448998	65.4427676223458
TCGA-BH-A18G-01A-11R-A12D-07	0.0809396135238616	0.0132175745326186	18.8620854387394	3.45016470043088	0.00630850036876044	16.9193527531688	22.6053242994625	4.98530958539229	59.2559680250642	65.6225620587725	14.2400018103922	0.687004981993526	182.726818360556	69.6450381767185	4.60928970845128	0.0277495623027363	51.4245346919971	16.1351080094791	136.945448654811	10.8391545031074	74.675032735537	101.149450052287	100.419467533584	16.2940396570071	5.53547615263356	21.1359811676469	23.0019426426792	23.1212451040341	0.158603813748945	2.48955819783146	0.812712350748863	0.486522475730423	3.63414634544929	67.664611922867	5.49769224809058	0.0527108617449942	15.4158399878038	0.0761051411010094	14.3020288794989	1.23520819844792	12.1627669428976	55.2425949660955	6.19045157222663	121.485511847948	8.70701735413116	31.6589348308031	145.580026354906	11.3935198321546	60.4209197254461
TCGA-E2-A15I-01A-21R-A137-07	0.0688895916372046	0.0261881073130969	28.3350830878625	3.29855223074421	0.0110519771867266	17.9704832149481	4.22251988535412	3.35515141024956	32.2984340507319	69.850595708847	22.5264600404992	1.29655737139843	151.601031521107	86.372514476183	2.87480614152141	0.0410377445271509	84.0631128569641	11.6996077686746	58.4457	5.97858735301984	46.3436487161399	121.781698870547	49.6181212620607	20.6653262881645	5.37427727051159	19.8842802394641	10.1213449300092	38.8769414648572	0.184566730236663	3.45057787467126	0.798468156565965	1.64504080825191	4.70455150303695	149.656752102797	5.21572902021317	0.0408079062620834	15.6044199299586	0.116909731474113	12.4104190143511	1.46395433360526	9.25281289626414	20.3302472237617	9.73575931879031	61.0870584046487	17.446972902622	66.1413966024302	80.6130541693869	9.33071489651666	52.2801322362717
TCGA-E2-A109-01A-11R-A10J-07	0.292088168565517	0.0341103535797185	59.9541180354212	12.8592915557859	0.0233724593890251	40.3721976928937	7.59589940120364	4.2449044372557	46.2059362948093	120.666070182616	31.689	1.85403643713222	296.929396350592	148.632907058627	7.63444104342644	0.0767918912368303	225.592247690826	18.3433036346519	86.7755814169195	6.07212337610301	194.807661282177	340.836200881972	89.795426530078	24.0155395642745	27.5556947515428	24.370645607614	46.5759458148351	67.1951974641073	0.469724692507699	11.1506122927738	0.954711306597019	5.17331422009351	5.18288789251239	347.137386715754	21.3049641453538	0.251191622281754	56.832556062482	0.199247559346516	13.9165136289795	1.38642702967932	47.0028755507904	124.975164488737	14.354316482433	72.1747714856709	32.8845634401109	80.1453480189895	144.068604092415	20.9990621194419	140.451532788956
TCGA-EW-A1P6-01A-11R-A144-07	0.272147193650738	0.0269138993083471	98.5571481026437	8.23382903257785	0.0126419226665386	26.9197500893766	6.24716223933632	3.14459097674358	19.2492055958149	114.657445562892	36.5168312086427	1.81754280848175	238.429044230601	90.2172628681014	5.70983590627019	0.0554750150338036	103.204022804577	13.9047840027708	74.0984163356432	9.95558708983441	86.1383610953521	132.180769675194	60.7985954147081	23.8709385442626	15.9210632543032	23.9561441947401	12.7891862059488	32.4854892687298	0.216521090211876	3.82083247579129	0.845510581404943	5.49423750378195	4.4576634807308	176.313236631461	2.80155075262806	0.0521387185939689	32.9730884531806	0.160222807130406	13.5151539969995	1.34147327387903	37.2181624798577	53.5931369265805	8.60754090110251	56.7982044123828	37.0262965807865	79.4588164650588	100.423313264374	15.7057354237459	111.551749773058
TCGA-A2-A1G4-01A-11R-A13Q-07	0.240831112563291	0.0268525745987775	70.8145924669877	8.74625604574888	0.0201359455380059	38.6644751706134	3.83972374718358	5.18641194715775	28.7498678630876	187.908929144061	28.7747775980458	2.01929525810682	221.064202114285	104.683983407214	5.91290409032184	0.120021469915427	129.760195816518	14.5225029964936	70.9372131296379	6.30333513573224	315.779331520386	159.568099390696	81.1795653201286	22.2323731876023	7.29624820318017	20.3827724123888	33.7723949349874	70.2211530893974	0.421275727881124	10.6024427339146	0.892336204523713	2.16837990354751	4.20664804846284	662.253342564266	12.5849495880799	0.109583112244523	30.2647811168296	0.337392284834606	14.5920877500878	0.97534391710436	36.1055039929627	58.1550628873313	13.2567862345425	61.3401177517185	17.8590831844409	73.3507305373498	99.1684340361834	15.4361975697737	119.199368077734
TCGA-A8-A06R-01A-11R-A00Z-07	0.077049337178704	0.00949729753421764	21.3593725140047	5.21943773668708	0.00571414960244304	30.4202668982656	4.72316824539943	4.20506335875236	25.2373792895852	80.5403187481794	15.1502391994475	0.475960135018601	149.851669632592	59.3819492634961	5.53640064082234	0.0172589337444539	78.811213161812	8.33114730406781	81.2928993939127	4.94266773600144	133.077124166121	98.5214499781811	56.6497298602684	18.7345008735862	5.53096	17.9021488877163	22.8566858721766	30.9181086656886	0.172827042328707	4.64664827371649	0.70672398105938	1.24399616912602	2.66765853720991	51.9210268564011	0.853087656869972	0.0321756661520977	22.9417872734996	0.0784296254950551	14.473540628336	0.53225342165249	13.6416621607631	34.9763031041642	9.34027483522187	77.6680365727951	9.33350821164983	43.3619548545791	199.772249898069	13.5595960430064	66.3153963662294
TCGA-B6-A0RH-01A-21R-A115-07	0.107306188971222	0.0591272423953332	30.6052330768602	11.3884294084435	0.0126450412351817	44.2152549453275	15.4437182999192	6.11634635201723	48.9970101029805	74.0678925479216	19.5086190966852	1.52935119817289	234.989663884713	70.4126422735728	6.68837303551635	0.0358068867070669	81.3500634672683	14.2894245432461	115.373543232838	16.3565469964822	226.491224098982	158.841315942197	85.2848263202583	18.741062504501	19.4229234256531	22.4974963319205	15.8947046312369	41.2288652563905	0.208855990756963	3.94204750076705	0.773411479390937	2.54702826746953	5.1527398146005	100.665972388909	6.15483138836544	0.064804436675696	34.4164252934021	0.0709115296576625	19.525142246714	1.19803	13.8085547987297	70.2047491587634	11.0518247531928	91.4548963873611	20.2299018424087	37.8194341973196	134.472567981314	25.8303258527201	81.5331476820657
TCGA-E9-A3QA-01A-61R-A22K-07	0.0257152983742692	0.0121133526002135	4.71038648184064	1.52012065656422	0.00510805828922896	12.9176206030384	3.59183219422791	3.68488743989133	33.3982679013264	34.5435134737724	13.7841056066115	0.159355372016802	137.727630583491	43.7521736720222	6.43776530465412	0.0236113405122261	41.8067739186161	12.240322978396	141.20809515389	3.7673957774827	106.796868220522	42.2218303483338	32.1295321439621	13.6739931116934	1.99861579793861	21.2253560964533	33.6274211360506	26.1991356930206	0.264676403325935	3.83339577424515	0.791396384797581	0.662651460703896	2.16649803314046	24.9620140707318	2.24507212777675	0.0284531769372885	9.50511277554661	0.091642425123805	10.8201747811206	2.98868183780442	4.93221112838574	23.7473837558691	5.06057585729693	51.4305819745236	17.1896658357645	23.8658400770837	111.105307407165	9.47959735760348	44.2729843722674
TCGA-GM-A2DA-01A-11R-A18M-07	0.0483584548887592	0.0171273141202986	16.8442840030691	2.74904293336091	0.00718912078138762	35.9698559075556	5.8767966992142	2.99015937915486	18.6376031884667	41.6841012253564	14.8152398999932	0.754291266601726	140.254147819798	62.6915636213226	5.89422415611569	0.0139018060266204	76.8585310112504	9.16595224115935	81.8668305477575	6.2123057616142	47.4663067116631	91.0087698519875	58.0508128665951	18.881513612258	3.55554853545949	19.112495122359	12.3421166880683	17.5828900225713	0.101003201434139	2.39387492452576	0.692365855582781	1.05899464780371	3.4493017338383	35.6135645097003	1.42544646979998	0.0343224697699523	19.9736991837787	0.0566133986594282	12.2952437426987	1.48758206780641	6.65747067073296	23.2315743444683	9.07145885517759	52.9431347747219	14.7302902209014	37.7964257909794	50.7831777465498	18.1203194811261	37.1240118564983
TCGA-EW-A1IZ-01A-11R-A13Q-07	0.0310071365312096	0.00702080314538291	11.0163302769216	2.1919271147603	0.00431352845713789	25.516835363008	1.72851078977248	2.35475998985579	17.329196868728	42.9016274721224	12.8007705547105	0.611255013360826	132.970237405233	47.2091399779968	5.70075771864399	0.0300215906992527	62.3976412054669	9.89579420487786	73.4979294521853	3.98551366030813	63.8835298234095	53.352658567107	42.8573298868601	18.2698291500696	1.57441337294483	19.6498992775429	8.91421457385154	16.2966017246881	0.100944536018497	2.72623753444181	0.593816232708418	1.36334895151419	1.97069951491436	31.1178208117927	3.58781212834057	0.0221048573960725	16.1768	0.0654641912985608	6.30896365660431	3.07154661129876	5.12947383973843	11.5548037885627	6.5039280611545	49.1744794992292	12.3809672516956	20.9383429895363	32.3499452950796	11.8339186763667	30.8618523717873
TCGA-AR-A0TX-01A-11R-A084-07	0.0599831386300428	0.0281692614836556	15.7851152536874	4.15277295180591	0.0117813922638674	17.5153393610327	4.25270010521043	4.16176522356548	56.5482686943232	62.7908883877185	16.8505368275221	0.548894386890889	152.10465574523	45.7521244407927	2.10143949527407	0.0366674557015657	69.9259141062269	8.85363896747138	60.019995087299	5.25568757184969	118.111768428188	120.966497762412	31.5983066448018	15.7939047815545	8.19705778948101	17.2492669043056	4.75849261041563	61.5657092729896	0.101938354709835	1.71438682467891	0.668974550372756	1.75959805417263	4.54299100520781	104.315675165758	4.59676925486809	0.0604794198051164	30.2126967355472	0.0872968706162238	11.0746806386364	2.06175534674623	10.9227514662586	27.9137759571474	9.82383499039828	81.7111792761682	14.7000862617599	23.9121585031802	112.671424317562	11.5019518923852	101.300593151544
TCGA-A1-A0SD-01A-11R-A115-07	0.136950417642055	0.0685927767714899	55.445674781947	15.8248692393485	0.0253729300389271	34.8009614473136	19.4523899914494	7.60869518209872	79.302041302982	115.321774996609	41.0460576607565	2.79725893656529	202.407367301166	97.9097380907133	9.38417732225975	0.0812916598412049	137.311564721975	14.2567210865401	80.1951563570047	11.9560283739413	123.626719070644	140.323851508696	90.8593264211375	23.0107000201891	12.0009679432644	22.9968222446028	33.4274328240155	109.324355653832	0.359474099503673	7.38919266258641	0.936460876425558	2.61435693328195	3.97025341637179	240.500537625281	9.65941702499702	0.206183434698629	43.0896201613839	0.218278543135094	25.225993378846	1.95442425744867	22.832606951291	101.008918972544	11.7449955064751	108.691423224397	34.7206703071647	98.2019647596186	119.769997380858	18.8413479875153	116.884584489357
TCGA-AC-A3OD-01A-11R-A21T-07	0.0777749666611044	0.0204600410464986	13.0897997867594	2.98282891381278	0.0140496648022508	15.1317655521208	1.43620336370947	3.97785194656286	26.2950795414635	49.6894400855208	21.462113688736	1.39247583445138	86.0872270726378	55.3108846231358	1.67664005503184	0.0483282626668547	64.9278279766869	8.18395496256783	49.9897816476443	4.12522360236575	75.7452233850058	152.788258892571	46.7906888219419	18.1297999437402	2.65320516315165	15.6411755874295	12.6598725814155	43.6199799578065	0.177438901313443	3.3770187978852	0.756468745350396	0.846876998156759	3.13664958139184	203.075758013949	3.80602396810389	0.0347042627634496	19.4721446741932	0.180978859794471	12.6584426029979	0.497995390191888	13.6470233593795	27.1534098974938	11.9414115412812	79.0052764214661	10.9194474361941	55.4110141423687	39.1499842866518	6.20172511409956	33.6945995117794
TCGA-A2-A0SU-01A-11R-A084-07	0.122335799436778	0.029436278551898	56.0363781032452	5.8403709717689	0.014641391359263	33.7813445871105	14.6079851308638	3.7309258024854	50.3608192952491	100.025252734663	27.5632887175717	1.98207516563892	202.060355485059	85.8185993762625	8.74557219640726	0.0701099975652572	106.025368305529	12.1964338367483	81.6684044929442	8.14903945647483	77.1204970823046	122.497213748815	58.7506897646504	22.7936549074247	8.03546199025276	20.6993162172448	24.6267376262511	37.2458057882443	0.288869921032741	6.60741339928717	0.806380585202849	2.35568020890269	4.46385313242835	187.22100839061	5.01888069134932	0.139944244544601	31.4118004525938	0.238685088395178	13.5011860870305	1.59375583739503	17.5307862129386	55.8965403028404	8.70456177945505	96.3594717056035	21.1682586628965	67.3724925192945	134.708439758611	17.4997399751794	111.150420070264
TCGA-A2-A0CX-01A-21R-A00Z-07	0.0742350639008846	0.0155781556169264	9.43137609328526	3.61850935415091	0.0087968014612557	14.1559339910695	10.2774311514887	3.12263259315839	46.4036585122576	52.2776125247585	16.4023446965706	0.608762951925279	166.589299119424	50.2420746023032	2.24526	0.0386940863591793	68.3207454086526	10.6202525578999	71.610644331659	6.24649612347027	68.433018128638	115.522596715731	24.1118839339585	17.2830392032786	9.12633192492653	19.3937667216511	8.71606700250776	22.0295749661698	0.120743089816885	2.04249297992129	0.713325752892592	2.01549201530647	4.32904652633659	78.4843868025332	4.73859875678842	0.0392295816425893	26.0281845032581	0.0577015714645061	11.0165642050767	0.956302096400404	13.4524451883403	35.2044594619614	7.13346546908891	79.0284204413789	13.3061694268793	32.1775656232226	99.9405758829014	8.80499462219577	85.2484225866146
TCGA-AC-A23G-01A-11R-A213-07	0.0772763003041679	0.0312597250900445	32.2008532933349	10.9626881568619	0.0107094292366168	35.991726327729	21.1242088647795	5.91172481249416	70.7950857213737	77.2000258764799	20.7446944057076	1.10582013283594	175.209386346615	56.5890168059706	12.5376352071285	0.0221832424433114	58.7568639366659	9.76648608197215	114.19660581201	14.3819560705966	33.4063477494415	93.1681616848221	70.2816105066368	18.4782139026739	3.8283336419875	19.5491759799539	22.5958697616419	44.4313339911383	0.153174360051341	3.37587479698328	0.750219941461424	0.890204425542259	3.45490180289348	128.780047786787	1.38954469544641	0.103204459073565	28.9557052945935	0.156042361261866	24.2753034555511	1.88645058574787	12.1417374876858	59.5537109524592	4.65447481023965	143.95464676106	16.2744504979746	51.1390938040243	101.068307957272	19.7919911412345	88.4771512263398
TCGA-GM-A2DL-01A-11R-A18M-07	0.0815352406702219	0.0185265469038442	31.9839661069422	6.38865023049837	0.00579694890400622	33.2717236867153	13.910713620893	5.0172223055061	27.8201289914953	76.2864388540917	19.3893856826489	1.04882671277141	186.874628884815	58.5753577211173	6.96647315889778	0.0226774013844416	78.3478453546656	10.2561512630145	112.989995928844	7.08343689257058	104.383961874822	98.840779603856	62.4491170468641	19.6272295428236	6.30942342377119	18.3975687219299	21.2291481433518	39.2159224700104	0.12387594739572	3.89461944052194	0.714791019002119	1.73068213540806	3.95284531529129	111.81542762864	1.46737398735352	0.039691049718993	22.5776681204631	0.111895892101862	16.742658070847	1.05037134005202	10.7172419676271	44.8221446799599	9.87751800095321	75.4703286800309	16.5318037195016	43.1180261161924	109.380571990248	18.6753409931979	78.7972797863369
TCGA-AR-A1AT-01A-11R-A12P-07	0.0258261308058836	0.0155250676811665	6.86319054780851	2.18091382933053	0.00793464391555169	19.1397783467111	13.3549884665794	4.00788857358969	40.1432212341517	54.0413851748952	19.1548860219122	0.984138031789291	167.854678694582	64.6825020800513	2.31942129562303	0.0383867805288707	60.5690790081074	14.738509555251	80.5372829845632	5.6585741526767	39.5143076452867	83.6775465309526	48.5021486762098	17.4811805511355	3.38640314844683	21.3810043988122	10.586808198103	27.6033618197302	0.14686414126774	2.07713822278644	0.721871263358777	1.44477175215891	3.19698860540683	44.8567711613691	4.15697	0.0372613520989125	17.7413509917803	0.0693963683473638	9.80506529666899	2.52345616099357	4.61470398482327	22.6008793683845	9.41922736224947	84.8116759374908	18.4719122272198	28.8834774702561	56.9959754996863	11.4702739173781	51.4260420366389
TCGA-A2-A3XS-01A-11R-A22U-07	0.0479290539861598	0.0276585645589028	8.91451895350149	3.82844267872249	0.00858015510187784	10.2872553760905	2.69264752754592	2.55935898686806	36.5487121970935	64.9476204341974	18.2893279520951	0.271983519691004	237.12649830884	87.0442254644846	5.21757638764879	0.0346487048005905	66.9665419094144	16.9038511079347	109.319666222586	4.84998619351565	162.611725597396	53.9383631223916	61.1453913203641	14.3539945230543	4.82730667871691	24.3233876995082	16.896285985494	47.2751962748847	0.237493695590146	2.11789593815901	0.83188426461977	0.763098893436469	3.33248833712894	48.9846468807125	5.21779959835776	0.045314804347584	14.4111988476341	0.0933801436490206	13.616514255306	1.30796323956414	6.25995672550865	36.1256960016203	5.4185834778321	81.6016570509915	17.6398168671592	30.8822297066348	99.0162156258137	7.64190067482387	60.8804414815352
TCGA-E9-A3Q9-01A-11R-A21T-07	0.0728010297563049	0.0210729563964295	27.6451408865574	3.71985324864341	0.00885927037695041	30.9491670700157	10.8359507284269	4.73503671439328	29.1992885414966	70.2124819615354	15.0384910873763	0.961182981816662	134.758	57.4981931354123	10.5939989711962	0.0642761892043184	76.2516210243332	9.24928494613965	70.3558527923656	6.74973141024238	69.9691015661548	105.083168376768	72.615274981044	20.5450961387837	7.65765677404197	16.9060806593229	17.0743451039004	21.2667681427466	0.135523378856803	4.44591599303584	0.653627287914695	0.640543408646893	4.94172176236168	52.2564685130404	8.0383122879703	0.047206701832322	21.0207292483194	0.0853934461606219	10.3343013375285	1.43244065069003	9.98826151488477	18.155518047846	7.32608014768553	82.6506219011046	14.0473659695796	35.2794346714278	105.395366068165	15.6306276658191	60.7547382668722
TCGA-E2-A152-01A-11R-A12D-07	0.249238658375217	0.0281513057844499	39.2384991827884	8.46790136789034	0.00993127268381881	24.6320069778981	10.1370608991706	6.90032984724025	37.5235657919746	64.236553994952	20.1329080036138	1.54659812075366	182.483475747424	50.078063774639	2.40353829203381	0.0352709282344104	46.5867600573361	9.93227133525036	76.1895487482588	11.8849295086994	129.462703357568	118.702804118136	48.6803692719798	18.4242342901934	10.5324970316169	18.5057593194523	8.19086823311382	50.7565869144328	0.131122727904675	2.97626594693116	0.720357065331401	2.15310582909545	6.53727120645908	243.487030764376	4.46794397576066	0.0818063166111297	42.774032447243	0.117920653615989	15.6409334511982	1.49222285433496	35.2873721415882	74.9969936291019	9.34925853147271	67.812174222912	19.6667312992721	31.0351124884278	193.16024171993	14.4516296551723	121.370708329134
TCGA-A7-A0DB-01A-11R-A277-07	0.118423115539258	0.0248817479392895	28.2202161305767	8.10279709473023	0.0116913313819438	17.3818014435511	8.45052758460785	5.67492730379188	21.6710635547737	94.6396265564035	26.4807723037741	1.52435228463045	121.860611874307	61.9107649588277	3.08013709267433	0.0448649031928248	88.0823333078461	8.69002211110593	61.6515227181836	8.23095751947885	49.3533871810071	212.686865189009	64.001679606369	19.954031537939	6.32390286889803	15.7355986051833	10.1412834356091	60.7883723775559	0.143031125156921	2.63885174465785	0.703740089096938	1.29397402666108	5.45430794751427	195.534451761689	3.24365534651626	0.0390129959211608	21.7329384559757	0.0963082697690921	13.5695962721603	0.381259810373111	18.8399729732041	31.9001414777827	9.32047776383219	100.605137424126	14.4789303702998	78.3547350833288	61.2495380548112	8.39912283835221	88.2233953323641
TCGA-A1-A0SE-01A-11R-A084-07	0.16774235105123	0.0353105543162485	38.3232378942555	8.90235102208604	0.0123747115979779	29.5506574896683	10.4032073430561	3.88078434269609	47.0747116801416	87.4304022469311	30.8188216271647	1.66750005091717	239.458841993759	101.148751391554	6.73122387989066	0.075350622046765	84.7527333418209	15.5375270092548	89.596803941097	7.54135038965366	73.7626662309924	123.96071568078	58.8181134350213	21.3599590160102	11.016818432538	21.9634763291563	19.7120859023714	53.745712719182	0.215928189773988	4.73777584032166	0.889836390222626	2.75700034504336	4.50933632591464	226.955750132097	7.48726617321161	0.0779439603824671	35.8493398190432	0.188692736583846	18.7857236147091	1.52095668032797	20.0623621597434	70.911721979684	7.75659167916128	85.947494683289	21.3980348832402	71.7768605991877	75.9949167824174	15.1494380731084	99.3036542277972
TCGA-OL-A5D6-01A-21R-A27Q-07	0.088337543975721	0.0192278232357434	28.9060757162438	3.63821632023807	0.00859827667952949	15.6437853292394	11.5494723657297	4.75101609362258	36.4823966512612	68.5441679329619	10.6130646158056	0.774891709634598	157.824032985943	38.9737711495214	3.0343833841135	0.0256921016330331	44.949910049017	8.26142185592326	85.8401114609536	9.27711655871861	60.5312684429126	81.7685162108418	67.4032965871167	16.0838012615942	6.06750700677353	17.0702512570738	7.24043275504366	19.883779549354	0.0824764869917934	1.55014433248354	0.653468557049465	0.646543709318972	4.08912092360079	55.057842827373	4.10957899451236	0.0610373755913365	19.5794071579535	0.0331630002081404	9.64892017303876	1.5067471678976	11.7650793600989	39.2293984642493	5.21386846288139	71.5194337471078	9.72521912535663	17.0209047651724	119.280058300295	10.3795216689462	72.0539034559654
TCGA-AO-A1KO-01A-31R-A13Q-07	0.0869155377179857	0.0309966322785733	27.7114344371142	3.96833109129375	0.0159958374684462	13.1778286687102	8.42933471937561	4.25591262443571	58.3237615841913	62.6787988559392	20.4143720216664	1.52745745917619	117.483139744375	58.804594035021	4.83343695160401	0.0524352578002565	63.4576298208261	9.57733262609698	73.3438811554001	9.32296208786784	63.9599207565308	121.496355152195	47.0055476968614	17.7602850210153	3.41634955517972	16.676494167277	23.0175724657404	58.5262507188148	0.262580541002308	4.92031010637412	0.966227621779358	0.815117752283302	3.92390419434801	419.408516346961	8.66704994616971	0.139920079258663	14.1551649178781	0.193010533758326	15.391214546772	0.305910044380174	13.1609906923051	51.4447831663051	5.40312288562056	92.3238695467025	10.948143821072	83.2325454383552	116.750353275373	6.36571676692588	71.3769503659035
TCGA-D8-A27P-01A-11R-A16F-07	0.156072714087578	0.0222421676560853	48.4077529011662	7.94273209023318	0.0104209657608452	22.0122484937648	12.9947706335804	4.87465216688598	47.1001401244038	91.5838292302147	22.7533095644126	2.86326951078583	203.403483367593	76.1040319251531	3.52583811979179	0.0370830072906271	76.2710957528646	12.360220099296	81.4357114763258	8.97675474923719	76.1737768591941	117.460121487397	72.8224448753537	20.5824805139734	9.75302262569134	19.5346012598848	18.6132230076199	42.0730572531276	0.218993210028963	3.97978521581341	0.86864193307407	1.56377412325597	5.00141052116972	216.591332320143	6.07416933737229	0.0578390968544287	30.8456449355068	0.144386734954612	14.2068963067953	1.00750540316066	18.1884471379944	43.4594267798829	8.45309870028086	89.7866550540484	17.3403096329911	51.7735616316934	118.324701056839	11.9696944138375	95.8067343279941
TCGA-BH-A0AW-01A-11R-A056-07	0.0905096685977795	0.0138340029014036	11.3822027211253	4.58237900106907	0.00961967125427451	12.8091702180474	8.9882436339151	3.87753640235901	44.3917925142135	64.8927035732235	10.9446572574987	0.716891932381886	128.059950382479	44.2156196498907	1.5526474582022	0.0336405703421093	93.0025506253822	8.59116088407437	77.4807517692804	9.00613120718039	174.687217997043	127.44289902885	73.6662352297854	15.7001610461317	5.3281190591545	17.9249410123402	10.6587971994496	25.348	0.114022636633896	3.19597	0.58054539973623	2.00719766458232	3.78787529094202	103.459976904858	3.1387288232776	0.0730732719897708	25.8597895744578	0.0379028970520371	9.06433377517255	1.65766672438148	10.8229532465979	32.4481687026002	12.2670486339263	81.4279942394294	10.9203497596806	15.0812606642602	88.0138687505691	6.81256512715913	60.6659550045237
TCGA-AC-A3OD-01B-06R-A22O-07	0.0760994238525493	0.062524879730864	10.753082031502	3.34594340749945	0.0514331531051327	33.1630998795882	2.32977939805551	4.92154509309399	60.4151253509066	40.1688723471703	16.6130767409978	1.25211462346034	89.3441518823024	73.9371397456567	4.51506273759406	0.061525327465676	71.7177260905661	9.72102401646179	45.6243531525342	5.04743884032679	82.4544538458447	296.064841819234	45.0760734049414	15.6445501067958	4.58172039178841	17.376545052183	17.1214092266099	50.0274006556555	0.19724656602757	5.95880582583051	0.914690028625743	1.6687607288147	4.64020494335763	371.785614238741	9.37064534112581	0.0877887558817663	21.076697749182	0.271312482532852	18.7912629470925	1.02996553785048	9.03077607276843	29.6278076524798	10.7103967155681	150.387917041126	10.8211197620058	52.482996204711	26.5705110826104	19.4941253192081	32.6129646460704
TCGA-BH-A0DK-01A-21R-A056-07	0.0612617349294914	0.0210750502032979	17.6093979619836	5.95665091695483	0.00999418279018805	30.9380014982212	7.70541555804799	5.81474950006377	67.5385123918279	57.5150808103221	17.8460588311592	0.966911629090476	136.13774935402	54.7519	6.69124181477168	0.04141816391297	81.0836387617053	10.4358571261424	91.2835358416305	7.91926979015627	73.1121649813222	115.421109358879	56.1823024523385	18.1287949702107	3.73682894243155	20.3575077860889	18.0938614487003	32.2148475691576	0.156982217386464	4.18672295858192	0.72356862555854	1.51324513412409	2.95601232513185	104.940652495214	3.45804375117959	0.104291403592782	27.4449587998454	0.116133493196629	17.0243043237066	2.46680932923429	8.54291021285868	45.4230942604118	7.10935118585677	95.0377323910524	14.1531458173739	33.4103829855863	102.576371974283	14.0528035146848	53.5589434103881
TCGA-E2-A576-01A-11R-A31O-07	0.0612092041034043	0.0248141329394959	35.3744437028832	4.34640280913908	0.00895860471617157	33.1574659155727	1.42330404982959	2.73983152498671	14.3499836206984	100.01736572754	24.5501030080067	1.29018775485716	294.888358068256	191.559199417738	5.5920163981805	0.0961116883715726	119.814491014173	21.8322258824286	102.700185712685	6.89038489156533	96.9162805191969	69.4534344172467	102.519674643716	25.2342429331977	5.63277256221644	27.464825822285	13.6736630182367	21.6203096666082	0.0949662332069356	2.38582595389222	0.749849652373177	2.92443791353319	3.00419773733896	62.800797105011	3.90401918507787	0.0454158641531215	32.8133879067798	0.0424065251295877	7.71466770512419	2.79323290675565	9.0505069399917	22.8595779807614	13.3418425751457	45.5988769035142	27.5847616528962	40.1045743054358	52.636570193965	19.6741381777898	75.4266634268805
TCGA-E2-A156-01A-11R-A12D-07	0.161222562416274	0.0167315844823377	65.507554972387	6.93463136907333	0.0100986993803687	24.8629784184177	5.32901468802405	3.05956913074458	27.9406823051139	110.535534158072	31.8504060724354	2.83571596513376	246.176060901893	127.480632710137	4.13676235065798	0.110555474729014	91.8407141907272	14.6139102366339	72.4070837930825	6.80069341736266	123.732013621851	114.710724879168	64.3326856765794	25.1636086549879	12.3175958871783	21.8215662732161	18.183711505085	44.4506410895167	0.22427917852677	3.85619229898365	0.920617294872799	4.45660271691621	6.31120789105772	185.768153603485	8.85934487610659	0.0509950293983963	30.2721540101232	0.182191429596166	10.3640464574656	1.15193786522401	22.8098109111216	38.7821771431577	8.65573256223484	57.6860674207851	23.7208993049134	73.2721371737824	95.5534997493964	12.3992107518101	105.772676767334
TCGA-A7-A56D-01A-11R-A27Q-07	0.131831005958538	0.0391605730446314	40.8222774215302	12.9475677694744	0.0106819563614659	42.4743127975499	8.88834184941045	6.28988882450789	51.0510991324252	100.10264050684	17.0802071379424	1.03155614838822	227.275122732693	70.8037368475157	7.97243161418457	0.0297317844703635	62.1475658516876	13.874987263304	138.120386614557	17.0244845110005	151.472181361404	82.6970425447965	66.9353956335613	20.1812466115444	7.80931548507728	25.0078982436421	17.233007987811	21.5409984837334	0.123273273770167	2.20589993684438	0.642065565262736	2.86307432525527	3.21824872218554	47.2204169215403	1.71653104163493	0.0805008428313224	52.0602526391238	0.051783250505735	14.9247	3.33571376914497	13.6823945490634	32.5047406638229	8.44646294590484	77.468255148457	24.1101764755636	26.8718806953276	72.2495177531025	24.0947021928429	89.3355183459219
TCGA-E9-A1ND-01A-11R-A144-07	0.0246487148101409	0.021626756931102	5.79346442260667	5.15189790164058	0.00539783763935505	3.9743825163046	7.35930469355208	6.58284867036997	70.4807213671404	49.1761591432506	15.7191540980564	0.267107757532808	140.935233394158	39.1182446273175	1.85304397245662	0.0226150287255955	46.3575161517995	11.6665216021929	125.415183637071	5.51531940791815	176.793462861886	50.8969157075301	53.7206230248936	13.2005276494082	1.06271979994233	21.4901877326909	19.9781296795108	50.2794258014669	0.205924162985982	1.93743099060534	0.782426894981495	0.716058063613426	2.98473610691909	42.1034328245736	1.04365690190468	0.0359673706545914	8.36947380329998	0.0543701524756556	11.8705436210429	2.7229350025318	4.61562523425435	22.637166727061	6.46021527482736	79.9020020055428	12.2328875407141	22.9773507201527	101.840263030655	2.43513051665629	62.4863275357884
TCGA-AR-A1AR-01A-31R-A137-07	0.023512040521872	0.00513960016788078	2.58044850829012	0.647979875507132	0.00321156951052146	9.62323051076833	2.70592239044754	3.28035678134829	20.4858730847132	26.6652796940415	11.2780032170711	0.206240073145961	98.4047651670875	34.1256088201491	4.0452107596433	0.0157567030045158	49.6633299836386	7.74870002840035	95.9138150439287	2.71038872850328	65.0904226495502	59.4249813099407	19.6402453043756	12.8513664917333	0.480188063821509	14.9340312672583	26.3542625236816	40.2869661393226	0.180177043627358	4.0715602431586	0.774707926716279	0.557617509447918	2.42651831397957	44.7253981686462	1.23604219444659	0.0089889324729823	5.75970686783175	0.05698207941983	9.01245726804283	0.269583920009218	3.29489819199423	17.2346195566288	5.38406675341989	49.9314801354026	3.94403586278658	38.4881103694064	69.4973975303079	4.0257856371105	28.712662356131
TCGA-E2-A1L8-01A-11R-A13Q-07	0.152625721577631	0.0499490985507086	36.4619020284926	6.77773339003136	0.0230248588596951	42.5452820815329	14.4470927187922	5.03283451520765	45.8354867723163	97.6626098911152	26.3581265146281	2.02097049462491	182.467116778077	98.5799294170305	9.31076949388493	0.0755864832065251	137.562918590744	13.5588934256972	80.286127650401	10.9076872578328	94.5449895303888	261.479993926834	77.7869272026184	23.1116358544794	19.8401249288107	20.4664177718623	22.5293166678546	43.2930439398038	0.230882637198668	4.70396147304044	0.815472119492081	2.67218813377888	5.68944648290629	210.576205621484	6.13711748074726	0.142313128846613	40.8435959712689	0.122590444218424	24.1061847656854	1.09450712479747	16.9666875852617	40.0612735704598	12.0946787125953	131.663604407329	20.3640346814712	91.2944833118405	97.3480492093091	20.2483525103821	99.7478889246799
TCGA-E9-A5FL-01A-11R-A27Q-07	0.0498929682905229	0.0168276284884442	14.0587788061389	3.94698262675605	0.00453767592626554	7.16543450679085	48.5798263079776	5.46594450580295	56.4486307214876	80.6327770316991	19.6391756518335	0.207094282984662	202.331326518865	61.4057381077087	3.19692165416523	0.0226104087863907	98.1142036768772	15.3275235425141	230.242282301742	6.27682355928591	230.647975429853	81.362651676502	51.0561962247311	18.4630131852527	1.81275121340694	22.6108728710154	35.0834553518685	23.3499933526715	0.134962477295919	2.32634842691825	1.03336324083356	0.460175284887572	3.36783051709285	32.2152695808948	0.470804947040699	0.0215242023441082	23.6104534440245	0.0526609975850335	16.1217350681319	1.40768942723516	6.82990328394837	26.7277610452384	4.20466833616725	61.2823745105393	18.4439402258042	49.3502260487285	516.744528869658	6.51569427497813	63.4070712797264
TCGA-E2-A106-01A-11R-A10J-07	0.425694352620356	0.072360456804458	237.670820369614	17.309113324657	0.0289544548416535	53.7665042353113	6.11546639059328	6.50350716159413	48.6221453507747	200.996806776218	52.2949166726362	4.34642742371508	325.125728424946	175.284571421151	14.2101362954093	0.24237493715099	241.005122724405	18.7010657943371	89.6424443178445	15.7795466247763	137.921865609305	241.986165462163	131.599731073581	27.7955017224778	28.5431332190681	25.8124870759609	42.1107962371485	85.2926820524264	0.586277122443319	10.1404690413582	0.969817747952932	2.3707429665606	8.48731528003572	375.573842894543	23.934782065973	0.222021220569192	56.9970964030773	0.317959209639492	21.1524978002441	1.91433961958991	72.7618211237543	96.545023690771	13.7892766070443	133.016896024986	39.0400216818043	85.7007944674825	154.807585239885	24.4951263814086	188.539095076856
TCGA-AN-A0FN-01A-11R-A034-07	0.0406382504607788	0.0120347413598727	9.86655362642097	2.56486686672511	0.00809800993843679	36.876256728247	11.6684147048049	5.41914049748056	34.0630403451689	33.0098880014305	13.4613277324617	0.549667129112345	93.5025414211845	31.2154737294143	10.5901266443652	0.00918057914927825	42.1381948650004	4.99907719150465	72.6836696988103	6.36472944614434	19.8195194629602	92.793484615991	35.7081583579531	16.4762444358767	1.98963319377094	15.0197667340493	15.7175	23.3023862349451	0.0850492122797951	3.01975209596082	0.594751111121798	0.560140056973063	2.15003010813196	75.585070250528	0.610870144473883	0.056298263721881	22.300249282188	0.0723809803474299	16.8512350605248	0.777460331903339	5.32479170041665	24.8385439010078	4.98861567876796	96.2856254646358	7.41448422627327	37.8415402407677	53.8090453149695	15.0172058287267	36.4251492120093
TCGA-BH-A1FU-01A-11R-A14D-07	0.0784524641674231	0.0102376684950845	9.48662129282247	2.95456251149054	0.00476641469545513	14.9224069270972	8.8623534399096	3.6696822953089	26.083252257447	23.8472003203979	14.8213401963251	0.511762646278985	144.392217656594	36.9416188862165	2.02135810711532	0.00977907524502077	33.7197065204001	7.29507709315406	83.2564511555852	6.38059825038774	43.7499007860698	78.9519201503187	29.101342587041	14.8908922355289	3.67217783013035	16.8175021536231	8.00742230108026	25.2094252289144	0.127177064918523	1.92720928989902	0.729475418022275	1.52000372630686	4.18359537920757	147.26504164011	1.57396874327404	0.0221051384893382	22.4631860814667	0.0658679905833909	10.5610305953053	0.725399373207205	12.3065544910668	40.4472368291773	5.24614065911215	57.742683269804	9.45385988072002	27.1793643177255	138.998363150979	7.89372658469025	49.2395740538314
TCGA-A2-A0YG-01A-21R-A109-07	0.352939101975101	0.0301218431430342	44.6060231743762	11.2160181303795	0.0102532063301647	18.3227729169434	7.39526956772328	5.00355325529883	41.675919116539	100.687315702768	25.1589018713957	1.67399437011088	226.355821231755	84.0307314707483	2.04971355929511	0.0849382125227843	108.754012607995	14.7650696665831	73.5522672507315	7.08148078427606	233.749258180107	208.617317506508	91.5681500527672	18.6737563446646	11.611876018835	20.9586713005489	7.99521286929288	80.0915241734756	0.224881285362153	3.08658163045336	0.811417356425107	2.78554810494699	6.13100541231909	195.279325644171	18.4401535265551	0.0532131123909647	28.2668359603303	0.0940681466381581	15.9299364358101	1.18095122454959	61.3002887085628	79.8679680005667	17.5918981550987	76.3096763838779	17.7764722620146	41.0083883213581	124.359702701111	13.2861010673884	104.913584836846
TCGA-A7-A0DB-01C-02R-A277-07	0.267815838039822	0.0600670747145302	79.0490926031891	7.55944405812229	0.0471344480059702	29.0894053897394	3.71816805712719	5.09664880959872	22.2580587955503	100.599119293459	20.8871484032707	2.07860816696574	100.252128923026	72.5379249198224	4.50246287040521	0.038602503443294	144.828715798162	6.86005515396383	39.9170883807472	7.25457263699046	56.7700206859153	332.565225459627	60.7149433336592	18.1326902994137	12.2643423874163	12.5745056575009	18.2512752265969	125.531197187229	0.30231813834642	5.90981419897217	0.867264676516395	2.0739170729257	6.50607297892776	812.36930454209	6.09823585532492	0.121869717967457	21.2479103865081	0.234712530849711	21.0061886392072	0.0250425606598263	25.6538412833961	61.7882199884492	16.0364938647214	121.493219591428	7.32085842807402	157.194711590164	44.8777494108378	14.4198777208567	54.4995578098152
TCGA-C8-A3M8-01A-11R-A213-07	0.23837130834263	0.0293701774664329	67.2644203976164	10.7418457737224	0.0153319688957736	36.4101093373935	8.2308257287354	4.84587283411491	49.499548494363	128.176990533667	24.5458835463203	2.62171109767379	255.75059137661	108.020532026651	7.72432062080756	0.103567788276987	154.960344277556	15.2354660156703	85.1871346697232	10.3303826047987	160.233030093922	143.895107707276	75.8873415692957	22.2807964579678	12.9525286098214	22.0363012321529	19.977007528585	56.8486857119367	0.273331475889349	5.94776513975286	0.846955110174746	1.29512175292824	5.41941676615349	143.342352342556	8.19915270669592	0.0953486661163182	43.3046727607666	0.13136840015952	19.9944691278024	1.64248859049306	36.7122789281067	89.0527346340641	11.1930954198936	111.922813747955	18.4271478815063	50.6574669313453	93.8839962781156	25.1936487728057	107.177944726422
TCGA-BH-A0BP-01A-11R-A115-07	0.125107504629861	0.0280758645360377	44.0716858632131	10.798504473017	0.0125529014986822	33.2760316638911	14.4513133003374	4.3529167468836	58.6492008587528	92.2144047646069	21.8938507976743	1.10111699889883	175.148497942763	74.679000065818	5.78962143724952	0.0538677355644675	94.0373550254473	10.9486960236195	85.5832635998752	11.4572970385223	89.6685580505558	184.902197781752	68.5885462410432	20.0031939212347	10.5179101272345	20.088079587369	18.1576714517594	39.782436650429	0.237678065453984	4.15396088290605	0.80045257377119	1.2240818679387	4.96873119933972	195.208622192329	5.77278343565717	0.0868040511978077	23.4412868032586	0.17777304083136	20.6029491458206	1.45027152212432	17.7164565912716	62.1453388291848	7.59420310039313	122.037029183847	17.260153207151	44.9135252911275	171.04657925549	18.1842144839404	88.9714304582697
TCGA-AC-A2QI-01A-12R-A19W-07	0.0824204139330583	0.0201733443942438	24.7499965219604	4.86779398515314	0.0112624054138182	29.0363057924925	10.4696416391972	4.51051178562758	44.7794629859964	59.8511256896523	14.2103068658175	0.983894767524341	153.122392300116	59.4792817013635	5.02951958549427	0.0386878978996814	73.5540111824783	9.3397488076497	72.509921720017	8.90503779253363	42.8554570774387	106.177845620039	50.4152055304101	18.275815923415	7.5923693361284	20.0596027892629	12.1185800318624	36.8667286778885	0.16333111810898	3.39307898286703	0.691906649675035	0.799465333695433	3.28039524432312	79.0887926527535	5.17513459799931	0.0656524576309119	22.0905011043404	0.101875055224302	15.1923027651761	2.06422230918826	12.4401558479837	28.8274331553635	7.45849277720781	80.5737705619734	13.1741257909849	29.9071957152788	57.1009221458368	17.0850702266539	49.5086785757354
TCGA-E9-A1NI-01A-11R-A14D-07	0.138827722229828	0.0574126337554421	61.7921208664418	12.5112369262686	0.0236639574398846	59.5210612149532	15.663384402205	6.43659512693818	54.2055767057338	132.147550647391	34.8533954221443	2.15145184863599	275.098741170384	128.769299579147	10.1139984691869	0.0882459853189119	134.46986892825	19.2146824521993	105.180250072425	14.433953179381	147.867028067443	193.800099866156	114.381269962545	25.1026683242531	23.0181661901704	24.7644588489594	34.1718095662487	39.1136413776429	0.303350989535202	6.78875022722399	0.850939917608377	3.33221194647982	4.77171953035472	118.379747179606	7.54092688618521	0.158836563481067	46.7305551002498	0.129335663412818	21.4707932515894	1.60706851770195	19.2066472472413	59.8547811173547	12.4260161800402	85.2840439967033	35.6545567086988	83.0379720463946	116.900865097578	27.6498368028644	96.6152095627473
TCGA-BH-A0EE-01A-11R-A034-07	0.0268163815332628	0.0128071306800488	5.18697379529364	1.71199009300935	0.00481201281110679	8.59375691952797	4.39347458802614	5.42238427922828	25.756757464455	29.2089235619521	11.7753838509733	0.503801250102015	179.577053350342	50.3167074180052	1.13998728957402	0.0379101425498329	72.0647001447376	14.0573759957168	111.440795662193	6.35902543240853	255.755880934869	73.8519412583976	47.9845466409871	14.619383634508	6.02633874393918	19.3712007408964	6.40678530999481	24.4539684537436	0.145979663796585	1.95497833520803	0.767970033266359	2.3238479935364	6.10282200867299	36.0029969714036	8.69575604611178	0.0244920481154057	12.4128115711733	0.0366622377759265	10.9052593706509	1.45011500902407	3.16716915642485	20.4399110582702	15.5441568236643	33.8063911497561	7.68411891380039	18.4743137051609	119.253257324771	3.71531971309582	35.7694723958465
TCGA-E9-A1R0-01A-22R-A16F-07	0.134368469246826	0.0376402001526949	56.4747936029244	8.37839364349252	0.0141243064608264	36.1262346961998	10.3016317359942	4.24779304055646	41.9967289350479	101.854950575215	28.2294414961803	2.05521957634845	213.875056407111	82.2676705286648	8.62004049475353	0.07370399035108	84.3744416815463	12.3058032730005	93.5407904842821	9.39247541472433	91.4923356923885	151.198168977601	72.9624909145747	22.5678092809618	11.581138691892	20.8892259492071	26.8151398277475	41.2936170924675	0.219385761831061	5.87969513840454	0.807220969228062	2.2713668004189	4.40151323202488	192.763291195001	4.52704204134241	0.151044771097345	38.9510444019374	0.214828807044878	17.9736728294263	1.82735449242415	20.3392192327065	53.8771254503306	8.22342605686343	74.9066773361243	21.8979476621448	61.9430117272757	116.099739792842	14.9150268789349	120.198035816351
TCGA-B6-A0RQ-01A-11R-A115-07	0.110274818270962	0.0376661685012763	51.8943407951274	6.60531821351612	0.0124650704964341	21.876633504839	14.6459495116947	5.86766428959469	69.5749789899657	82.7036953339342	28.9656285103603	1.6185020700566	220.588890788816	108.024496547802	5.8302866472194	0.0577105896677416	70.6888988999557	15.3940889542468	117.911680566542	12.8914233077218	88.8290167620911	90.5120402591379	85.6175444303417	21.4490592654087	6.21950030185546	22.0784367601298	29.048436934676	51.2003765802346	0.232443386723949	3.90814741044293	0.965291228636756	0.93310554633953	4.32579040184619	271.466486507736	6.72083584731286	0.0947716428800849	30.4768364246066	0.20436195143433	18.0538963324703	1.20526569096726	15.9516028581614	60.4918053670635	7.60372746592061	90.4242405898727	21.5852338876005	57.9703073036567	147.071832561317	11.7892368811138	96.3815111840689
TCGA-E9-A1RF-01A-11R-A157-07	0.0841147658870202	0.0256257269713599	25.7895909382783	6.30748809449803	0.0124551733639316	33.0437357403634	13.5158612197651	4.91151602259731	33.8793694023677	78.6962511071634	26.0997423318836	0.844048993072459	170.023556017608	93.2508077824228	4.70642337490619	0.0370210761209142	80.1353041325741	13.568949729267	87.2737042324462	6.30652276288627	189.568665076162	215.183535270598	62.3880992300199	21.2619630576531	9.27423004151448	23.0386589281828	20.3006422499042	29.7377870299099	0.152839641407992	2.72340674584531	0.710797794827053	1.32182919457895	4.73609783562923	65.0973860854518	2.54993367328243	0.0627522866430436	34.7483784680128	0.0819372585959213	14.8181606218369	2.19688337034014	15.0663559669455	32.3631304714826	8.66261437327303	81.4550761613508	28.9958930478751	43.6838248132524	57.8333056016397	17.3300079808855	76.6477289633868
TCGA-AO-A129-01A-21R-A10J-07	0.0511971970511715	0.014946852732496	7.60888508108183	3.54903693473363	0.00667061743388551	16.1805883385256	6.9141819566219	3.11087571694432	37.7732978155629	50.2140542841335	12.6639894171474	0.273240090875097	178.024017283804	64.5422258567583	7.26326003835932	0.0310618623673602	49.4317486016923	15.371028687744	135.122617803091	3.87859715851015	147.760507256979	73.065121641768	53.5422866380887	13.6460748660952	4.09848096796648	22.8661632325849	33.6873403330885	25.9445188374673	0.30130504391097	4.51179399008218	0.8447478193581	0.645377238373699	3.07219763591676	50.5830698254787	3.4509955962219	0.0292903760136359	15.8679973356128	0.0835041306070488	16.7164126225748	1.79141342628057	6.83342183894771	32.8881236710831	4.02863961840913	73.6722941641592	10.7816925527981	28.4367792437642	94.5972280838126	9.22432244782841	52.2965570751632
TCGA-A7-A6VY-01A-12R-A33J-07	0.0468479954379383	0.013676508029126	7.30948973482556	4.36121408893473	0.00440480528533937	9.21024149912648	8.25715398574107	4.1089325903133	57.6263261734388	54.868926785412	13.2050148661246	0.211722762478428	190.658362515808	53.9577202337234	6.35579779136491	0.0274629021557923	70.3545134104256	14.9051470662975	152.53165404515	6.62479699070365	163.670586873457	57.712368125085	47.0050334557881	13.7823433917898	2.86392528382064	21.2437726184445	20.2738650206149	37.3973119507547	0.230238410043858	2.51310649624024	0.819431432065988	0.899398054643664	2.78118825881287	44.0664919379561	2.0828562465861	0.0298171734255181	12.0548257449558	0.0783090196823469	16.8541187684527	1.87896801330449	8.0176757149914	36.1268472824129	4.96961968405802	78.8328418814643	9.04986941899722	21.5575867269846	156.688811273808	7.11424237518141	71.2718616101473
TCGA-AR-A0TZ-01A-12R-A084-07	0.135203294851189	0.0419787392671903	66.9938821930527	17.9952514752596	0.0127828385495022	40.7949981399165	1.15857184518184	4.45080736165762	41.5085794079188	149.900984662134	41.0668844724733	5.20002078996433	307.57375839852	193.249622836436	7.67916165062963	0.11142728324079	189.398764513259	18.2660685279522	92.0615395328053	9.88359077038252	107.217955391519	187.47985827633	77.8819894587502	27.0409884449471	11.8449240198673	23.4422509516155	31.7467538641292	102.638845760503	0.437724732373189	5.76614375094464	1.04743452170903	7.28019318281931	6.2078130734176	585.854454530389	11.1965012691225	0.0811205157876863	32.5371113674152	0.304221108084568	15.2679182118533	1.28381352380359	29.6980599065065	107.404412365531	14.1264125333357	75.9749423102782	27.1195570282634	104.337587356169	60.7396207639094	29.5857531628122	106.802071957522
TCGA-A2-A25F-01A-11R-A169-07	0.0186575975543683	0.00725521330373901	2.71346966940931	1.07882373646299	0.00629296918097271	17.7308764935148	4.4984124766862	3.67128953303001	26.7011646078955	22.8953911459423	10.8084737993319	0.136163507641739	69.5750245296712	23.1213110857868	9.77974496107332	0.0145491553058056	40.2919438414028	4.75385315006967	76.4087224437465	2.75073633825319	40.6567847925543	71.9658103509461	17.8478983418081	12.9393315951369	0.78327257597641	13.5906197562622	17.2904770962587	25.774544310373	0.132801843755043	3.69958569325538	0.627752847031594	0.402130751632649	1.85237798437606	32.2840646154153	0.546615731960495	0.0380688771260335	9.05308197993103	0.0848979118460716	10.5665587353487	0.849838127480436	4.07628243800625	14.1373507412365	3.01378957890932	76.3790397475129	5.99303698408375	31.7034351637356	57.3862861664567	6.75986254643153	35.2084205576211
TCGA-E2-A15D-01A-11R-A115-07	0.0555375032257397	0.013918652611777	13.5423315635168	2.4138069714936	0.00740607015818826	20.8449945908928	9.72105774726498	2.79916290229365	37.3590185374903	46.4556745153351	16.5038222344938	1.17315772444083	174.596452659959	77.6692318465015	5.1842773430159	0.0465895847590636	76.3704990782088	11.5289221055791	70.2935695782965	6.04273244219964	31.700735538887	121.553500964513	52.2424493471248	19.2983027085244	7.40948415669189	19.5806790603507	11.5837581403049	22.3076174580913	0.124284424415239	3.02798971472889	0.789722457438866	1.38627175800834	3.92267193790321	77.7233742317072	12.1734256158366	0.0379045726578458	21.4909554140905	0.101054093842912	12.1278041194001	1.51445928386193	7.15995555426689	24.9360358443347	6.26561127932888	51.5527019215262	15.9594425143207	55.5196499030259	88.1847	11.0610707369365	54.4083922645463
TCGA-OL-A5D7-01A-11R-A27Q-07	0.0167500306031644	0.00265818176133425	2.85848011420684	0.489486485059401	0.00196204894500205	7.67279763882762	0.855930035626003	1.07451565546363	11.0603	27.9014302032519	12.9332855847639	0.065917732321694	194.355412955553	109.519752266962	4.21308144155735	0.022057160931896	34.8998125131658	23.2956459812482	145.294016434628	1.28366500824035	75.7239239030636	37.4951445937779	14.7153458203013	14.3438000298175	0.717970323778782	25.0948911471268	10.0162314536403	5.10317299304738	0.100602539351651	1.30431384351523	0.847167064493252	0.703821437435741	1.87013362407705	17.3948154626721	2.78049339641374	0.00525908026654845	4.98464557170909	0.0653653330839064	4.17220971090356	1.68168878230605	2.16198319112563	7.44404873252456	2.88135437206277	35.8672953865614	11.9718243495255	26.8251264153608	43.0105782514089	7.02328238945088	28.6339472489299
TCGA-BH-A0C1-01B-11R-A12D-07	0.0959941029199407	0.0340046925915787	19.3299570824938	5.30858887116047	0.0124375578578551	26.4304829954379	4.46906902435185	5.00057248486577	43.2294279486955	53.6410909658965	17.7670605346547	1.48227291240783	172.481380503349	73.4620710174071	4.06994284802787	0.0405703248017783	65.7533204812972	11.3673653233122	70.9930320066434	6.38748713542444	50.0125965913984	153.26244518537	53.9136112597138	18.2040618942891	5.24409708697359	18.7537963133316	9.39863716022662	64.7409179582774	0.0847169261656271	2.23442119536022	0.776565628121323	1.42205363190849	4.37890937365528	203.63345980647	7.56340710930697	0.0514345093562104	26.3558934557918	0.0939160248780574	14.3162343438321	1.45785025890848	11.9430851868521	36.0459424041333	8.20469983099955	99.7787092013442	15.2083730972424	50.3837354355004	65.6618973086073	16.9827590416154	60.4179843885746
TCGA-A2-A4RX-01A-11R-A266-07	0.0737483746748775	0.0122292162523498	24.2498415684319	12.8866190666959	0.00589176487649924	11.8168486365353	4.57647337485176	5.29770503220539	53.6554676479304	36.4920578383024	11.2912747779293	0.300722048358125	135.816381333898	35.925263536899	3.27946550075984	0.00674000357982699	54.6183276309254	6.6414118828142	110.768083536006	6.27000987393559	127.112979246461	47.404672267986	26.6474000868409	13.3307342437942	1.42898774744851	17.5856511220001	11.5722231336975	58.8069099413602	0.164084344694041	2.00016495444413	0.781012654290921	0.580938404424429	3.13809710139112	90.7587675180449	0.658321363922098	0.0503826919967543	13.1575905177298	0.16155410721955	25.6962285136138	0.423082658229332	11.9695529376131	58.2399280506503	3.55667291729104	94.5412638803564	6.17711529519852	40.4951235745602	91.2632120746609	10.8785546181833	56.2959457339083
TCGA-AC-A5EH-01A-11R-A28M-07	0.0850691760836612	0.0155348348790459	30.1796354268086	8.06320693733875	0.00832071195259325	26.5942333489354	10.7592151117146	4.90582187894388	47.0498376009879	108.095901449561	13.037475446398	0.579408404553184	191.354810774208	55.752440738989	5.16322763149594	0.024948582282309	55.9119510852508	10.3570192712808	93.3285389969821	5.46842305136665	92.9777578035761	135.079858217496	60.0745652802838	19.0237096802308	9.78801722469005	18.5935342456529	13.6270918265919	24.1399030914355	0.141742500214223	2.65365662165966	0.721738713043283	1.39867373220972	4.77619360223942	69.3223162905524	3.44283625143029	0.0602524232009267	31.4709358457699	0.0769169929251366	12.5059458657846	1.14233395651001	17.4193470622997	40.248654034746	5.25477965482428	81.5287007549315	12.8686710539662	35.8116036463605	107.457991228422	14.7356518449758	111.654
TCGA-AR-A0TR-01A-11R-A084-07	0.101725655631148	0.0224115254404099	45.6881400101293	5.6508835375285	0.0079376118283738	30.6100705227387	2.93190306840755	2.4236020704771	20.9407194488296	105.625465867436	27.4199467689365	3.36840334691397	208.433132051977	143.51578103387	7.04199097660753	0.215430564497826	148.082148319134	16.172928547181	64.2172903178795	5.64214669239059	192.109086080544	146.297679371892	94.2935815709467	23.742717566814	16.590667831705	20.3648325280624	17.5274055676431	47.348063660034	0.164443022863725	4.35161708986887	0.801709069276002	2.92544263288865	6.16537709170536	242.703831391184	33.0913276687232	0.0284541784099824	19.8269454519063	0.108417769123788	9.89805490753971	1.40164974598332	13.2001696154883	32.9595403487369	15.5099911968198	58.9603855239904	24.8163022224273	56.9899547363291	64.0011179372331	15.2719808441276	79.8515045542782
TCGA-AQ-A1H2-01A-11R-A13Q-07	0.0856463580331053	0.0479620637519276	64.5503677675667	10.8311236723067	0.0225504395430311	41.902270293876	31.4819554865114	6.29669934655077	40.5763139231511	116.294393640927	29.7031376923852	3.81711535819414	234.773841588587	115.680231148536	8.83798768317877	0.222949190438583	159.469689724467	19.8716398474011	94.9220867699871	14.1377071876664	153.738755980401	148.585479943384	111.102126452732	25.6759298280703	43.7604375908433	22.6275694134852	46.3252547444189	55.892643725314	0.470810679278721	11.4755410101782	0.8468342288466	7.74550817637113	6.84784764419472	85.6321137689883	11.3239520451233	0.192158374593122	54.0547723765818	0.17009317985948	16.8998976400757	2.30697628984022	12.2285226337227	49.8406786428288	15.9737670904835	89.1097696131176	38.4948678858239	55.1009652372348	161.164097852282	21.9068243299429	128.249683844025
TCGA-D8-A1JH-01A-11R-A13Q-07	0.0969369134019669	0.020288656558499	42.7652559484868	6.61502589791859	0.0105830042340511	27.085612860687	6.76070601672428	5.45262284911595	36.5983693369429	69.1572384461709	30.5183781927426	1.4799294471417	146.681978683453	65.3142648582736	6.55191555837165	0.031916247850372	57.3088092038666	9.33532725400114	80.0555799720071	7.16867240018049	76.3560460933842	127.115986391965	52.3587763445934	21.2788855708899	5.42697569101367	19.4327022510961	26.4504368402186	48.3638708939729	0.169142492687816	4.7334958174892	0.821801011211668	1.2698255016519	3.70874405041449	196.329301079505	2.99988790201387	0.0809505708831372	28.4571933298961	0.189505696560412	15.2794793778234	1.44233985957146	14.4242003878292	45.8156560400152	7.20209279489512	87.7452809084972	22.0750324680873	60.0146704047801	87.7245246085674	14.2127280782752	83.5976782142542
TCGA-EW-A1PD-01A-11R-A144-07	0.117555683492081	0.0383665923896716	50.0233938724947	6.34665249916203	0.0143033786372587	27.4832586562132	5.89599	4.77173507691475	43.0461888055474	94.6605381215612	26.6533458826478	1.13907697738887	202.701414307539	82.0285032506319	5.63862713011307	0.0395071567024187	108.200360341334	8.12615745150097	80.9576542073545	8.02563712782705	89.1577815800756	161.75714451888	47.3708	19.7322306528454	5.92712821661916	17.8000796430856	30.5919900503904	53.2340101807449	0.279378008304421	5.85494586720677	0.896419554071462	1.74795184200514	4.1430495510861	225.884585670661	2.06257517223342	0.10675385879359	37.7339950987162	0.132000023983309	15.1243833479625	0.486681971546524	20.2801706002263	88.3882856013465	10.5047457256656	121.978896973434	14.2618807468161	56.0158497323865	115.339197900175	20.4378709967145	98.9417049098846
TCGA-AN-A0XN-01A-21R-A109-07	0.203105617891459	0.0326479573916492	36.4641497098038	10.4687628694274	0.0110798727894987	40.0150913726874	12.4401731964252	7.81742544672106	48.142224126449	88.2832931615694	16.0182327359967	0.901086655699086	125.755260468247	35.5850767101269	11.7862049259844	0.0143034606635324	65.9718623104239	6.1469612429391	78.949156090984	11.0439604976364	153.929407543999	166.883494116135	40.8613639776553	17.1793825386846	5.06254358240373	14.796072336785	24.5416737346409	52.858966530669	0.189077037602441	4.16036177955866	0.673799297089284	1.30521709281854	3.49349756189162	226.715420249995	0.874152907751533	0.0718037546729548	27.9226360108997	0.149217601983809	26.3996585612784	0.4054250479091	31.0584662240542	96.2588277983699	5.65307384130401	123.818785697553	9.51213606337086	54.7750179434533	129.102029250817	20.7810857303147	83.1889227559084
TCGA-AO-A03P-01A-11R-A00Z-07	0.0587693613842867	0.0125860753797998	33.4993604877009	2.13389724943088	0.00817072500958126	27.5396511500566	2.97957741038605	2.61010436047008	15.2995794073764	82.7536991677544	36.1969103029176	1.03157792322064	241.524334452445	154.474360890046	6.29630315247269	0.054845148116611	102.207866770169	16.7368545431115	101.378939860401	3.42728536124507	40.9259770654134	110.646216375008	79.6823626321038	26.4624325432697	7.11613076141234	23.7329961504368	15.6126761651056	24.3203226641294	0.242983844116355	3.37042260029342	0.874675241941111	2.33578178961124	3.72121024139068	100.842154246398	5.90060227890634	0.0350279528180085	23.6967366271806	0.0850936190430456	8.55476981425055	1.02880771447941	11.3828223780056	31.2442780866435	6.53154382775303	59.3953040811989	20.8162206966726	94.2519951604624	56.8173531820472	11.1034249058877	62.5781138694686
TCGA-AN-A03Y-01A-21R-A00Z-07	0.123221049212755	0.0473598760055737	32.3485136039534	5.25794869549163	0.0227920178809371	49.884509343577	2.13889586328679	3.79155081291989	18.7784450423214	63.2432378429276	19.557833860143	1.33445179713496	204.304673905836	120.756325265768	9.77246588560837	0.119551697807045	117.360991127005	16.5092352595387	78.0218577297114	4.68949338905074	97.3000240554046	206.876179706785	78.829234677041	21.6373246115736	18.4845	21.7604176699492	16.5705195542877	32.2703529359504	0.107777764420386	4.0538549960296	0.729912305311061	2.71914068449546	3.13675030143083	141.682422332343	13.5050978535843	0.0657132952551305	23.398607635279	0.105314178278191	10.4348225731276	1.22090075449711	17.7506830863489	26.8301205187183	9.82276530482508	59.3654401608102	21.9056244099061	51.1118967870139	63.6887135925939	22.7030959905054	48.308830046709
TCGA-AN-A0AR-01A-11R-A00Z-07	0.0970964435493374	0.00745867728323277	12.4652642193549	1.48885246514557	0.00254427893472583	5.94044832490502	2.7378278392923	1.44592445974101	16.4696256591729	49.9829178916483	13.9231217690729	0.267155557704231	281.792286395885	89.3501127390217	2.74545185312016	0.0166367577529866	54.8108283564285	17.8475862397402	165.080897112408	2.85098357496258	141.954119903696	47.3056134351813	34.3683455081641	16.5211169014414	0.937374388170137	22.6620577843996	6.60832667185272	8.11497988532173	0.0835049801364428	0.975547494702096	0.977810410496638	1.76250973157168	3.14515550037494	117.173709998257	2.70864729810674	0.00822872313511302	10.1009412929848	0.0419058695969416	6.25990180418319	0.460428121626838	9.51789649510721	28.8277985860143	3.91905709887032	45.8109857297573	6.16573535565596	37.0017659825828	205.643476727824	4.58579541279496	60.2111332722642
TCGA-AR-A1AM-01A-41R-A22K-07	0.055407541028885	0.031775403626658	26.9309995923754	4.27699859296551	0.0125620164898319	27.3018605300495	6.92711680341259	4.09597411346819	36.9015801799673	66.9143471507736	27.9796606512628	1.43571270565327	190.290303805493	95.1857215756556	5.60728097736556	0.0387495737582594	72.8781058013362	14.8631787551128	83.2665075292124	8.85751328723776	59.9636396107646	80.6892101209068	73.3595624671077	21.4145852393244	6.01715916025705	23.7927088603735	16.100406398288	41.0125427218503	0.19301368992527	3.48160156265958	0.805037476295646	0.87996908814123	4.30576049601309	92.1607194756317	5.31374434837621	0.0567572170227612	20.5520651233726	0.110894284622755	14.1288302619409	2.63373095830481	7.56571150861425	28.421214442918	8.76632961293964	76.5347251533651	27.7891527935148	43.690494723897	60.7689686420936	14.7118178690144	56.7737384281833
TCGA-A8-A086-01A-11R-A00Z-07	0.550138716894826	0.0655461146378571	153.588708984246	21.4984499858057	0.02484329578522	37.7251599395921	4.25596263636998	4.9422831769017	50.0102244483941	136.765567369409	32.7115990723809	2.74512337687392	222.607047851336	98.1263588964425	8.70174635691381	0.0827493995366106	153.79569514551	13.3632151170059	99.7207964900279	14.6950945031536	201.631034302812	239.341098178658	79.1753538816664	24.3544252193059	20.1789157026166	21.3442414330557	52.9694961385463	79.1264325672828	0.613847758418143	11.2100574831587	0.901866305351377	5.61427482876141	4.80425520722299	372.183590972715	3.71685184752354	0.206434912275998	61.8066460928985	0.394386789859258	24.3872707692796	0.707736512020764	90.8261899187838	140.493262412118	9.16220577640501	101.894010668846	22.2740048284821	90.4022860228693	250.686436482873	19.1856010008376	211.085369930068
TCGA-D8-A1XW-01A-11R-A14M-07	0.472381605539402	0.0613856953382069	22.6364581842032	11.6956303337248	0.0209519956845954	11.0698566359196	3.94164134003005	4.33764486079974	39.3977113413958	55.4404970267881	12.9429976333231	0.723956828476011	110.190918742693	30.7230745759946	7.44308264268432	0.0507253996043218	57.3464853769751	6.37554158189258	68.8755881632199	11.3084623313167	189.363544743253	167.170893874582	50.224712063663	12.8042124321888	21.6454822669569	16.718059596631	19.4325259465277	82.1714734438454	0.335802732494115	5.58134376630611	0.737584763036922	1.50563292120479	6.22591532002758	433.004130305244	5.54813153231893	0.133249954276437	27.5845893752312	0.282246342358617	21.4248900121582	0.724444783201717	40.8006817022666	117.668684532018	7.13292941231852	146.891544673629	11.1333330344151	33.3948860395789	154.78679724122	5.89292293632915	87.8814816010223
TCGA-A7-A26I-01B-06R-A22O-07	0.295217463860141	0.0277558233636114	14.4348	10.6057668717129	0.0200982048287916	16.704816525518	12.7596079507299	5.91391920142045	60.1728322637298	70.6277067534138	25.2111474957056	0.988335243168346	150.227127561748	79.422707474963	13.3020391564789	0.031082551490487	89.4095361459948	13.8072189021416	106.478661222702	12.7805359683333	100.083305055113	171.674877207865	62.1023168501281	13.9673926299665	5.55274552529879	19.7992395918786	55.7863642392719	132.388654704508	0.390836403686441	5.75986282858307	1.19561456899318	1.64625398955067	6.77702427207864	476.036198002434	5.25492541510824	0.0281528946465878	26.9539364757788	0.271877916251208	30.9992613120867	0.653674131276836	26.631129701742	119.997164760306	8.50100527121272	207.211858414127	17.5703	60.298438542483	120.278761353315	13.4318428270361	81.1114031805982
TCGA-A8-A07C-01A-11R-A034-07	0.064323272857266	0.00385487330729721	7.63456430591682	1.19859327999966	0.00374544780543505	7.25884224536153	2.77176445502158	1.78166669392644	20.9726452724027	45.2843151774931	9.67145281640547	0.208851915576753	130.54888291348	57.7251087790514	2.82085958310924	0.0202491945273125	67.9027865578933	8.92214097563212	76.7511231723161	1.5066232441684	255.947284430369	84.6664309904419	19.0602760952828	13.1493928866177	0.454051819103868	15.8309255014617	12.0385089667313	51.0373249040532	0.220957197568319	2.61176355721824	0.857853905212888	0.544718010876055	2.25242497891186	152.821876994942	4.03916641810946	0.0121747361342436	4.91947722237035	0.105541487310688	9.61887840710655	0.0861554492705155	6.13539040039143	49.7827111191236	3.75584490945578	54.3513840080881	3.08468334997945	45.1617403637538	144.530373526323	5.47491496128958	40.045725467229
TCGA-E9-A249-01A-11R-A169-07	0.0835622119745301	0.0328024935965262	30.999533427836	6.14123869988898	0.0140743762815048	29.4799329488659	6.19553452315996	3.31282723852191	35.5024698419277	133.549699942992	25.0415786476636	2.18842004565373	237.972808127143	146.841588316366	5.31849091379331	0.0864520651032737	127.834230083426	19.4384570299369	101.493759116543	7.79255237660674	79.568009732877	201.467403590119	109.590664966072	22.4991346748554	18.8528314068358	21.9099703590481	16.8794785183942	42.5996077835063	0.114807806425546	2.98020946620688	0.896350993279249	2.24868704388536	4.82775504364059	91.152342914836	5.36348346038926	0.0619514376276215	24.9422899768359	0.106734253407323	14.7642888645886	1.33103244722637	11.5587333038726	30.8014338034573	10.6766413157803	86.1470729035151	19.4381371077722	90.0828	72.9988024869362	14.1829111590152	114.735218665854
TCGA-BH-A203-01A-12R-A169-07	0.0681500731278022	0.00561471446029599	11.6881431580538	1.68622113921606	0.00466830343001515	24.5207087007477	5.44678199361086	3.21738055678446	16.4406949429874	54.1388506755919	15.7877924965331	0.366958492517254	157.548366238934	53.7139782814907	2.80219082576441	0.0218522075291167	69.7911039170077	9.63835268878709	68.517278332372	2.48335744478476	197.95346176374	104.653675533834	28.8563093788066	17.4412665213447	4.21686073379988	18.4764461122859	9.80943436528667	19.1295460346112	0.0900530709281508	1.97125061133944	0.727636205245293	1.1997592594941	3.78346275342518	91.8885384025171	5.63845557448671	0.0137972137927174	15.678925263704	0.0623383012859279	8.74410465478707	0.625413132354845	7.82243731455114	25.7336859643691	7.72504009494065	59.9721182071293	12.9175707546409	31.0129070359947	159.116147643403	13.1178877074871	60.5314570233327
TCGA-BH-A18R-01A-11R-A12D-07	0.0849332743615288	0.012800622858353	19.528317008067	3.60586580781325	0.00868449610752778	17.557749029354	7.43271650489646	2.36067211285352	25.4489480714272	57.2292233805282	29.6148952914918	1.25698464412166	196.55884777123	109.868528506099	2.44017274388089	0.0746452049383664	140.203464125411	15.7001310950528	88.2252968204877	4.06425944028889	79.4966518028276	95.5128525392197	45.1267760144776	23.7454095318289	4.3432747382463	21.5699008766484	32.5716257894806	25.1618882922007	0.194452935388523	4.11471562008604	0.834937710107639	2.14063846460381	3.00951432308331	122.479465692656	17.0257719518542	0.0340652342064626	16.4827382992516	0.0809728232437938	6.30116687678735	0.848817520214351	17.4010007012866	28.4298087321278	13.1539832765806	43.0444396787685	29.5149389156847	63.3727470129123	56.4763094960308	10.9179474344545	43.4750861155884
TCGA-AO-A12B-01A-11R-A10J-07	0.13750745701608	0.027971121395722	53.9264955646491	9.61107000263775	0.0122631685601868	34.9578221983739	6.5892534809952	3.83170260006905	25.9726967527473	102.043584595186	15.7451458767608	3.2771758170938	186.407889841951	67.0083053001752	11.1393775919476	0.0824276836903949	113.929076625505	12.8918846218432	80.7218566439362	10.0582626598765	152.229776836526	127.662798142246	112.245598561913	21.2375772673735	12.7601942938525	17.7352774413286	16.6604426979041	38.0268020791033	0.142440852470816	4.38098003063631	0.723741751623252	1.99468946680542	4.02676493560965	90.7018377053383	14.6590454796822	0.0822541442670765	26.2943111692508	0.0901694722711615	8.62408302777429	1.18152590165146	14.372449546695	24.798814750971	7.26485466391077	63.2293836602645	13.4842817956852	37.1232936211723	99.2094791085511	18.6059599721111	88.7622980451049
TCGA-LL-A5YM-01A-11R-A28M-07	0.0893254031579061	0.020312837762614	29.6668728594263	4.14076107838801	0.00912779727346935	45.5892470195133	9.04719491865683	4.2434447903886	18.8415417313266	136.486660440237	12.8197691461178	0.930610552128882	246.986191759779	83.8412849468397	19.560166792739	0.0947489573686689	111.413333106024	14.7877735584772	127.876225622426	9.86402460929406	66.0477712427445	91.0849120087298	59.8456639925159	21.5812879021655	5.48562563470408	22.3960778409069	14.065783095701	12.4605716587598	0.088209037982985	2.91607919151769	0.620914248613706	1.37017587673793	2.78956293404106	39.9691536465103	6.63721	0.0978722824529295	29.6174309744435	0.0323900508325888	10.5573610163671	2.30564777849465	13.4719796341875	27.0824384039883	9.0623157510877	60.375779160897	14.2643931194537	27.7630851317808	49.4432429330747	24.9502263249166	100.187341840313
TCGA-AC-A2FE-01A-11R-A19W-07	0.0286210387790018	0.0134002116961776	10.4775194750055	2.42849179811116	0.00650955460152492	25.872131553068	6.03016619751623	3.64209998784953	27.3435785958443	44.6908199164271	20.9343471602924	0.75208180991857	143.958458242539	65.6946376160145	5.93877079179114	0.0318271091583458	49.517325324467	11.9071091673581	79.7278973875826	5.45789979308948	26.536585714052	66.1853093970461	42.4437536934982	19.6059573325009	2.29594238528511	21.4076408193548	13.0960153711738	22.5178942435236	0.0774213262380291	2.24345963473943	0.6842611522465	0.871142153840696	2.80093670994144	32.5334817042696	3.58881512074276	0.0335545922558714	22.1408691519234	0.0724788144852392	9.08797996041787	3.46410177320684	4.62753673532481	17.4283968819456	5.74308963686617	71.8796140748106	23.1547593624449	34.7091225850476	43.1961022249485	15.2776672399906	40.8735269129634
TCGA-EW-A1P1-01A-31R-A14D-07	0.0381471756094587	0.0226597060322372	10.4929676138597	3.7150866516304	0.0113089076921739	23.7512984479986	12.7478912017389	5.20717937027415	60.5910002214182	43.7915600717256	19.1165799251222	0.479449045388855	121.934851269825	43.4964333702739	6.42136159533735	0.021163966241348	49.7390349413174	8.22324861914633	102.220267637779	7.84635256598002	34.3434055635966	78.8445739167567	38.9916249871347	17.2259747251051	2.01471737104027	17.1115535200059	23.5303222345269	39.439026907176	0.152846128812984	3.44238579275509	0.764169774418075	0.376314259834056	3.04215654801774	71.7873196112168	1.62730160612746	0.103102786461507	16.1167823544014	0.107830686991479	18.3313485824523	1.11117795804422	7.05724071871615	39.0576294593762	5.04746606451503	98.7657071100056	11.4630709388544	46.6212261353078	97.9875381698201	11.179131633477	47.8727536881386
TCGA-AR-A2LR-01A-12R-A18M-07	0.0485142960154789	0.0175101674384126	9.01358962639663	3.9381519957549	0.00807500679998032	43.8160587773976	4.86803533591273	6.10173533068237	46.7608304981743	24.0242976067581	12.0225595164601	0.27028760022463	228.257695079394	87.1222958950761	13.2533432693878	0.016782729655155	50.5354238344572	10.286938738166	119.550371920364	5.22034743121047	110.589350820875	73.3386431904004	32.6589793932594	14.5276764230279	0.336606822227678	17.5851258884881	46.4413101688055	101.246624500932	0.343911614163489	6.72217790416507	0.90223233235933	0.798735580751573	2.14353659870198	184.326115444787	7.97869667750951	0.0306248631799739	10.7183084650915	0.234774706673811	16.0032978455081	0.162194995968931	5.32619401734446	41.0228665952247	6.47517112226704	64.9839686957764	4.66012508651555	49.5788308160074	167.958836365494	21.9399946139466	35.0223114097237
TCGA-A8-A09I-01A-22R-A034-07	0.114085672572354	0.021689630876603	25.642852884621	6.67196301087613	0.0116867236659889	27.4970874885686	8.64476483208615	3.72298565009146	40.604840172171	71.6376145668369	28.1476492694228	1.27204249306549	202.360533274976	91.5037800597703	3.15725261653682	0.0933346953294489	121.77962809076	16.8724956898156	93.5210052210212	5.99163048641255	137.230931809484	153.447231304868	53.2736096532176	21.082161320375	15.8554751663426	22.5991483504856	32.3339670290539	37.4768912149453	0.251584420602564	5.06513960846833	0.829644067445225	2.30813880566429	5.02955413374944	100.874846493307	15.0309792200426	0.0721316494959823	33.9119032349406	0.115745153981447	15.4719852525865	1.56038269228708	18.7425284011943	54.8554168224534	14.9460726875288	69.809153433537	30.3362994343597	44.3099106578308	71.4562835379886	16.4352584378994	56.9364067367742
TCGA-C8-A1HO-01A-11R-A13Q-07	0.19463651008755	0.0342122134488445	49.2263765280585	8.26070356513793	0.0158255148684111	49.7783349095674	2.13176991964096	3.77004233327207	19.3876997067821	64.3375070599245	39.2136791843373	1.34330697316746	243.392910779853	136.335598963707	13.6468143228017	0.121822162123764	122.008319619211	17.9031781417514	76.8271022209274	3.99067127005713	133.798024077937	101.624675947566	41.5080980542324	25.5743578716852	8.29938655291465	22.6440895908154	46.6427889417845	62.3758479986578	0.452686461106449	12.7132387418082	0.884959541874328	4.28483674064331	3.84040936183083	315.47897512377	27.1497338345015	0.0900824107525996	29.1362624549717	0.199208973097516	9.10053328998803	1.42657744637743	22.4834346461949	52.8001340159922	14.493376494238	49.9571732885934	25.4965911778449	78.9625854166605	48.8684398990296	18.6979870292768	60.6591073737675
TCGA-A8-A06U-01A-11R-A00Z-07	0.568114350421617	0.0826719746577799	173.829990741362	30.8976194904967	0.0227728296578512	38.3106008018036	17.4504727519469	7.39975782951768	62.3312405725919	232.089741501259	40.3541850328722	2.96540007226013	220.592754722532	111.920110808768	9.0732292892216	0.175466199412386	218.992622391202	19.1795450671428	93.988095682167	15.0097181516632	610.105	297.093890331702	117.321055505273	23.5684340684686	24.0862921290501	24.1073999584399	24.2751004823609	96.286894973724	0.353667040020183	6.33435308827161	0.890150384609626	5.66450620435658	7.16039895969841	284.705402506093	5.53108550863962	0.153234453205131	42.3260121716921	0.2066398160772	26.3937540280956	2.60502734065216	92.1592172263883	128.47102875274	19.4666955664607	120.061747139022	37.7707942760598	52.5738508028538	240.944683773526	26.5387510947281	198.375320331491
TCGA-AQ-A0Y5-01A-11R-A14M-07	0.189893706275302	0.0437638322094849	38.1829674423858	11.1809751107119	0.0226022554554862	26.4958115356757	17.6918039169137	5.78951613982508	59.1125560784407	103.496001669148	25.9482717466531	3.1163876684076	170.905757917833	60.019846286115	4.90685815085251	0.0766849232777571	122.611878601357	9.20947646785392	71.445340725278	17.0996013308744	109.939841868746	251.931375287907	94.8715334680005	22.2820344664507	27.1891960622745	18.9541593490258	27.1616908951286	51.0805842082572	0.252895594060055	6.09460872062811	0.790676100631419	4.02661746102343	5.45525357469386	245.407479404244	12.5290371183258	0.168934557566801	43.0300786858103	0.152041773141602	18.326141734864	0.785978822608475	26.1253392664425	69.6875176042277	11.6952336951148	97.3192309970323	26.2276204146113	74.3401086863448	142.379594855928	16.4354822792978	115.445870764792
TCGA-D8-A146-01A-31R-A115-07	0.172430807576793	0.0359387391529012	48.4346729127826	10.3082260865251	0.0131117691745339	32.5813895008477	12.7061734205204	5.42646976574433	51.9936481681766	82.4336154123704	23.0019507276314	1.88716617279333	168.26855009117	71.2265715772399	6.12106471059852	0.0386410039450945	86.3098000281915	10.1352735574162	70.4465511578352	9.80491102564053	64.9205729730489	168.947596986784	70.2903625992714	20.035732342555	12.3565823058704	19.5633404700246	19.2893796872317	56.7234788272166	0.185770845210862	4.69488163842401	0.786161868669454	1.82618207123658	5.06518840504513	228.703613679281	4.60538718543723	0.0875158844684989	31.7342815301008	0.134825252170154	18.8965955954355	1.77605124917231	19.042176167259	53.791374246426	10.2489064736089	103.044531463446	20.084765160676	48.9422509499808	106.146391843457	18.8112958036164	90.9539150503918
TCGA-A8-A07E-01A-11R-A034-07	0.0650622233374464	0.0230965223750903	22.6750588274976	3.95484992560795	0.010848444977237	32.7815990754123	7.84381015582111	5.25815940071098	55.5134644343648	44.5626362959484	20.5802932318698	1.02173277359811	173.238944678591	54.8032860049452	6.14708700929786	0.0296409970184709	70.3396952592774	8.75025499772118	85.8426618614931	8.19888179160397	39.696130053262	111.849816135706	49.3429883937564	17.2187346912867	3.41722643230201	17.1995230806429	18.3263324516142	44.4449781168814	0.251949796540998	4.20775814970976	0.78408231860781	0.776660195788361	3.83499615576759	136.877196153087	3.71073055417486	0.0818737694590006	22.2674083376317	0.174748147996493	18.0095683183574	0.835401199320282	10.1979844581187	41.3289673245365	7.01499675039102	91.8024134021744	11.7661602345597	43.4785357614494	119.501094595892	15.1729652703485	58.3655199777912
TCGA-C8-A274-01A-11R-A16F-07	0.164292459755555	0.041262376159533	46.4031893268135	9.66420738519936	0.0165109937761193	26.0022990615776	9.87652561534713	4.28463192971653	43.3614181627803	149.544281648411	30.6455119509212	2.31585633127946	273.461740720787	181.119354539539	2.62168811653769	0.11057921548939	130.154876145236	23.7848021767743	84.8844563463964	9.70564091752152	117.218053627756	327.512282766981	93.0491845781688	22.5918867133948	22.5085695199249	23.6078406583771	9.40799024168367	51.4558967888685	0.120406151775986	2.30987913262757	0.943563636471182	3.36039457288335	10.298223443733	209.606635418918	13.521727904183	0.0591422588368828	57.177170634564	0.104098413094515	16.630816172059	2.0149096802532	21.4731002138739	60.9407414810463	13.1658595179701	113.495672336574	34.3901405852801	62.0981157119817	79.4570326423947	19.5084442578912	127.130745142641
TCGA-BH-A0C0-01A-21R-A056-07	0.0917210485501572	0.00956884138564131	14.9190433793599	4.39792975626095	0.00586312904090512	12.6957734544372	5.44230918749518	2.3238300254101	16.4742488409754	65.2093795899588	16.7973608039915	0.325225424645328	143.21165652439	48.8684310796813	2.21048132359034	0.0514795390559679	76.4204689769207	13.3345962277372	84.1938324715306	3.93824760898766	242.182715655183	74.3717331765548	37.6639645422649	18.4696899927219	4.30766509237214	22.4544278116697	8.97761625879426	15.1170054299848	0.17697680442633	2.51469023149109	0.736796939220151	1.50460755743708	3.21231482933103	33.9980714231912	1.60827021972697	0.0226415209558304	18.9703784780261	0.0780510781675335	8.60550878065611	2.84643118544487	11.8226857746473	25.3335996812721	7.78476081438023	63.887565896715	23.2607044694431	25.4327299849614	83.919598892391	8.1827939989183	65.9239506719268
TCGA-AC-A62V-01A-11R-A31O-07	0.149714232649631	0.0152183578348348	62.8856656872529	11.1478006322767	0.0115797326928856	34.5499965878468	7.63019950174716	3.20656781295515	31.8688313622699	117.910076505083	18.3133978484134	1.37381291628477	277.545201929776	106.572512365092	7.1009304398559	0.0743466569246551	118.693498668232	14.3770440290356	105.960567199114	13.2806176565782	161.53495151547	96.8203395984242	86.776093797055	21.7833370558437	12.425515809292	20.688694686502	47.1561853586133	18.0531018223526	0.175978107018378	6.38403445105006	0.745056722182572	2.36063587250544	3.34892397012873	57.443791391847	7.71857275160823	0.140095498245082	42.6971817018081	0.0927246041734398	9.38250943368746	1.6385935343566	20.3199934952884	41.3467864742134	9.74430939317111	53.7616122836676	21.3323712518357	33.5155569292722	107.561047858792	16.8503816123261	90.854697919285
TCGA-AC-A2QH-01A-11R-A18M-07	0.0205579131957385	0.00124233330467018	5.35225175897875	0.281274986998268	0.00240127196794923	16.8089710890185	1.87877399242879	3.77094896572358	19.1827681918863	6.94988346824981	12.1882074783608	0.100970330595809	113.106041645294	46.9064860729641	4.82953896450659	0.0063858953569408	23.8395503347011	5.07567906144004	116.066815806086	1.55632154957641	19.4655502207136	46.5688882870551	10.1364748518899	17.1647296370799	0.0557524928397018	9.96950838402396	23.7130884715802	19.3564990397131	0.10244771708526	2.4624554061294	0.794777705804541	0.749240747383045	1.20262613561476	115.098224431277	2.00651695165219	0.00922470168474919	2.63500535937456	0.0688502329190415	6.02720094260651	0.00181849804274834	2.64245961382244	11.7137685236846	1.79809158530912	40.332605544703	1.29824757044339	90.6916266958684	127.923866613274	6.73464820191868	10.8392334086095
TCGA-B6-A0IK-01A-12R-A056-07	0.0957065318125635	0.0115807502538224	28.795593198101	5.89211795899608	0.00617694694875237	16.4728842863865	13.6280520119892	4.61681005792328	54.4028018420562	84.6306693924762	17.2979533869756	0.792532790647265	163.717228656204	45.8116193462993	2.75781019664894	0.0463389406279628	94.6225301056492	9.0178333461582	81.7601897838337	7.66086243429453	315.934139016999	110.050061684938	70.6591113596426	18.1408314787378	5.44119536999199	18.8197470642101	13.603516274014	40.2748451668136	0.204528264102693	2.74729958063756	0.717685106071251	0.63154302238336	5.11476984142675	126.581133761708	5.43304	0.0413607190845471	21.8140971684687	0.0988221636964841	16.6049	0.934316284794881	17.2244257938797	33.690317065364	9.28637416771702	78.1731869763683	10.6350886771365	24.891913027785	130.828994599137	9.74835468015917	87.449664195941
TCGA-E2-A1L7-01A-11R-A144-07	0.0426795670876581	0.0264358424794833	15.6525510796864	6.38184488005218	0.0128914831048476	46.0133809836863	1.24715708696998	3.96900267329095	46.911496802227	39.4951350223036	14.3421110235298	0.729455222481083	205.690070216284	64.685567138964	11.9267631053704	0.0568457116960598	141.740216024723	12.5715300598422	90.3786327610971	4.29034113603003	402.12812187434	129.419432788602	43.4104734753532	16.7526010072349	4.94561874191453	17.9260109981192	43.466345044881	68.630633677952	0.584781311921768	11.1464295758893	0.76504280840118	2.38343218078918	3.90490050195917	159.056465883394	14.8734437952344	0.111205898492631	23.5758840186211	0.236539884971003	14.9612230743917	0.940196688270208	7.45597933511863	37.7274267335817	9.67716854519616	92.6908637961948	7.71705490350952	26.5579943343041	144.540284489526	20.0494947704656	43.9382705229951
TCGA-GM-A2DO-01A-11R-A18M-07	0.0147009183425107	0.00434333333777992	4.59995122969686	0.47466890660256	0.00433574461211135	19.0178398950591	1.31593330550379	1.84802625622711	8.52071113155836	25.6253959414578	10.634359034317	0.142658184671168	103.637694891044	56.6216130543494	3.31840364843746	0.0191257481917825	48.1273425590438	9.55859356072934	72.3534187990904	1.86058669521726	32.1411793899893	43.4656401861928	31.5272216015756	17.019	0.927089681569997	19.9413243836495	8.39998768764691	6.03151262813619	0.0768554605043417	1.81967257737777	0.619222185795462	0.744941699025963	1.57709051998574	10.6858193289269	0.881027588565236	0.0184871270363004	8.89503649362776	0.0337819802876406	6.60021956883547	2.7762032522874	2.4124215692372	5.37870062688362	6.10640303535874	36.9201762786601	9.56221384892283	20.943434167625	19.0262694286682	8.51574579843133	15.3250650856177
TCGA-AN-A0XW-01A-11R-A109-07	0.104744703839375	0.0210531639516776	19.8527330999783	8.65025116402493	0.0121319043588303	31.013278413542	13.7579437773935	6.02504899692109	48.4900210286554	60.7872091780572	20.3034505030786	1.18252883509231	143.771308456948	57.4383065003998	6.70046747321237	0.0238609361350561	66.9767864429645	10.8850013582098	93.7988413574446	7.71370313308342	111.585767532559	143.433449317231	44.9442859296386	18.9700863228929	4.97753112169387	18.9202137678532	34.8791062489042	36.108004165837	0.188325836466159	6.76940723605943	0.718595302315353	1.55836098830184	3.73998706184199	125.555021783131	2.31832193480903	0.0840932804387142	28.7335720484694	0.130420045652013	19.2482159741461	1.29435808953317	15.5162415338375	47.6846506552282	8.93777334534342	105.422312280556	13.7618562292262	46.8860927799652	70.4575188013757	15.7367590563657	53.460796743895
TCGA-BH-A0B1-01A-12R-A056-07	0.549339216071083	0.209815074878012	137.473853460909	36.0388731666132	0.0526797242294952	38.376123896191	7.1714790968054	6.89785462003304	46.3268676367246	162.955156799242	50.4634986590408	4.56676444181749	229.180375220816	90.7191388759363	10.4294697823332	0.188746635619795	184.401555847982	15.5878355004743	91.6734396805486	25.909425155046	298.790705895041	199.391019016993	95.0899800690391	22.9243297262199	21.6898686364905	21.7684187914851	41.358983772871	140.679573267633	0.533487862299342	12.0614887706529	0.915691029106961	5.07636031940914	6.18160145742326	373.732898331847	12.989818688423	0.40009938329749	43.0700462271907	0.219861874468696	32.638694223497	1.48974283631089	87.3307537324927	204.409354654651	14.8360201620757	85.7610487651848	38.6397934484527	92.9417765129974	307.76858020834	16.1569012212029	179.965
TCGA-AC-A8OP-01A-11R-A36F-07	0.117531163039112	0.0326387770762571	54.3479762390677	8.80795620114259	0.0173078246989836	45.3940844155931	6.71471922625867	4.27422708302936	31.0135944577642	90.8286881672027	30.0733079442026	2.0844094891988	213.588064686725	153.036354010904	8.86116959224277	0.0778908292449411	167.273228184947	20.3487292668431	84.0890848260276	9.04785688212473	75.7937522777829	137.877617119322	110.148263838888	22.7757602003692	9.44764472976129	23.141036771957	50.4273315790849	49.2391255231536	0.483180534693067	7.63652865843761	0.895825512705663	0.97187523717588	4.78587477486164	135.676608530597	13.5727094013773	0.103262662502936	25.6364392827271	0.155597738358087	13.3176171188807	2.35631750687315	19.2076555225851	65.835532749149	11.291489282014	91.8693103190084	34.1925268855632	46.3987920874956	88.8734141280997	25.0187594884652	69.8951304057099
TCGA-AR-A0TS-01A-11R-A115-07	0.0671649109764908	0.0360535464074708	12.9766706131137	4.37268031107361	0.0122717432118369	12.1821899820696	4.80669178661045	4.45777288866922	47.1039490100468	49.8015213712965	20.2451857612061	0.244944128320201	146.373840159401	49.141528728844	5.67358330436386	0.019202423959035	95.0396844368778	9.1339497585884	83.5779363209445	5.63313396720857	116.689905923802	120.424845075673	33.5538471330948	12.7248152387033	5.02589351986416	18.5273046003923	10.2457625288304	66.573232099708	0.363450094456996	2.26422134152856	0.815166553848022	1.11037388522432	4.42913734320013	118.914339742246	0.950209776741091	0.104555548794903	21.5382285338137	0.19191587350845	25.0883947552237	1.0161270036787	11.7733815747999	64.1492017247896	5.07361231492006	92.873315760155	10.9850380790135	30.5593710455157	123.715637165937	7.44955348640352	91.7783086164735
TCGA-LL-A9Q3-01A-11R-A41B-07	0.130769725089673	0.0220452185163078	47.8023987162219	6.96262996553836	0.00960790968352617	28.0253392067095	9.69793290702006	4.18367730001034	35.2477066030438	118.823785088278	18.1949189208468	1.50437931854786	204.322011144636	91.5853841189302	7.75709411517101	0.0902281704091728	112.029685329865	16.1103172798669	94.8376451106881	16.2454	71.2841476801056	108.902245798363	85.1706959940819	22.4660147250108	12.9389	24.2142472725179	17.010539284965	26.8581294031119	0.158766801945874	3.59974630722864	0.689333075135453	1.87998968014424	4.89250796344065	86.2297484102634	9.19580247741771	0.0790254219459855	25.2038270387593	0.0670926805962482	10.6477148980195	4.44491068851422	16.6268	28.2488878910422	9.25570344500071	66.8731381655036	23.8489265294532	23.2	101.865	17.2739671076726	85.0160273773691
TCGA-AN-A0AK-01A-21R-A00Z-07	0.0834859303274861	0.0051586715499026	27.1909698564082	2.35634666947729	0.00421542968129131	15.3745385227332	2.63972079947917	2.43889585942099	16.4444856306927	72.3999126198397	20.1705937292123	1.40352315483345	201.263420083771	80.8159144478904	2.4794391481638	0.0584382772843318	75.7821160011284	14.3433640557998	80.6545896759319	3.81881207990159	56.3946460100169	88.4037597597492	39.239617413812	20.8052552717991	3.13050345512103	19.9825530997377	9.26473800815815	19.6570801500325	0.101954457067746	2.12677928769781	0.698657704627212	2.11058001417082	3.39728780008752	38.8089145983869	9.17991451415606	0.0144640211642911	14.6008214621715	0.0713724403603768	5.72561060764729	0.974565652560818	12.0867289707403	20.6927062007904	7.98774525984703	42.4922260435884	12.8818472897242	43.322537823767	79.6603611467897	9.05412048377781	52.4289314941842
TCGA-E2-A1IO-01A-11R-A144-07	0.0954835126170901	0.0418575160258631	43.6098980293708	9.48180289798709	0.0142058646949264	23.7550701937861	4.53128738136592	3.80868223964317	61.2727284063664	69.0750491868413	32.985315499362	1.2725717474698	202.664216258141	83.5038069455218	5.18049143793955	0.0295838612702167	76.3311995169513	11.9596599895124	80.8812286207923	11.5497610105979	130.103941151617	122.100767139844	48.6675554757319	20.4048256359674	7.71573044792694	21.4997005909876	17.8303370606427	78.4032	0.376179257878699	4.03022711916277	0.916384488817721	1.67283786845284	4.56993864642587	271.507891267657	0.977932583814437	0.112993646520572	36.7065132462693	0.225930428113561	20.3163541972546	2.04058631022207	16.3042538582084	81.4024960678238	5.20531511154472	107.601911361388	25.7723811696478	56.1112149094249	119.569895635523	16.3096637088488	118.688257631379
TCGA-BH-A0DI-01A-21R-A12P-07	0.11778443064083	0.0352776724183887	28.927097088695	7.80558890615369	0.0115981877454788	27.4210838772444	8.53818494412181	6.8951422501488	54.3715196140603	62.629921746905	21.1815733148565	1.17174581049122	156.029354063925	52.3571963787002	7.48804828773907	0.0238139604383107	49.5111325351702	8.56469071861008	91.6565575874784	12.9493097637106	58.1512334009517	114.833643743442	39.2227462187315	19.5005242121449	3.96945122194166	18.1459622742221	18.0103780386752	42.1120650444551	0.146562015208837	3.89447605883805	0.699387597692491	1.57702032048782	3.70639580173915	287.611498942281	2.98654220221722	0.0820640498962051	31.9830422334958	0.10048350287447	17.7156375315777	1.39019659686455	18.3287545508442	67.2875897327629	6.45591297502137	103.181127327716	15.5558401320185	37.9849419497504	103.882288284807	17.6299329146987	78.8358126076748
TCGA-A1-A0SN-01A-11R-A144-07	0.109634210819979	0.0270563112971259	35.3156824918239	12.0074855886414	0.010629314754953	26.3048768892334	10.5693114958248	4.72481875443892	66.247789977674	66.9723004359149	20.3872757786083	1.79862720431673	178.613407498309	59.6420644267973	3.33776738870417	0.0552552895195941	117.059237215824	11.3721502304449	85.7094302070158	9.88300800656963	63.252599302619	135.825768267374	88.4098555049241	18.6902113152198	8.6224442340555	19.3666275676128	14.4290026383654	40.6958087206559	0.176804114282126	2.88560751825358	0.74741376253235	1.6694606774965	5.42407053929782	114.957467289945	11.1186430169143	0.071752676741848	23.0898216887965	0.138762808178234	15.5085152759133	1.61549186377914	20.1699196172713	44.4478622459272	9.49816936439491	88.1876199521694	17.1003479276536	39.7473245205902	98.3929937632197	15.0180548555665	101.706013082836
TCGA-AC-A2FG-01A-11R-A17B-07	0.0730770022106226	0.0235578526874362	30.8879339262319	4.10198142082016	0.0105510639860963	24.7442434640941	16.5475723557388	4.34633700308388	37.9192347024094	67.0974843305467	22.7204590313681	1.75866361294443	173.258435506047	78.7506954564134	5.87037531820955	0.0684352692122574	89.2622920744939	12.1345725911569	79.1374992371437	8.93471127992057	57.038786223806	121.562737761168	67.0601824351239	20.5557824639222	7.51147452479055	20.4914012998371	16.2087555565384	36.264291562172	0.177253094376683	3.85281539223383	0.799865743699112	1.16052	4.55223550210434	140.142573155166	10.1829580262995	0.0685894361623106	23.0197914750944	0.128578767815232	14.3421025375275	1.7013440022203	9.58356285812305	38.8795981603465	8.1515759397935	70.9125279327419	22.8142412425146	49.9737132203099	99.2625855591949	12.585083666711	77.8088945787972
[truncated: 983 more rows]
[truncated: 149 more columns]
