# Supplementary material for: Significance of SUMOylation in breast cancer progression: a comprehensive investigation using single-cell analysis and bioinformatics
Source: Front Immunol. 2025 Nov 20;16:1675874. doi: 10.3389/fimmu.2025.1675874 (PMC12676025; doi:10.3389/fimmu.2025.1675874)
Supplement: Supplementary file 14 [file Table8.xlsx]

## Sheet: TableS8
CellType	Markers
T cells	CD3D, CD3E, CD3G
B cells	CD79A, IGHM
Macrophage	LGMN, CTSB, CD14
Endothelial	PECAM1, CLDN5, VWF
Epithelial	EPCAM, KRT19, KRT18
Fibroblast	COL1A1, COL1A2, DCN
Pericytes	RGS5, MCAM
SMC	TAGLN
