# Supplementary material for: Significance of SUMOylation in breast cancer progression: a comprehensive investigation using single-cell analysis and bioinformatics
Source: Front Immunol. 2025 Nov 20;16:1675874. doi: 10.3389/fimmu.2025.1675874 (PMC12676025; doi:10.3389/fimmu.2025.1675874)
Supplement: Supplementary file 15 [file Table9.xlsx]

## Sheet: TableS9
	p_val	avg_log2FC	pct.1	pct.2	cluster	gene
GSTM3	7.75E-30	0.26273	0.206	0.168	Epithelial_cluster4	IFITM1
ELOVL5	1.74E-38	0.289991	0.413	0.361	Epithelial_cluster4	CISD3
TFAP2B	8.32E-67	0.506692	0.639	0.566	Epithelial_cluster4	KRT10
TSPAN13	3.57E-76	0.283074	0.815	0.74	Epithelial_cluster4	ANXA2
SELENOP	2.19E-83	0.314639	0.91	0.844	Epithelial_cluster4	MIF
TMBIM4	6.67E-112	0.255298	0.146	0.091	Epithelial_cluster4	TMEM176A
AGR3	8.79E-124	0.255033	0.393	0.293	Epithelial_cluster4	B4GALT1
ARMT1	1.56E-125	0.277131	0.545	0.434	Epithelial_cluster4	YBX3
HSPA1B	3.11E-126	0.331764	0.403	0.299	Epithelial_cluster4	HIST1H1C
NAMPT	1.18E-133	0.44514	0.375	0.29	Epithelial_cluster4	DMKN
CLDN3	7.04E-135	0.308435	0.336	0.25	Epithelial_cluster4	CRYAB
CRIP2	1.22E-135	0.267035	0.224	0.145	Epithelial_cluster4	APOE
BAMBI	9.29E-138	0.284845	0.782	0.698	Epithelial_cluster4	IER2
RND1	4.47E-139	0.292839	0.712	0.622	Epithelial_cluster4	MTDH
HSPH1	9.53E-143	0.372652	0.737	0.674	Epithelial_cluster4	HLA-B
APLP2	1.14E-153	0.261423	0.957	0.926	Epithelial_cluster4	RPS20
CERS6	3.32E-174	0.251967	0.715	0.603	Epithelial_cluster4	CALM1
MDK	1.01E-179	0.307531	0.644	0.527	Epithelial_cluster4	ATP5F1B
RASD1	1.19E-183	0.266273	0.65	0.533	Epithelial_cluster4	SRSF9
ABRACL	3.91E-185	0.268454	0.57	0.435	Epithelial_cluster4	CEBPB
AC093001.1	2.29E-191	0.274799	0.182	0.104	Epithelial_cluster4	IGFBP7
STARD10	8.14E-194	0.383851	0.934	0.889	Epithelial_cluster4	B2M
MAP3K1	2.93E-198	0.275151	0.421	0.3	Epithelial_cluster4	SOX9
SHROOM3	5.11E-202	0.258534	0.758	0.632	Epithelial_cluster4	NCL
CCNG2	1.22E-202	0.252101	0.612	0.481	Epithelial_cluster4	NME1
LRRFIP1	1.83E-203	0.257063	0.286	0.184	Epithelial_cluster4	GABRP
KCNMA1	4.78E-204	0.266229	0.741	0.621	Epithelial_cluster4	NAP1L1
TUBA1A	1.02E-205	0.461428	0.687	0.601	Epithelial_cluster4	HLA-A
PSAP	2.99E-208	0.268039	0.636	0.502	Epithelial_cluster4	SELENOS
SUSD3	4.29E-218	0.260532	0.508	0.373	Epithelial_cluster4	BLOC1S1
TMBIM6	2.27E-218	0.280245	0.29	0.184	Epithelial_cluster4	CKB
SHISA2	4.76E-220	0.255476	0.568	0.428	Epithelial_cluster4	NAA38
ELF3	1.20E-221	0.318379	0.513	0.385	Epithelial_cluster4	CYBA
ERBB3	1.10E-225	0.281664	0.544	0.413	Epithelial_cluster4	UQCC2
CAMK2N1	8.96E-226	0.320052	0.526	0.397	Epithelial_cluster4	CCT8
NECTIN2	1.59E-226	0.415874	0.622	0.472	Epithelial_cluster4	HES1
UBC	9.67E-229	0.254275	0.288	0.177	Epithelial_cluster4	ID3
ZNF703	2.16E-229	0.264394	0.833	0.744	Epithelial_cluster4	SEC61G
BHLHE40	2.38E-230	0.264827	0.65	0.516	Epithelial_cluster4	MDH2
CIB1	1.24E-232	0.253191	0.722	0.601	Epithelial_cluster4	SRP9
CTSD	6.09E-233	0.309039	0.599	0.473	Epithelial_cluster4	ATP5F1C
KCNK6	1.64E-234	0.322658	0.646	0.512	Epithelial_cluster4	CRABP2
MSI2	7.36E-236	0.254052	0.348	0.228	Epithelial_cluster4	PSMB8
NTN4	6.38E-236	0.269727	0.613	0.478	Epithelial_cluster4	SFPQ
TSPAN15	1.78E-243	0.258032	0.459	0.316	Epithelial_cluster4	PSMC3
ASAH1	1.04E-243	0.307175	0.185	0.097	Epithelial_cluster4	TTYH1
CPEB4	1.65E-245	0.340679	0.565	0.427	Epithelial_cluster4	LITAF
CXXC5	1.02E-246	0.262521	0.736	0.619	Epithelial_cluster4	EIF1AX
CIRBP	3.89E-249	0.330553	0.452	0.321	Epithelial_cluster4	CD74
LIMCH1	2.70E-249	0.264335	0.655	0.523	Epithelial_cluster4	CNBP
LIMA1	3.16E-250	0.25205	0.444	0.313	Epithelial_cluster4	PPP1CC
MXD1	2.34E-250	0.283468	0.7	0.556	Epithelial_cluster4	TPM3
TP53INP1	3.25E-251	0.292896	0.58	0.436	Epithelial_cluster4	ARPC1A
TMEM45B	1.61E-251	0.256266	0.758	0.632	Epithelial_cluster4	GNG5
CD63	6.62E-253	0.252969	0.772	0.639	Epithelial_cluster4	GNAS
DSTN	1.72E-256	0.253898	0.484	0.346	Epithelial_cluster4	PSMA5
CD46	1.93E-257	0.267559	0.682	0.536	Epithelial_cluster4	VDAC1
PNMT	1.58E-260	0.349364	0.768	0.654	Epithelial_cluster4	NDUFB9
CSNK1A1	9.12E-261	0.27698	0.728	0.606	Epithelial_cluster4	SPCS2
CLIC6	5.75E-261	0.293256	0.745	0.622	Epithelial_cluster4	NDUFB11
RHOBTB3	2.42E-261	0.271724	0.782	0.678	Epithelial_cluster4	SNRPE
THSD4	4.01E-262	0.292042	0.449	0.316	Epithelial_cluster4	LMO4
WWP1	1.99E-262	0.252763	0.438	0.296	Epithelial_cluster4	HMG20B
HES1	3.27E-263	0.251811	0.474	0.328	Epithelial_cluster4	RGS10
BCAM	3.73E-265	0.315137	0.698	0.574	Epithelial_cluster4	ATP5PO
VAV3	7.43E-267	0.253451	0.523	0.372	Epithelial_cluster4	PSMD7
SEMA3C	4.46E-268	0.636706	0.685	0.548	Epithelial_cluster4	PSMB3
AFF3	1.68E-268	0.31296	0.331	0.205	Epithelial_cluster4	HLA-DRA
HIGD1A	7.76E-269	0.258313	0.301	0.185	Epithelial_cluster4	CBR1
MKNK2	2.62E-270	0.256093	0.974	0.943	Epithelial_cluster4	SERF2
MALAT1	3.19E-271	0.311221	0.771	0.646	Epithelial_cluster4	SET
GPRC5A	1.43E-272	0.284036	0.684	0.532	Epithelial_cluster4	SRRM1
IGFBP2	8.57E-274	0.301966	0.793	0.678	Epithelial_cluster4	SOD1
BNIP3	8.11E-274	0.256822	0.68	0.54	Epithelial_cluster4	MRPL14
XIST	1.48E-274	0.337009	0.733	0.587	Epithelial_cluster4	COX17
NME3	7.70E-275	0.281268	0.428	0.29	Epithelial_cluster4	MPST
KCNE4	1.68E-276	0.282023	0.777	0.659	Epithelial_cluster4	COX7B
TTC3	1.43E-276	0.268766	0.474	0.331	Epithelial_cluster4	CALU
PLEKHF2	2.44E-277	0.252465	0.562	0.411	Epithelial_cluster4	DDX46
COPS9	9.54E-279	0.285116	0.479	0.335	Epithelial_cluster4	ETFB
TTC39A	1.33E-279	0.284028	0.661	0.515	Epithelial_cluster4	HNRNPF
MRPS30-DT	1.89E-282	0.285943	0.559	0.406	Epithelial_cluster4	XRCC6
MYO6	8.63E-283	0.381733	0.473	0.334	Epithelial_cluster4	GIPC1
CFD	6.31E-283	0.295788	0.57	0.412	Epithelial_cluster4	ADRM1
STOM	5.73E-283	0.295078	0.732	0.593	Epithelial_cluster4	FUS
CRACR2B	5.24E-285	0.294778	0.674	0.54	Epithelial_cluster4	COPE
GALNT7	4.18E-285	0.265385	0.595	0.444	Epithelial_cluster4	POLR2F
ORMDL3	3.49E-285	0.44833	0.801	0.682	Epithelial_cluster4	RAC1
GALNT6	1.38E-285	0.402435	0.606	0.457	Epithelial_cluster4	ARGLU1
TSPAN5	5.09E-286	0.275269	0.418	0.279	Epithelial_cluster4	IDI1
PREX1	9.98E-287	0.257897	0.608	0.457	Epithelial_cluster4	UBE2L3
C15orf48	4.90E-288	0.666823	0.404	0.284	Epithelial_cluster4	KRT17
FOXP1	1.54E-288	0.252376	0.622	0.467	Epithelial_cluster4	SDHC
TOB1	1.95E-289	0.295256	0.472	0.325	Epithelial_cluster4	WDR45B
SERPINA3	1.73E-289	0.486748	0.676	0.58	Epithelial_cluster4	PERP
SGK3	1.43E-290	0.567839	0.345	0.221	Epithelial_cluster4	MFGE8
MMP24OS	3.57E-291	0.272247	0.538	0.387	Epithelial_cluster4	MRPL36
GPR160	1.34E-291	0.316322	0.689	0.552	Epithelial_cluster4	ATP5MC1
TPBG	1.89E-292	0.261338	0.764	0.641	Epithelial_cluster4	NDUFB7
SPINK8	1.11E-292	0.281391	0.431	0.284	Epithelial_cluster4	GSTO1
PDLIM1	5.76E-293	0.29896	0.654	0.505	Epithelial_cluster4	PGK1
DDX3X	1.32E-294	0.276328	0.562	0.407	Epithelial_cluster4	HSD17B10
FLNB	5.90E-295	0.274988	0.556	0.409	Epithelial_cluster4	DPY30
TRIB1	4.30E-296	0.251563	0.291	0.17	Epithelial_cluster4	HOMER3
PARD6B	9.11E-300	0.271003	0.498	0.351	Epithelial_cluster4	MRPL18
INPP4B	4.26E-300	0.301224	0.931	0.888	Epithelial_cluster4	H3F3B
IRX3	1.44E-300	0.27366	0.403	0.261	Epithelial_cluster4	FXYD5
PLK2	4.62E-303	0.252752	0.401	0.258	Epithelial_cluster4	PYCR1
IRS1	1.18E-305	0.274547	0.369	0.232	Epithelial_cluster4	PEF1
TMEM150C	3.32E-307	0.291441	0.467	0.317	Epithelial_cluster4	EIF4A3
MCCC2	1.14E-307	0.315551	0.707	0.551	Epithelial_cluster4	MINOS1
DNMT1	0	2.92184	0.794	0.348	Epithelial_cluster4	HIST1H4C
CCNA2	0	2.8217	0.734	0.056	Epithelial_cluster4	UBE2C
IMPA2	0	2.61491	0.844	0.234	Epithelial_cluster4	HMGB2
EMP2	0	2.47935	0.745	0.083	Epithelial_cluster4	PCLAF
FDCSP1	0	2.37157	0.901	0.368	Epithelial_cluster4	STMN1
H2AFX	0	2.01116	0.64	0.071	Epithelial_cluster4	PTTG1
ATP5IF1	0	1.99395	0.94	0.619	Epithelial_cluster4	TUBA1B
SERPINB51	0	1.93799	0.822	0.337	Epithelial_cluster4	CKS1B
ORC6	0	1.89173	0.576	0.035	Epithelial_cluster4	CENPF
HELLS	0	1.86482	0.652	0.028	Epithelial_cluster4	BIRC5
DHFR	0	1.86147	0.952	0.657	Epithelial_cluster4	H2AFZ
CLSPN	0	1.8448	0.561	0.02	Epithelial_cluster4	TOP2A
HIST1H2BJ	0	1.72309	0.629	0.074	Epithelial_cluster4	TK1
MAFB1	0	1.69701	0.672	0.271	Epithelial_cluster4	UBE2S
HNRNPA2B1	0	1.63121	0.557	0.022	Epithelial_cluster4	CDK1
DNAJC9	0	1.62652	0.57	0.024	Epithelial_cluster4	NUSAP1
CALM2	0	1.61996	0.926	0.618	Epithelial_cluster4	HMGN2
CDKN2D	0	1.60198	0.693	0.247	Epithelial_cluster4	CKS2
SNRPA11	0	1.59062	0.886	0.609	Epithelial_cluster4	TUBB
CENPN	0	1.54478	0.628	0.09	Epithelial_cluster4	UBE2T
CCDC34	0	1.52006	0.557	0.051	Epithelial_cluster4	TYMS
ATP5MC3	0	1.49567	0.606	0.423	Epithelial_cluster4	DDIT4
FAM83D	0	1.46728	0.539	0.037	Epithelial_cluster4	CDKN3
USP1	0	1.41523	0.95	0.773	Epithelial_cluster4	HMGB1
PPP1CA	0	1.39701	0.624	0.124	Epithelial_cluster4	SMC4
HMMR	0	1.3915	0.778	0.425	Epithelial_cluster4	DEK
TUBA1C1	0	1.35295	0.41	0.019	Epithelial_cluster4	CDC20
SKA2	0	1.35194	0.739	0.37	Epithelial_cluster4	DUT
NDC80	0	1.31096	0.375	0.179	Epithelial_cluster4	KRT14
CENPX	0	1.28475	0.556	0.052	Epithelial_cluster4	ZWINT
NDUFA4L21	0	1.28421	0.566	0.078	Epithelial_cluster4	CENPW
RHOV1	0	1.28319	0.48	0.011	Epithelial_cluster4	MKI67
PLP2	0	1.28064	0.535	0.199	Epithelial_cluster4	KPNA2
PKM1	0	1.22466	0.794	0.431	Epithelial_cluster4	H2AFV
C21orf58	0	1.21727	0.475	0.02	Epithelial_cluster4	TPX2
RAD51AP1	0	1.21631	0.433	0.017	Epithelial_cluster4	CCNB2
LSM2	0	1.19719	0.588	0.208	Epithelial_cluster4	RPL39L
SAC3D1	0	1.19144	0.483	0.123	Epithelial_cluster4	GGH
PLK1	0	1.17837	0.725	0.501	Epithelial_cluster4	ARL6IP1
CACYBP	0	1.17809	0.815	0.533	Epithelial_cluster4	RANBP1
DDX39A	0	1.17503	0.376	0.041	Epithelial_cluster4	CCNB1
NUDT5	0	1.17298	0.534	0.112	Epithelial_cluster4	ATAD2
TECR	0	1.14714	0.451	0.15	Epithelial_cluster4	CDKN2A
BUB3	0	1.13478	0.425	0.026	Epithelial_cluster4	ASF1B
NEK2	0	1.1299	0.817	0.608	Epithelial_cluster4	SLC25A5
KIF20B	0	1.1214	0.493	0.044	Epithelial_cluster4	MAD2L1
MAGOH1	0	1.11297	0.762	0.505	Epithelial_cluster4	RHEB
ANLN	0	1.08727	0.706	0.411	Epithelial_cluster4	RAD21
LAGE3	0	1.06593	0.872	0.655	Epithelial_cluster4	NUCKS1
PKMYT1	0	1.0577	0.383	0.013	Epithelial_cluster4	RRM2
SUMO2	0	1.04074	0.388	0.009	Epithelial_cluster4	CDCA3
TPGS2	0	1.03907	0.447	0.044	Epithelial_cluster4	CENPM
TUBB4B1	0	1.03547	0.802	0.699	Epithelial_cluster4	CSTB
ECT2	0	1.03108	0.518	0.147	Epithelial_cluster4	ANP32E
PRDX2	0	1.02598	0.996	0.972	Epithelial_cluster4	PTMA
MCM3	0	1.02172	0.517	0.182	Epithelial_cluster4	PCNA
ANAPC11	0	1.01608	0.412	0.009	Epithelial_cluster4	PBK
CBR3	0	0.998972	0.245	0.065	Epithelial_cluster4	KRT6A
LY6E	0	0.994004	0.756	0.441	Epithelial_cluster4	GGCT
SH3KBP11	0	0.976012	0.394	0.009	Epithelial_cluster4	SPC25
EBP	0	0.972742	0.716	0.468	Epithelial_cluster4	JPT1
LSM3	0	0.972739	0.308	0.022	Epithelial_cluster4	AURKA
CBX3	0	0.957032	0.417	0.017	Epithelial_cluster4	MYBL2
MIS18A	0	0.95621	0.804	0.549	Epithelial_cluster4	LSM5
CCT51	0	0.94099	0.529	0.174	Epithelial_cluster4	DTYMK
MAL2	0	0.907961	0.566	0.177	Epithelial_cluster4	HMGB3
LSR	0	0.901995	0.841	0.652	Epithelial_cluster4	SNRPG
MELK	0	0.884482	0.71	0.427	Epithelial_cluster4	IDH2
KIF23	0	0.881502	0.875	0.702	Epithelial_cluster4	TPI1
CDCA4	0	0.880067	0.741	0.529	Epithelial_cluster4	LGALS1
YBX11	0	0.879989	0.947	0.831	Epithelial_cluster4	PPIA
KRT6B1	0	0.879772	0.77	0.498	Epithelial_cluster4	LSM4
CALR	0	0.87116	0.367	0.018	Epithelial_cluster4	PRC1
LDHB1	0	0.868728	0.62	0.299	Epithelial_cluster4	RPA3
IQGAP3	0	0.868689	0.711	0.444	Epithelial_cluster4	ANP32B
NDUFA6	0	0.866074	0.387	0.046	Epithelial_cluster4	CENPU
WDR34	0	0.862617	0.354	0.007	Epithelial_cluster4	AURKB
MDH1	0	0.859318	0.827	0.65	Epithelial_cluster4	TAGLN2
HNRNPA31	0	0.858964	0.457	0.126	Epithelial_cluster4	PSIP1
GMNN	0	0.858277	0.559	0.239	Epithelial_cluster4	TMEM106C
PSME2	0	0.857222	0.979	0.902	Epithelial_cluster4	GAPDH
BTG31	0	0.847978	0.437	0.126	Epithelial_cluster4	TEX30
SNRPD3	0	0.845422	0.351	0.008	Epithelial_cluster4	GTSE1
S100A41	0	0.836672	0.577	0.277	Epithelial_cluster4	HSPB11
RACGAP1	0	0.835162	0.478	0.157	Epithelial_cluster4	MZT1
CTHRC1	0	0.83282	0.34	0.123	Epithelial_cluster4	TPM2
RAN1	0	0.824583	0.331	0.013	Epithelial_cluster4	CDCA8
TNFAIP61	0	0.816109	0.717	0.461	Epithelial_cluster4	SIVA1
MRPL51	0	0.815393	0.448	0.089	Epithelial_cluster4	SMC2
SGO1	0	0.814689	0.345	0.007	Epithelial_cluster4	CEP55
MRPL37	0	0.812741	0.478	0.311	Epithelial_cluster4	SLPI
MND1	0	0.809843	0.353	0.147	Epithelial_cluster4	FABP5
RBBP7	0	0.807738	0.589	0.499	Epithelial_cluster4	GSTP1
PTMS	0	0.793099	0.872	0.745	Epithelial_cluster4	UQCRH
MTCH1	0	0.786847	0.451	0.178	Epithelial_cluster4	TFDP1
COX5A	0	0.782226	0.36	0.173	Epithelial_cluster4	ID1
RBP71	0	0.781541	0.278	0.006	Epithelial_cluster4	ASPM
FDPS	0	0.779361	0.492	0.153	Epithelial_cluster4	NUDT1
SEPT7	0	0.774995	0.406	0.088	Epithelial_cluster4	EZH2
RBM8A	0	0.772668	0.332	0.006	Epithelial_cluster4	NUF2
LMNB1	0	0.768189	0.421	0.108	Epithelial_cluster4	TMPO
DEPDC1	0	0.765809	0.347	0.053	Epithelial_cluster4	CKAP2
FEN1	0	0.764086	0.314	0.033	Epithelial_cluster4	CDKN2C
GINS2	0	0.762759	0.488	0.206	Epithelial_cluster4	PHGDH
PSMB9	0	0.757845	0.29	0.007	Epithelial_cluster4	CENPA
RBX1	0	0.757521	0.778	0.551	Epithelial_cluster4	SNRPD1
CYC1	0	0.755973	0.525	0.22	Epithelial_cluster4	CKLF
TROAP	0	0.754807	0.302	0.158	Epithelial_cluster4	KRT5
HINT1	0	0.74027	0.571	0.316	Epithelial_cluster4	H1FX
BCL2L12	0	0.739897	0.43	0.143	Epithelial_cluster4	MCM7
KDELR2	0	0.734373	0.548	0.263	Epithelial_cluster4	NASP
H3F3A	0	0.732676	0.512	0.203	Epithelial_cluster4	DNMT1
ACTL6A	0	0.731779	0.322	0.007	Epithelial_cluster4	CCNA2
FOXM1	0	0.731361	0.44	0.137	Epithelial_cluster4	IMPA2
PMAIP11	0	0.730382	0.724	0.462	Epithelial_cluster4	EMP2
RFC4	0	0.72473	0.233	0.106	Epithelial_cluster4	FDCSP
ATP1B31	0	0.72388	0.413	0.116	Epithelial_cluster4	H2AFX
PIMREG	0	0.717524	0.816	0.587	Epithelial_cluster4	ATP5IF1
ARPC5	0	0.716222	0.284	0.088	Epithelial_cluster4	SERPINB5
DYNLL1	0	0.715241	0.341	0.03	Epithelial_cluster4	ORC6
SNRPF	0	0.713815	0.358	0.069	Epithelial_cluster4	HELLS
HMGN3	0	0.712683	0.363	0.062	Epithelial_cluster4	DHFR
UBALD2	0	0.711298	0.305	0.023	Epithelial_cluster4	CLSPN
POLR2K	0	0.70984	0.209	0.046	Epithelial_cluster4	HIST1H2BJ
CDCA5	0	0.707976	0.362	0.199	Epithelial_cluster4	MAFB
ENY2	0	0.702668	0.84	0.675	Epithelial_cluster4	HNRNPA2B1
PRR11	0	0.698765	0.443	0.141	Epithelial_cluster4	DNAJC9
TSEN34	0	0.697808	0.937	0.846	Epithelial_cluster4	CALM2
CENPE	0	0.695452	0.311	0.061	Epithelial_cluster4	CDKN2D
PGRMC1	0	0.693264	0.539	0.276	Epithelial_cluster4	SNRPA1
POLR2H	0	0.692559	0.347	0.033	Epithelial_cluster4	CENPN
KIF2C	0	0.689638	0.486	0.175	Epithelial_cluster4	CCDC34
COX8A	0	0.685735	0.813	0.659	Epithelial_cluster4	ATP5MC3
VKORC1	0	0.685239	0.287	0.014	Epithelial_cluster4	FAM83D
PFDN21	0	0.680849	0.485	0.212	Epithelial_cluster4	USP1
TRIR	0	0.673384	0.683	0.441	Epithelial_cluster4	PPP1CA
CLTA	0	0.672994	0.244	0.005	Epithelial_cluster4	HMMR
TACC3	0	0.67283	0.621	0.395	Epithelial_cluster4	TUBA1C
RFC3	0	0.672613	0.384	0.084	Epithelial_cluster4	SKA2
BCL7C	0	0.671516	0.283	0.005	Epithelial_cluster4	NDC80
GADD45A1	0	0.670325	0.674	0.451	Epithelial_cluster4	CENPX
HINT2	0	0.669843	0.282	0.088	Epithelial_cluster4	NDUFA4L2
RNASEH2C	0	0.667854	0.388	0.23	Epithelial_cluster4	RHOV
SLBP	0	0.665592	0.614	0.355	Epithelial_cluster4	PLP2
MTHFD2	0	0.662995	0.735	0.575	Epithelial_cluster4	PKM
GAS6	0	0.661698	0.353	0.048	Epithelial_cluster4	C21orf58
FAM96A	0	0.658553	0.333	0.023	Epithelial_cluster4	RAD51AP1
SAP30	0	0.653812	0.645	0.381	Epithelial_cluster4	LSM2
DLGAP5	0	0.645371	0.404	0.126	Epithelial_cluster4	SAC3D1
PGP	0	0.644847	0.238	0.006	Epithelial_cluster4	PLK1
HPRT1	0	0.644665	0.607	0.35	Epithelial_cluster4	CACYBP
ALYREF	0	0.644392	0.46	0.209	Epithelial_cluster4	DDX39A
LAMP11	0	0.641843	0.541	0.285	Epithelial_cluster4	NUDT5
PSMB21	0	0.638203	0.661	0.422	Epithelial_cluster4	TECR
RALY	0	0.634937	0.589	0.346	Epithelial_cluster4	BUB3
SQLE	0	0.633344	0.266	0.007	Epithelial_cluster4	NEK2
PGAM1	0	0.630696	0.306	0.043	Epithelial_cluster4	KIF20B
BARD1	0	0.629146	0.548	0.32	Epithelial_cluster4	MAGOH
PTGES3	0	0.627842	0.285	0.011	Epithelial_cluster4	ANLN
CALM3	0	0.627731	0.702	0.425	Epithelial_cluster4	LAGE3
GPSM2	0	0.62591	0.265	0.012	Epithelial_cluster4	PKMYT1
STOML2	0	0.623622	0.871	0.752	Epithelial_cluster4	SUMO2
MXD3	0	0.612059	0.486	0.221	Epithelial_cluster4	TPGS2
HDGF	0	0.611496	0.701	0.48	Epithelial_cluster4	TUBB4B
PHF19	0	0.60677	0.33	0.062	Epithelial_cluster4	ECT2
SRSF31	0	0.604541	0.822	0.641	Epithelial_cluster4	PRDX2
CENPH	0	0.602272	0.383	0.134	Epithelial_cluster4	MCM3
IER3IP1	0	0.600791	0.823	0.653	Epithelial_cluster4	ANAPC11
CMC2	0	0.600619	0.388	0.146	Epithelial_cluster4	CBR3
ARF6	0	0.600121	0.767	0.526	Epithelial_cluster4	LY6E
SMC1A	0	0.599735	0.232	0.059	Epithelial_cluster4	SH3KBP1
BGN	0	0.597604	0.483	0.222	Epithelial_cluster4	EBP
RRM1	0	0.596358	0.681	0.486	Epithelial_cluster4	LSM3
BANF1	0	0.596131	0.767	0.549	Epithelial_cluster4	CBX3
FAM136A	0	0.595836	0.378	0.096	Epithelial_cluster4	MIS18A
PITX1	0	0.59415	0.604	0.392	Epithelial_cluster4	CCT5
AP2M1	0	0.5939	0.694	0.484	Epithelial_cluster4	MAL2
PSMA7	0	0.59239	0.525	0.327	Epithelial_cluster4	LSR
HMGN1	0	0.591761	0.297	0.013	Epithelial_cluster4	MELK
TMEM54	0	0.588683	0.278	0.01	Epithelial_cluster4	KIF23
STK24	0	0.585245	0.374	0.1	Epithelial_cluster4	CDCA4
KIFC1	0	0.584775	0.817	0.684	Epithelial_cluster4	YBX1
RAD23A1	0	0.584036	0.34	0.197	Epithelial_cluster4	KRT6B
GMPS	0	0.581064	0.742	0.564	Epithelial_cluster4	CALR
H2AFY	0	0.575502	0.523	0.354	Epithelial_cluster4	LDHB
C12orf75	0	0.575307	0.175	0.004	Epithelial_cluster4	IQGAP3
PSAT11	0	0.574166	0.687	0.475	Epithelial_cluster4	NDUFA6
HP1BP3	0	0.572097	0.46	0.214	Epithelial_cluster4	WDR34
AP2S1	0	0.571075	0.533	0.308	Epithelial_cluster4	MDH1
FSCN11	0	0.570998	0.73	0.551	Epithelial_cluster4	HNRNPA3
TRIP13	0	0.57055	0.375	0.094	Epithelial_cluster4	GMNN
TMEM14A	0	0.570399	0.67	0.468	Epithelial_cluster4	PSME2
UHRF1	0	0.567912	0.433	0.229	Epithelial_cluster4	BTG3
FANCI	0	0.567015	0.711	0.496	Epithelial_cluster4	SNRPD3
GNB2	0	0.565793	0.373	0.182	Epithelial_cluster4	S100A4
EMC9	0	0.563711	0.282	0.023	Epithelial_cluster4	RACGAP1
COMMD4	0	0.562869	0.332	0.119	Epithelial_cluster4	CTHRC1
FBXO5	0	0.562519	0.822	0.644	Epithelial_cluster4	RAN
DDT	0	0.56082	0.188	0.085	Epithelial_cluster4	TNFAIP6
ELOC	0	0.560156	0.769	0.583	Epithelial_cluster4	MRPL51
TUBG1	0	0.555997	0.277	0.007	Epithelial_cluster4	SGO1
SPC24	0	0.554413	0.498	0.253	Epithelial_cluster4	MRPL37
POLD2	0	0.553894	0.251	0.01	Epithelial_cluster4	MND1
RHNO1	0	0.553628	0.522	0.282	Epithelial_cluster4	RBBP7
LAPTM4B	0	0.550078	0.672	0.487	Epithelial_cluster4	PTMS
SMCO4	0	0.54898	0.605	0.404	Epithelial_cluster4	MTCH1
IFI271	0	0.548519	0.762	0.574	Epithelial_cluster4	COX5A
CYCS1	0	0.546499	0.293	0.141	Epithelial_cluster4	RBP7
LY6D1	0	0.545227	0.612	0.386	Epithelial_cluster4	FDPS
PLS31	0	0.541366	0.623	0.418	Epithelial_cluster4	SEPT7
HNRNPD	0	0.540435	0.732	0.552	Epithelial_cluster4	RBM8A
NDUFS6	0	0.540109	0.282	0.028	Epithelial_cluster4	LMNB1
CSNK2B	0	0.538874	0.245	0.005	Epithelial_cluster4	DEPDC1
CENPK	0	0.537687	0.301	0.063	Epithelial_cluster4	FEN1
CBX5	0	0.536471	0.304	0.072	Epithelial_cluster4	GINS2
SUB1	0	0.535877	0.317	0.125	Epithelial_cluster4	PSMB9
DBF4	0	0.535222	0.81	0.656	Epithelial_cluster4	RBX1
EIF4EBP11	0	0.534659	0.694	0.502	Epithelial_cluster4	CYC1
CSRP2	0	0.531533	0.231	0.008	Epithelial_cluster4	TROAP
SGO2	0	0.530044	0.92	0.796	Epithelial_cluster4	HINT1
PKP11	0	0.529558	0.362	0.121	Epithelial_cluster4	BCL2L12
SUMO3	0	0.52576	0.7	0.519	Epithelial_cluster4	KDELR2
TMEM1231	0	0.52496	0.973	0.921	Epithelial_cluster4	H3F3A
CFL1	0	0.523725	0.454	0.228	Epithelial_cluster4	ACTL6A
DCTN3	0	0.523398	0.256	0.01	Epithelial_cluster4	FOXM1
CHCHD2	0	0.522411	0.392	0.254	Epithelial_cluster4	PMAIP1
MEA1	0	0.521946	0.315	0.075	Epithelial_cluster4	RFC4
PSMD14	0	0.519464	0.567	0.354	Epithelial_cluster4	ATP1B3
CDK4	0	0.517534	0.21	0.004	Epithelial_cluster4	PIMREG
GTF2A2	0	0.517143	0.647	0.467	Epithelial_cluster4	ARPC5
AK21	0	0.516955	0.88	0.764	Epithelial_cluster4	DYNLL1
CEP57	0	0.514196	0.749	0.575	Epithelial_cluster4	SNRPF
PSMA4	0	0.513701	0.627	0.401	Epithelial_cluster4	HMGN3
FN3KRP	0	0.51328	0.341	0.147	Epithelial_cluster4	UBALD2
HADH	0	0.510872	0.709	0.527	Epithelial_cluster4	POLR2K
SAE1	0	0.510649	0.249	0.01	Epithelial_cluster4	CDCA5
KNSTRN	0	0.508731	0.777	0.611	Epithelial_cluster4	ENY2
ICAM11	0	0.508656	0.238	0.008	Epithelial_cluster4	PRR11
VDAC21	0	0.508334	0.51	0.318	Epithelial_cluster4	TSEN34
TMEM45A1	0	0.50714	0.202	0.01	Epithelial_cluster4	CENPE
CCT6A1	0	0.506768	0.582	0.378	Epithelial_cluster4	PGRMC1
C1S1	0	0.506468	0.599	0.397	Epithelial_cluster4	POLR2H
ILF21	0	0.505373	0.229	0.005	Epithelial_cluster4	KIF2C
RFC2	0	0.50426	0.824	0.679	Epithelial_cluster4	COX8A
HJURP	0	0.503356	0.564	0.345	Epithelial_cluster4	VKORC1
ECI1	0	0.502626	0.723	0.552	Epithelial_cluster4	PFDN2
HAUS1	0	0.502126	0.756	0.6	Epithelial_cluster4	TRIR
SCCPDH	0	0.501733	0.731	0.57	Epithelial_cluster4	CLTA
VDAC3	0	0.499742	0.239	0.013	Epithelial_cluster4	TACC3
RMI2	0	0.49818	0.267	0.05	Epithelial_cluster4	RFC3
MRPL47	0	0.49778	0.497	0.272	Epithelial_cluster4	BCL7C
TMSB15A	0	0.49709	0.371	0.226	Epithelial_cluster4	GADD45A
DBI	0	0.496693	0.535	0.302	Epithelial_cluster4	HINT2
SNRNP25	0	0.496623	0.453	0.263	Epithelial_cluster4	RNASEH2C
CDT1	0	0.495719	0.423	0.222	Epithelial_cluster4	SLBP
FBLN1	0	0.495564	0.559	0.335	Epithelial_cluster4	MTHFD2
LINC01133	0	0.495347	0.201	0.064	Epithelial_cluster4	GAS6
TXNL4A	0	0.495234	0.455	0.217	Epithelial_cluster4	FAM96A
SMC3	0	0.494866	0.24	0.054	Epithelial_cluster4	SAP30
VBP1	0	0.494765	0.225	0.004	Epithelial_cluster4	DLGAP5
PXMP2	0	0.494459	0.384	0.155	Epithelial_cluster4	PGP
NDUFS8	0	0.493502	0.418	0.208	Epithelial_cluster4	HPRT1
RNPS1	0	0.493498	0.343	0.116	Epithelial_cluster4	ALYREF
SERBP11	0	0.492742	0.569	0.409	Epithelial_cluster4	LAMP1
KIF4A	0	0.492257	0.628	0.442	Epithelial_cluster4	PSMB2
CALML5	0	0.491784	0.575	0.35	Epithelial_cluster4	RALY
MED30	0	0.491265	0.538	0.342	Epithelial_cluster4	SQLE
CAPG	0	0.490524	0.623	0.421	Epithelial_cluster4	PGAM1
CXCL171	0	0.488135	0.327	0.082	Epithelial_cluster4	BARD1
NBL1	0	0.484529	0.758	0.606	Epithelial_cluster4	PTGES3
PRPS2	0	0.483433	0.544	0.32	Epithelial_cluster4	CALM3
DKC11	0	0.483125	0.291	0.062	Epithelial_cluster4	GPSM2
NAA10	0	0.48304	0.623	0.434	Epithelial_cluster4	STOML2
KIF11	0	0.482175	0.204	0.021	Epithelial_cluster4	MXD3
PRKDC	0	0.480139	0.553	0.346	Epithelial_cluster4	HDGF
CMSS1	0	0.479634	0.23	0.033	Epithelial_cluster4	PHF19
LRR1	0	0.478536	0.789	0.623	Epithelial_cluster4	SRSF3
BRD7	0	0.477549	0.281	0.053	Epithelial_cluster4	CENPH
CNIH4	0	0.477029	0.601	0.4	Epithelial_cluster4	IER3IP1
HLA-DRB1	0	0.476905	0.383	0.145	Epithelial_cluster4	CMC2
RALA	0	0.476003	0.681	0.487	Epithelial_cluster4	ARF6
HNRNPAB	0	0.475944	0.429	0.213	Epithelial_cluster4	SMC1A
ACYP1	0	0.474675	0.202	0.05	Epithelial_cluster4	BGN
MIS18BP1	0	0.474265	0.31	0.085	Epithelial_cluster4	RRM1
DNPH1	0	0.473157	0.705	0.51	Epithelial_cluster4	BANF1
RAB5IF	0	0.472567	0.48	0.264	Epithelial_cluster4	FAM136A
NDUFB12	0	0.468308	0.369	0.145	Epithelial_cluster4	PITX1
NDUFB6	0	0.466777	0.63	0.45	Epithelial_cluster4	AP2M1
PSMA2	0	0.46577	0.873	0.75	Epithelial_cluster4	PSMA7
C19orf48	0	0.464951	0.84	0.742	Epithelial_cluster4	HMGN1
COX6B1	0	0.464688	0.49	0.285	Epithelial_cluster4	TMEM54
UBB	0	0.464382	0.377	0.189	Epithelial_cluster4	STK24
UFD1	0	0.464235	0.211	0.007	Epithelial_cluster4	KIFC1
MFAP5	0	0.46343	0.626	0.441	Epithelial_cluster4	RAD23A
ATP5MF	0	0.462657	0.386	0.182	Epithelial_cluster4	GMPS
PRDX1	0	0.462591	0.699	0.513	Epithelial_cluster4	H2AFY
CDC45	0	0.460591	0.328	0.151	Epithelial_cluster4	C12orf75
MZT2A	0	0.460498	0.274	0.111	Epithelial_cluster4	PSAT1
DSG31	0	0.460399	0.531	0.328	Epithelial_cluster4	HP1BP3
MLF2	0	0.4603	0.704	0.519	Epithelial_cluster4	AP2S1
COA1	0	0.458849	0.305	0.132	Epithelial_cluster4	FSCN1
YWHAQ1	0	0.458605	0.247	0.023	Epithelial_cluster4	TRIP13
BRI3	0	0.457681	0.547	0.326	Epithelial_cluster4	TMEM14A
TCF19	0	0.457597	0.218	0.027	Epithelial_cluster4	UHRF1
MYLK1	0	0.457511	0.231	0.019	Epithelial_cluster4	FANCI
C19orf53	0	0.457419	0.648	0.467	Epithelial_cluster4	GNB2
TXNDC12	0	0.456938	0.336	0.112	Epithelial_cluster4	EMC9
SRSF21	0	0.455999	0.394	0.188	Epithelial_cluster4	COMMD4
INSIG11	0	0.455006	0.244	0.028	Epithelial_cluster4	FBXO5
SERPINH1	0	0.451137	0.719	0.555	Epithelial_cluster4	DDT
MAGOHB	0	0.450844	0.733	0.544	Epithelial_cluster4	ELOC
SSRP1	0	0.450036	0.32	0.119	Epithelial_cluster4	TUBG1
DIAPH3	0	0.449723	0.202	0.005	Epithelial_cluster4	SPC24
CCNE2	0	0.448663	0.513	0.319	Epithelial_cluster4	POLD2
EIF3K	0	0.445376	0.303	0.071	Epithelial_cluster4	RHNO1
ERH	0	0.442203	0.522	0.329	Epithelial_cluster4	LAPTM4B
RCCD1	0	0.441734	0.348	0.152	Epithelial_cluster4	SMCO4
CSTA1	0	0.43942	0.403	0.239	Epithelial_cluster4	IFI27
VRK1	0	0.438904	0.732	0.558	Epithelial_cluster4	CYCS
SEM1	0	0.437624	0.147	0.05	Epithelial_cluster4	LY6D
PSMD2	0	0.437433	0.227	0.08	Epithelial_cluster4	PLS3
ITGB3BP	0	0.436839	0.626	0.439	Epithelial_cluster4	HNRNPD
COPRS	0	0.436618	0.77	0.603	Epithelial_cluster4	NDUFS6
UBE2A	0	0.43534	0.626	0.434	Epithelial_cluster4	CSNK2B
MZT2B1	0	0.435104	0.242	0.022	Epithelial_cluster4	CENPK
MRPL13	0	0.435002	0.45	0.241	Epithelial_cluster4	CBX5
LAD11	0	0.434602	0.825	0.722	Epithelial_cluster4	SUB1
CFAP20	0	0.432668	0.256	0.061	Epithelial_cluster4	DBF4
CDC25B	0	0.432572	0.596	0.402	Epithelial_cluster4	EIF4EBP1
ATP5PD	0	0.431662	0.25	0.08	Epithelial_cluster4	CSRP2
PSMG1	0	0.431624	0.228	0.024	Epithelial_cluster4	SGO2
CBX1	0	0.430965	0.237	0.073	Epithelial_cluster4	PKP1
PDIA6	0	0.429713	0.629	0.443	Epithelial_cluster4	SUMO3
SNRPB	0	0.428299	0.588	0.438	Epithelial_cluster4	TMEM123
UBE2I	0	0.427572	0.923	0.831	Epithelial_cluster4	CFL1
POLE3	0	0.427454	0.547	0.349	Epithelial_cluster4	DCTN3
RPN2	0	0.426373	0.931	0.853	Epithelial_cluster4	CHCHD2
CARHSP11	0	0.424789	0.527	0.328	Epithelial_cluster4	MEA1
HPF1	0	0.423739	0.517	0.318	Epithelial_cluster4	PSMD14
ATP5PB	0	0.423089	0.503	0.324	Epithelial_cluster4	CDK4
ATP5MG	0	0.422492	0.577	0.391	Epithelial_cluster4	GTF2A2
MRPL34	0	0.422322	0.556	0.374	Epithelial_cluster4	AK2
MCM10	0	0.421625	0.327	0.12	Epithelial_cluster4	CEP57
PA2G41	0	0.421033	0.658	0.483	Epithelial_cluster4	PSMA4
PSMD8	0	0.419937	0.302	0.117	Epithelial_cluster4	FN3KRP
CSE1L	0	0.419768	0.365	0.163	Epithelial_cluster4	HADH
PPIH	0	0.419618	0.342	0.136	Epithelial_cluster4	SAE1
WDR76	0	0.419532	0.233	0.039	Epithelial_cluster4	KNSTRN
RSRC1	0	0.418416	0.211	0.107	Epithelial_cluster4	ICAM1
RAD51C	0	0.418295	0.674	0.512	Epithelial_cluster4	VDAC2
DSC3	0	0.41806	0.338	0.168	Epithelial_cluster4	TMEM45A
PSMG3	0	0.415902	0.573	0.399	Epithelial_cluster4	CCT6A
KLF51	0	0.415254	0.177	0.059	Epithelial_cluster4	C1S
TOMM5	0	0.415028	0.582	0.418	Epithelial_cluster4	ILF2
GJB21	0	0.414607	0.288	0.1	Epithelial_cluster4	RFC2
PDCD51	0	0.414278	0.207	0.003	Epithelial_cluster4	HJURP
ACAT21	0	0.414275	0.458	0.265	Epithelial_cluster4	ECI1
P4HB	0	0.411354	0.321	0.112	Epithelial_cluster4	HAUS1
DAP	0	0.40929	0.422	0.245	Epithelial_cluster4	SCCPDH
MRPS11	0	0.409228	0.498	0.307	Epithelial_cluster4	VDAC3
PRDX4	0	0.408905	0.245	0.037	Epithelial_cluster4	RMI2
NDUFB5	0	0.408572	0.529	0.35	Epithelial_cluster4	MRPL47
BCAP31	0	0.408561	0.206	0.032	Epithelial_cluster4	TMSB15A
CHEK2	0	0.408326	0.837	0.691	Epithelial_cluster4	DBI
BOLA3	0	0.40821	0.451	0.25	Epithelial_cluster4	SNRNP25
PLIN21	0	0.407341	0.201	0.025	Epithelial_cluster4	CDT1
TOR3A	0	0.406099	0.24	0.053	Epithelial_cluster4	FBLN1
ATP5PF	0	0.405819	0.195	0.06	Epithelial_cluster4	LINC01133
LBR	0	0.405407	0.643	0.455	Epithelial_cluster4	TXNL4A
SNRPC	0	0.403996	0.431	0.235	Epithelial_cluster4	SMC3
PSRC1	0	0.403322	0.457	0.258	Epithelial_cluster4	VBP1
CLPTM1L	0	0.400241	0.314	0.137	Epithelial_cluster4	PXMP2
TMEM97	0	0.400199	0.685	0.513	Epithelial_cluster4	NDUFS8
SYNGR1	0	0.39916	0.641	0.459	Epithelial_cluster4	RNPS1
DNAJB111	0	0.398922	0.735	0.59	Epithelial_cluster4	SERBP1
FAM111B	0	0.398015	0.189	0.004	Epithelial_cluster4	KIF4A
KIF20A	0	0.397698	0.46	0.237	Epithelial_cluster4	CALML5
NCAPG2	0	0.39659	0.401	0.207	Epithelial_cluster4	MED30
HAT1	0	0.395313	0.538	0.368	Epithelial_cluster4	CAPG
ECHS1	0	0.395073	0.273	0.149	Epithelial_cluster4	CXCL17
PCBP1	0	0.394168	0.291	0.163	Epithelial_cluster4	NBL1
EIF2S2	0	0.392484	0.321	0.126	Epithelial_cluster4	PRPS2
ZDHHC12	0	0.392294	0.473	0.283	Epithelial_cluster4	DKC1
KHDRBS1	0	0.392225	0.58	0.394	Epithelial_cluster4	NAA10
GOLIM4	0	0.392167	0.201	0.008	Epithelial_cluster4	KIF11
SRSF10	0	0.390436	0.494	0.328	Epithelial_cluster4	PRKDC
OIP5	0	0.390354	0.512	0.301	Epithelial_cluster4	CMSS1
PDXK1	0	0.389985	0.261	0.057	Epithelial_cluster4	LRR1
RUSC1	0	0.389624	0.382	0.197	Epithelial_cluster4	BRD7
UBA2	0	0.389382	0.558	0.376	Epithelial_cluster4	CNIH4
SSR3	0	0.389099	0.274	0.153	Epithelial_cluster4	HLA-DRB1
EMD	0	0.388747	0.466	0.274	Epithelial_cluster4	RALA
HMSD	0	0.387937	0.604	0.431	Epithelial_cluster4	HNRNPAB
ARF1	0	0.387844	0.305	0.109	Epithelial_cluster4	ACYP1
KIF22	0	0.387213	0.281	0.088	Epithelial_cluster4	MIS18BP1
ANAPC16	0	0.386746	0.534	0.338	Epithelial_cluster4	DNPH1
DMAC1	0	0.38605	0.552	0.358	Epithelial_cluster4	RAB5IF
DHTKD1	0	0.386028	0.757	0.602	Epithelial_cluster4	NDUFB1
POC1A	0	0.384758	0.571	0.393	Epithelial_cluster4	NDUFB6
LY6K1	0	0.384524	0.606	0.421	Epithelial_cluster4	PSMA2
PIF1	0	0.384395	0.379	0.206	Epithelial_cluster4	C19orf48
ESCO2	0	0.382569	0.87	0.777	Epithelial_cluster4	COX6B1
SDR16C5	0	0.382416	0.887	0.784	Epithelial_cluster4	UBB
RTRAF	0	0.381512	0.454	0.259	Epithelial_cluster4	UFD1
CEP152	0	0.38143	0.113	0.026	Epithelial_cluster4	MFAP5
CTSC1	0	0.38074	0.799	0.666	Epithelial_cluster4	ATP5MF
UBE2D2	0	0.380575	0.875	0.793	Epithelial_cluster4	PRDX1
FAM50A	0	0.38053	0.187	0.013	Epithelial_cluster4	CDC45
KIF14	0	0.379581	0.685	0.522	Epithelial_cluster4	MZT2A
HNRNPH31	0	0.379498	0.179	0.047	Epithelial_cluster4	DSG3
PFN2	0	0.378141	0.634	0.47	Epithelial_cluster4	MLF2
FANCD2	0	0.377309	0.415	0.23	Epithelial_cluster4	COA1
ZWILCH	0	0.376785	0.671	0.508	Epithelial_cluster4	YWHAQ
RBBP4	0	0.375293	0.455	0.296	Epithelial_cluster4	BRI3
MRPL12	0	0.375183	0.188	0.021	Epithelial_cluster4	TCF19
PLGRKT	0	0.374698	0.174	0.06	Epithelial_cluster4	MYLK
FAM111A	0	0.37328	0.785	0.649	Epithelial_cluster4	C19orf53
TBCB	0	0.372963	0.409	0.229	Epithelial_cluster4	TXNDC12
CDC6	0	0.371329	0.748	0.59	Epithelial_cluster4	SRSF2
HTATSF1	0	0.371242	0.378	0.215	Epithelial_cluster4	INSIG1
MCUB	0	0.37113	0.36	0.178	Epithelial_cluster4	SERPINH1
MRPL11	0	0.370853	0.385	0.193	Epithelial_cluster4	MAGOHB
HES6	0	0.370572	0.439	0.253	Epithelial_cluster4	SSRP1
RAB8A	0	0.369934	0.195	0.009	Epithelial_cluster4	DIAPH3
UBL4A	0	0.368878	0.182	0.027	Epithelial_cluster4	CCNE2
NCAPD2	0	0.368409	0.774	0.658	Epithelial_cluster4	EIF3K
RBM17	0	0.367595	0.752	0.64	Epithelial_cluster4	ERH
E2F1	0	0.36741	0.233	0.061	Epithelial_cluster4	RCCD1
MCM4	0	0.36706	0.241	0.086	Epithelial_cluster4	CSTA
TPRKB	0	0.366583	0.256	0.063	Epithelial_cluster4	VRK1
FGFBP21	0	0.366186	0.806	0.678	Epithelial_cluster4	SEM1
RCN2	0	0.366159	0.495	0.326	Epithelial_cluster4	PSMD2
MRPS16	0	0.365693	0.324	0.134	Epithelial_cluster4	ITGB3BP
BTF3L4	0	0.36538	0.451	0.276	Epithelial_cluster4	COPRS
GLRX5	0	0.364314	0.464	0.289	Epithelial_cluster4	UBE2A
SEC11A	0	0.363681	0.841	0.722	Epithelial_cluster4	MZT2B
PAICS	0	0.363039	0.529	0.339	Epithelial_cluster4	MRPL13
PHF5A	0	0.362532	0.315	0.17	Epithelial_cluster4	LAD1
PAFAH1B3	0	0.362324	0.309	0.133	Epithelial_cluster4	CFAP20
CD99	0	0.361822	0.235	0.056	Epithelial_cluster4	CDC25B
NCAPH2	0	0.361676	0.67	0.507	Epithelial_cluster4	ATP5PD
PHB2	0	0.361413	0.356	0.174	Epithelial_cluster4	PSMG1
CYB5B	0	0.360594	0.422	0.25	Epithelial_cluster4	CBX1
SLC2A4RG	0	0.359752	0.599	0.443	Epithelial_cluster4	PDIA6
TTF2	0	0.359321	0.707	0.551	Epithelial_cluster4	SNRPB
NCAPG	0	0.359242	0.658	0.487	Epithelial_cluster4	UBE2I
DESI2	0	0.359149	0.419	0.231	Epithelial_cluster4	POLE3
ARHGAP11A	0	0.359063	0.603	0.435	Epithelial_cluster4	RPN2
C1orf35	0	0.358587	0.588	0.385	Epithelial_cluster4	CARHSP1
MRPL42	0	0.357434	0.326	0.145	Epithelial_cluster4	HPF1
SRSF4	0	0.357046	0.615	0.447	Epithelial_cluster4	ATP5PB
HACD31	0	0.356955	0.864	0.779	Epithelial_cluster4	ATP5MG
NR2C2AP	0	0.356882	0.503	0.316	Epithelial_cluster4	MRPL34
GOT1	0	0.356871	0.185	0.009	Epithelial_cluster4	MCM10
POP7	0	0.356034	0.665	0.489	Epithelial_cluster4	PA2G4
DTL	0	0.356027	0.703	0.548	Epithelial_cluster4	PSMD8
CENPL	0	0.355813	0.354	0.171	Epithelial_cluster4	CSE1L
CDC123	0	0.355397	0.358	0.158	Epithelial_cluster4	PPIH
LMNB2	0	0.354802	0.175	0.025	Epithelial_cluster4	WDR76
HNRNPR	0	0.353394	0.424	0.229	Epithelial_cluster4	RSRC1
DSCC1	0	0.352681	0.313	0.132	Epithelial_cluster4	RAD51C
BRIX11	0	0.352307	0.175	0.046	Epithelial_cluster4	DSC3
APH1A	0	0.352194	0.44	0.259	Epithelial_cluster4	PSMG3
POLD3	0	0.352179	0.299	0.176	Epithelial_cluster4	KLF5
BABAM1	0	0.352032	0.44	0.289	Epithelial_cluster4	TOMM5
POLR2J	0	0.351877	0.159	0.059	Epithelial_cluster4	GJB2
AKR7A2	0	0.351717	0.672	0.511	Epithelial_cluster4	PDCD5
ADI1	0	0.350919	0.317	0.158	Epithelial_cluster4	ACAT2
CHEK1	0	0.349928	0.692	0.537	Epithelial_cluster4	P4HB
UBAC2	0	0.349829	0.404	0.228	Epithelial_cluster4	DAP
TAP1	0	0.349361	0.437	0.254	Epithelial_cluster4	MRPS11
PRDX6	0	0.349148	0.573	0.396	Epithelial_cluster4	PRDX4
GPAA1	0	0.348752	0.524	0.35	Epithelial_cluster4	NDUFB5
NMU	0	0.348717	0.673	0.514	Epithelial_cluster4	BCAP31
PSMG2	0	0.348455	0.217	0.032	Epithelial_cluster4	CHEK2
LRRCC1	0	0.348246	0.504	0.302	Epithelial_cluster4	BOLA3
POLR3K	0	0.346834	0.31	0.16	Epithelial_cluster4	PLIN2
TMEM258	0	0.346812	0.294	0.124	Epithelial_cluster4	TOR3A
C9orf40	0	0.346662	0.808	0.694	Epithelial_cluster4	ATP5PF
C12orf57	0	0.346124	0.258	0.081	Epithelial_cluster4	LBR
VPS29	0	0.345568	0.559	0.386	Epithelial_cluster4	SNRPC
POLR2G	0	0.345237	0.169	0.013	Epithelial_cluster4	PSRC1
NUDT8	0	0.344042	0.37	0.203	Epithelial_cluster4	CLPTM1L
SRD5A1	0	0.343967	0.286	0.115	Epithelial_cluster4	TMEM97
NOV	0	0.343924	0.303	0.148	Epithelial_cluster4	SYNGR1
KNL1	0	0.343742	0.405	0.232	Epithelial_cluster4	DNAJB11
NEDD8	0	0.343397	0.175	0.02	Epithelial_cluster4	FAM111B
YWHAH1	0	0.342544	0.161	0.002	Epithelial_cluster4	KIF20A
ACP1	0	0.342363	0.182	0.022	Epithelial_cluster4	NCAPG2
DNASE2	0	0.341695	0.4	0.223	Epithelial_cluster4	HAT1
MRPS15	0	0.341666	0.558	0.392	Epithelial_cluster4	ECHS1
CDK2AP2	0	0.34087	0.747	0.608	Epithelial_cluster4	PCBP1
MTCH2	0	0.339089	0.755	0.602	Epithelial_cluster4	EIF2S2
SDF2L1	0	0.338307	0.367	0.203	Epithelial_cluster4	ZDHHC12
ANP32A	0	0.337512	0.576	0.412	Epithelial_cluster4	KHDRBS1
MYO10	0	0.336879	0.286	0.127	Epithelial_cluster4	GOLIM4
RNASEH2B	0	0.336436	0.556	0.383	Epithelial_cluster4	SRSF10
ING2	0	0.336185	0.181	0.009	Epithelial_cluster4	OIP5
EXOSC3	0	0.335395	0.462	0.294	Epithelial_cluster4	PDXK
CCDC167	0	0.334076	0.351	0.179	Epithelial_cluster4	RUSC1
GCHFR	0	0.333885	0.412	0.235	Epithelial_cluster4	UBA2
IMMP1L	0	0.333616	0.653	0.496	Epithelial_cluster4	SSR3
TPST1	0	0.3324	0.433	0.264	Epithelial_cluster4	EMD
CEBPG	0	0.332241	0.112	0.01	Epithelial_cluster4	HMSD
PMF1	0	0.3322	0.706	0.57	Epithelial_cluster4	ARF1
IRAK1	0	0.331983	0.47	0.262	Epithelial_cluster4	KIF22
FIBP	0	0.331909	0.735	0.573	Epithelial_cluster4	ANAPC16
TTK	0	0.330926	0.507	0.35	Epithelial_cluster4	DMAC1
RPP25	0	0.330383	0.28	0.089	Epithelial_cluster4	DHTKD1
PPM1G	0	0.330277	0.18	0.016	Epithelial_cluster4	POC1A
MAD2L2	0	0.328814	0.301	0.151	Epithelial_cluster4	LY6K
ILF3	0	0.328765	0.126	0.005	Epithelial_cluster4	PIF1
PLSCR11	0	0.328402	0.169	0.004	Epithelial_cluster4	ESCO2
SUPT16H	0	0.327856	0.211	0.101	Epithelial_cluster4	SDR16C5
CHPT1	0	0.327446	0.645	0.504	Epithelial_cluster4	RTRAF
UQCR101	0	0.327224	0.171	0.024	Epithelial_cluster4	CEP152
CDC25C	0	0.327148	0.288	0.148	Epithelial_cluster4	CTSC
RPA2	0	0.326843	0.616	0.45	Epithelial_cluster4	UBE2D2
MRPS6	0	0.326737	0.377	0.219	Epithelial_cluster4	FAM50A
TRA2B	0	0.326688	0.16	0.005	Epithelial_cluster4	KIF14
RPA1	0	0.326561	0.488	0.324	Epithelial_cluster4	HNRNPH3
PARP1	0	0.326334	0.382	0.24	Epithelial_cluster4	PFN2
NPW1	0	0.326288	0.188	0.023	Epithelial_cluster4	FANCD2
CISD2	0	0.326221	0.21	0.042	Epithelial_cluster4	ZWILCH
APOLD1	0	0.325727	0.555	0.383	Epithelial_cluster4	RBBP4
NELFE	0	0.325505	0.517	0.343	Epithelial_cluster4	MRPL12
RBM42	0	0.325447	0.378	0.236	Epithelial_cluster4	PLGRKT
PRPF38A	0	0.324372	0.242	0.079	Epithelial_cluster4	FAM111A
VMA21	0	0.324143	0.588	0.423	Epithelial_cluster4	TBCB
PIGX	0	0.3235	0.177	0.02	Epithelial_cluster4	CDC6
TUBA4A1	0	0.323405	0.352	0.186	Epithelial_cluster4	HTATSF1
THOC7	0	0.322868	0.318	0.162	Epithelial_cluster4	MCUB
TCTEX1D2	0	0.322847	0.465	0.278	Epithelial_cluster4	MRPL11
SRSF71	0	0.322768	0.225	0.081	Epithelial_cluster4	HES6
POLE4	0	0.32268	0.403	0.223	Epithelial_cluster4	RAB8A
GLO1	0	0.322423	0.273	0.13	Epithelial_cluster4	UBL4A
SMARCB1	0	0.322107	0.204	0.029	Epithelial_cluster4	NCAPD2
NENF	0	0.321544	0.492	0.337	Epithelial_cluster4	RBM17
RAD1	0	0.320501	0.155	0.022	Epithelial_cluster4	E2F1
SNRNP40	0	0.320467	0.238	0.091	Epithelial_cluster4	MCM4
SKA1	0	0.319923	0.432	0.257	Epithelial_cluster4	TPRKB
NDUFV1	0	0.319238	0.122	0.038	Epithelial_cluster4	FGFBP2
DGCR6L	0	0.319168	0.482	0.313	Epithelial_cluster4	RCN2
SHCBP1	0	0.318777	0.561	0.393	Epithelial_cluster4	MRPS16
NXT1	0	0.318656	0.59	0.419	Epithelial_cluster4	BTF3L4
MCUR1	0	0.318461	0.426	0.262	Epithelial_cluster4	GLRX5
DHCR7	0	0.318409	0.663	0.503	Epithelial_cluster4	SEC11A
SMARCA4	0	0.318253	0.426	0.266	Epithelial_cluster4	PAICS
PRPSAP1	0	0.317235	0.408	0.235	Epithelial_cluster4	PHF5A
LRRC42	0	0.317125	0.551	0.388	Epithelial_cluster4	PAFAH1B3
MCM5	0	0.314811	0.537	0.339	Epithelial_cluster4	CD99
CXCR4	0	0.313805	0.225	0.081	Epithelial_cluster4	NCAPH2
STX10	0	0.313712	0.54	0.37	Epithelial_cluster4	PHB2
BAZ1B	0	0.312735	0.362	0.201	Epithelial_cluster4	CYB5B
RTKN2	0	0.312352	0.338	0.175	Epithelial_cluster4	SLC2A4RG
ASRGL1	0	0.3121	0.227	0.059	Epithelial_cluster4	TTF2
LIG1	0	0.311512	0.162	0.003	Epithelial_cluster4	NCAPG
ITGAE	0	0.311313	0.347	0.18	Epithelial_cluster4	DESI2
CCNF	0	0.310717	0.172	0.008	Epithelial_cluster4	ARHGAP11A
REEP4	0	0.310709	0.444	0.269	Epithelial_cluster4	C1orf35
ARHGEF39	0	0.309478	0.485	0.326	Epithelial_cluster4	MRPL4
DPM1	0	0.30886	0.468	0.313	Epithelial_cluster4	SRSF4
GINS4	0	0.308827	0.569	0.396	Epithelial_cluster4	HACD3
UPF3A	0	0.308405	0.319	0.154	Epithelial_cluster4	NR2C2AP
PDCD7	0	0.308133	0.258	0.115	Epithelial_cluster4	GOT1
LSM6	0	0.307794	0.498	0.321	Epithelial_cluster4	POP7
TAF12	0	0.307238	0.16	0.014	Epithelial_cluster4	DTL
ACOT7	0	0.306702	0.202	0.033	Epithelial_cluster4	CENPL
HDAC1	0	0.30608	0.402	0.251	Epithelial_cluster4	CDC123
BCL11A	0	0.305674	0.234	0.071	Epithelial_cluster4	LMNB2
RPN1	0	0.304944	0.548	0.386	Epithelial_cluster4	HNRNPR
NUDT21	0	0.304753	0.184	0.025	Epithelial_cluster4	DSCC1
FANCA	0	0.304349	0.383	0.217	Epithelial_cluster4	BRIX1
TM7SF3	0	0.304307	0.545	0.371	Epithelial_cluster4	APH1A
NDE1	0	0.304253	0.231	0.072	Epithelial_cluster4	POLD3
ATG3	0	0.304162	0.459	0.286	Epithelial_cluster4	BABAM1
AARD	0	0.303594	0.656	0.489	Epithelial_cluster4	POLR2J
HMGXB4	0	0.303526	0.442	0.275	Epithelial_cluster4	AKR7A2
SKA3	0	0.303197	0.46	0.283	Epithelial_cluster4	ADI1
PPIF	0	0.30294	0.199	0.038	Epithelial_cluster4	CHEK1
CHAF1A	0	0.302056	0.323	0.185	Epithelial_cluster4	UBAC2
MAPK13	0	0.301855	0.252	0.133	Epithelial_cluster4	TAP1
CDCA2	0	0.30166	0.679	0.539	Epithelial_cluster4	PRDX6
MRPL55	0	0.301379	0.443	0.291	Epithelial_cluster4	GPAA1
MLF1	0	0.301334	0.116	0.006	Epithelial_cluster4	NMU
CKAP2L	0	0.301091	0.473	0.309	Epithelial_cluster4	PSMG2
SFN1	0	0.300951	0.251	0.077	Epithelial_cluster4	LRRCC1
TFRC	0	0.300049	0.392	0.223	Epithelial_cluster4	POLR3K
BRI3BP	0	0.300027	0.826	0.71	Epithelial_cluster4	TMEM258
NCAPD3	0	0.299401	0.203	0.047	Epithelial_cluster4	C9orf40
UPF3B	0	0.299134	0.729	0.579	Epithelial_cluster4	C12orf57
EEF1AKMT2	0	0.298755	0.567	0.41	Epithelial_cluster4	VPS29
CHCHD7	0	0.29854	0.492	0.314	Epithelial_cluster4	POLR2G
RUNX3	0	0.298481	0.317	0.132	Epithelial_cluster4	NUDT8
PRADC1	0	0.298417	0.236	0.09	Epithelial_cluster4	SRD5A1
SNX5	0	0.298372	0.122	0.03	Epithelial_cluster4	NOV
TFAM	0	0.297866	0.154	0.004	Epithelial_cluster4	KNL1
ARMC1	0	0.297542	0.775	0.642	Epithelial_cluster4	NEDD8
NUP37	0	0.297513	0.634	0.436	Epithelial_cluster4	YWHAH
FANCL	0	0.29748	0.607	0.441	Epithelial_cluster4	ACP1
LMO7	0	0.29721	0.343	0.168	Epithelial_cluster4	DNASE2
HIST1H1D	0	0.29693	0.523	0.364	Epithelial_cluster4	MRPS15
WBP11	0	0.296093	0.415	0.249	Epithelial_cluster4	CDK2AP2
NEURL1B	0	0.296013	0.466	0.303	Epithelial_cluster4	MTCH2
MNS1	0	0.295388	0.486	0.323	Epithelial_cluster4	SDF2L1
HMCES	0	0.295109	0.501	0.323	Epithelial_cluster4	ANP32A
TRIM291	0	0.294846	0.302	0.156	Epithelial_cluster4	MYO10
HAUS8	0	0.294289	0.278	0.118	Epithelial_cluster4	RNASEH2B
MINOS1	0	0.294119	0.267	0.123	Epithelial_cluster4	ING2
EIF4A3	0	0.293958	0.359	0.194	Epithelial_cluster4	EXOSC3
PEF1	0	0.293465	0.431	0.259	Epithelial_cluster4	CCDC167
PYCR1	0	0.293392	0.29	0.154	Epithelial_cluster4	GCHFR
FXYD51	0	0.292874	0.373	0.193	Epithelial_cluster4	IMMP1L
H3F3B	0	0.291823	0.146	0.044	Epithelial_cluster4	TPST1
MRPL18	0	0.291174	0.354	0.201	Epithelial_cluster4	CEBPG
HOMER3	0	0.29098	0.41	0.248	Epithelial_cluster4	PMF1
DPY30	0	0.290965	0.292	0.159	Epithelial_cluster4	IRAK1
HSD17B10	0	0.289687	0.446	0.287	Epithelial_cluster4	FIBP
PGK1	0	0.289631	0.162	0.005	Epithelial_cluster4	TTK
GSTO1	0	0.289452	0.226	0.095	Epithelial_cluster4	RPP25
NDUFB7	0	0.289122	0.502	0.345	Epithelial_cluster4	PPM1G
ATP5MC1	0	0.289043	0.301	0.163	Epithelial_cluster4	MAD2L2
MRPL36	0	0.28871	0.49	0.314	Epithelial_cluster4	ILF3
MFGE81	0	0.288419	0.316	0.185	Epithelial_cluster4	PLSCR1
PERP1	0	0.288376	0.383	0.228	Epithelial_cluster4	SUPT16H
WDR45B	0	0.288235	0.47	0.303	Epithelial_cluster4	CHPT1
SDHC	0	0.288158	0.852	0.733	Epithelial_cluster4	UQCR10
KRT171	0	0.286842	0.135	0.003	Epithelial_cluster4	CDC25C
UBE2L3	0	0.286482	0.306	0.143	Epithelial_cluster4	RPA2
IDI1	0	0.286388	0.492	0.328	Epithelial_cluster4	MRPS6
ARGLU1	0	0.285503	0.624	0.45	Epithelial_cluster4	TRA2B
RAC1	0	0.285329	0.292	0.133	Epithelial_cluster4	RPA1
POLR2F	0	0.284463	0.55	0.393	Epithelial_cluster4	PARP1
COPE	0	0.282754	0.206	0.089	Epithelial_cluster4	NPW
FUS	0	0.282594	0.424	0.266	Epithelial_cluster4	CISD2
ADRM1	0	0.282438	0.132	0.022	Epithelial_cluster4	APOLD1
GIPC11	0	0.282426	0.44	0.285	Epithelial_cluster4	NELFE
XRCC61	0	0.281952	0.378	0.228	Epithelial_cluster4	RBM42
HNRNPF	0	0.281815	0.38	0.221	Epithelial_cluster4	PRPF38A
ETFB	0	0.28093	0.378	0.215	Epithelial_cluster4	VMA21
DDX46	0	0.280852	0.33	0.171	Epithelial_cluster4	PIGX
CALU	0	0.280386	0.365	0.217	Epithelial_cluster4	TUBA4A
COX7B	0	0.280188	0.502	0.345	Epithelial_cluster4	THOC7
MPST	0	0.279962	0.325	0.182	Epithelial_cluster4	TCTEX1D2
COX17	0	0.279718	0.651	0.495	Epithelial_cluster4	SRSF7
MRPL14	0	0.279018	0.495	0.328	Epithelial_cluster4	POLE4
SOD1	0	0.278863	0.531	0.37	Epithelial_cluster4	GLO1
SRRM1	0	0.278327	0.418	0.266	Epithelial_cluster4	SMARCB1
SET	0	0.276825	0.669	0.51	Epithelial_cluster4	NENF
SERF2	0	0.276315	0.283	0.122	Epithelial_cluster4	RAD1
CBR11	0	0.275121	0.374	0.215	Epithelial_cluster4	SNRNP40
HLA-DRA	0	0.274865	0.141	0.003	Epithelial_cluster4	SKA1
PSMB3	0	0.274795	0.439	0.278	Epithelial_cluster4	NDUFV1
PSMD71	0	0.274481	0.385	0.227	Epithelial_cluster4	DGCR6L
ATP5PO	0	0.273607	0.145	0.005	Epithelial_cluster4	SHCBP1
RGS10	0	0.273536	0.387	0.233	Epithelial_cluster4	NXT1
HMG20B	0	0.27268	0.401	0.24	Epithelial_cluster4	MCUR1
LMO4	0	0.272539	0.337	0.189	Epithelial_cluster4	DHCR7
SNRPE	0	0.272483	0.499	0.34	Epithelial_cluster4	SMARCA4
NDUFB11	0	0.272479	0.316	0.172	Epithelial_cluster4	PRPSAP1
SPCS2	0	0.271462	0.265	0.135	Epithelial_cluster4	LRRC42
NDUFB9	0	0.271333	0.181	0.057	Epithelial_cluster4	MCM5
VDAC1	0	0.271157	0.26	0.104	Epithelial_cluster4	CXCR4
PSMA5	0	0.270748	0.357	0.201	Epithelial_cluster4	STX10
GNAS1	0	0.269965	0.35	0.198	Epithelial_cluster4	BAZ1B
GNG5	0	0.269661	0.174	0.028	Epithelial_cluster4	RTKN2
ARPC1A	0	0.269346	0.193	0.066	Epithelial_cluster4	ASRGL1
TPM3	0	0.268947	0.17	0.038	Epithelial_cluster4	LIG1
PPP1CC	0	0.268457	0.349	0.182	Epithelial_cluster4	ITGAE
CNBP	0	0.267926	0.164	0.027	Epithelial_cluster4	CCNF
CD74	0	0.267878	0.175	0.048	Epithelial_cluster4	REEP4
EIF1AX1	0	0.267219	0.139	0.008	Epithelial_cluster4	ARHGEF39
LITAF1	0	0.266949	0.435	0.282	Epithelial_cluster4	DPM1
TTYH11	0	0.266943	0.149	0.022	Epithelial_cluster4	GINS4
PSMC3	0	0.264971	0.478	0.312	Epithelial_cluster4	UPF3A
SFPQ	0	0.264453	0.249	0.127	Epithelial_cluster4	PDCD7
PSMB8	0	0.264278	0.381	0.238	Epithelial_cluster4	LSM6
CRABP2	0	0.263805	0.354	0.197	Epithelial_cluster4	TAF12
ATP5F1C	0	0.263508	0.215	0.074	Epithelial_cluster4	ACOT7
SRP9	0	0.263399	0.337	0.191	Epithelial_cluster4	HDAC1
MDH2	0	0.26321	0.195	0.079	Epithelial_cluster4	BCL11A
SEC61G	0	0.262588	0.5	0.339	Epithelial_cluster4	RPN1
ID31	0	0.261974	0.365	0.21	Epithelial_cluster4	NUDT21
HES11	0	0.26153	0.158	0.025	Epithelial_cluster4	FANCA
CCT81	0	0.261445	0.239	0.105	Epithelial_cluster4	TM7SF3
UQCC2	0	0.261422	0.202	0.07	Epithelial_cluster4	NDE1
CYBA	0	0.261412	0.371	0.216	Epithelial_cluster4	ATG3
NAA38	0	0.261178	0.341	0.191	Epithelial_cluster4	AARD
CKB	0	0.260391	0.362	0.207	Epithelial_cluster4	HMGXB4
BLOC1S1	0	0.259986	0.151	0.006	Epithelial_cluster4	SKA3
SELENOS	0	0.2595	0.369	0.212	Epithelial_cluster4	PPIF
HLA-A1	0	0.259416	0.177	0.047	Epithelial_cluster4	CHAF1A
NAP1L11	0	0.259366	0.325	0.17	Epithelial_cluster4	MAPK13
GABRP1	0	0.258038	0.147	0.006	Epithelial_cluster4	CDCA2
NME1	0	0.257895	0.61	0.443	Epithelial_cluster4	MRPL55
NCL1	0	0.256982	0.307	0.177	Epithelial_cluster4	MLF1
SOX91	0	0.256929	0.145	0.003	Epithelial_cluster4	CKAP2L
B2M	0	0.256726	0.449	0.255	Epithelial_cluster4	SFN
IGFBP71	0	0.256692	0.35	0.204	Epithelial_cluster4	TFRC
CEBPB1	0	0.256137	0.226	0.084	Epithelial_cluster4	BRI3BP
SRSF9	0	0.25596	0.19	0.053	Epithelial_cluster4	NCAPD3
ATP5F1B	0	0.255246	0.307	0.155	Epithelial_cluster4	UPF3B
CALM1	0	0.255105	0.244	0.102	Epithelial_cluster4	EEF1AKMT2
RPS201	0	0.254601	0.322	0.179	Epithelial_cluster4	CHCHD7
HLA-B1	0	0.254599	0.15	0.04	Epithelial_cluster4	RUNX3
MTDH	0	0.254456	0.226	0.086	Epithelial_cluster4	PRADC1
IER2	0	0.254287	0.362	0.219	Epithelial_cluster4	SNX5
APOE1	0	0.254254	0.394	0.243	Epithelial_cluster4	TFAM
CRYAB1	0	0.254105	0.325	0.171	Epithelial_cluster4	ARMC1
DMKN1	0	0.253975	0.26	0.104	Epithelial_cluster4	NUP37
HIST1H1C1	0	0.25363	0.214	0.08	Epithelial_cluster4	FANCL
YBX31	0	0.253548	0.225	0.088	Epithelial_cluster4	LMO7
B4GALT1	0	0.253188	0.121	0.019	Epithelial_cluster4	HIST1H1D
TMEM176A	0	0.252962	0.385	0.231	Epithelial_cluster4	WBP11
MIF1	0	0.252522	0.122	0.008	Epithelial_cluster4	NEURL1B
ANXA21	0	0.252326	0.117	0.016	Epithelial_cluster4	MNS1
KRT10	0	0.252215	0.25	0.113	Epithelial_cluster4	HMCES
CISD31	0	0.251292	0.185	0.084	Epithelial_cluster4	TRIM29
IFITM1	0	0.251057	0.176	0.037	Epithelial_cluster4	HAUS8
