# Supplementary material for: Significance of SUMOylation in breast cancer progression: a comprehensive investigation using single-cell analysis and bioinformatics
Source: Front Immunol. 2025 Nov 20;16:1675874. doi: 10.3389/fimmu.2025.1675874 (PMC12676025; doi:10.3389/fimmu.2025.1675874)
Supplement: Supplementary file 16 [file Table10.xlsx]

## Sheet: TableS10
	ONTOLOGY	ID	Description	GeneRatio	BgRatio	pvalue	p.adjust	qvalue	geneID	Count
GO:0007059	BP	GO:0007059	chromosome segregation	89/772	346/18723	5.89647765895116e-46	2.65223565099623e-42	2.31266060602653e-42	UBE2C/PTTG1/CENPF/BIRC5/TOP2A/NUSAP1/SMC4/CDC20/ZWINT/CENPW/MKI67/CCNB1/SLC25A5/MAD2L1/RAD21/SPC25/PRC1/AURKB/CDCA8/SMC2/NUF2/CENPN/FAM83D/SKA2/NDC80/CENPX/PLK1/BUB3/NEK2/ECT2/ANAPC11/MIS18A/KIF23/RACGAP1/RAN/SGO1/FEN1/CDCA5/CENPE/KIF2C/TACC3/DLGAP5/CENPH/SMC1A/BANF1/KIFC1/TRIP13/FBXO5/TUBG1/SPC24/CENPK/SGO2/KNSTRN/HJURP/RMI2/CDT1/SMC3/KIF4A/NAA10/CCNE2/UBE2I/RAD51C/PSRC1/NCAPG2/OIP5/KIF22/ESCO2/…	89
GO:0140014	BP	GO:0140014	mitotic nuclear division	74/772	287/18723	2.49516608352624e-38	5.61162852185052e-35	4.89315201432567e-35	UBE2C/PTTG1/CENPF/UBE2S/NUSAP1/SMC4/CDC20/ZWINT/MKI67/TPX2/RANBP1/CCNB1/MAD2L1/RAD21/AURKA/MYBL2/PRC1/AURKB/MZT1/CDCA8/SMC2/NUF2/NDC80/PLK1/BUB3/NEK2/KIF20B/ANLN/PKMYT1/ANAPC11/KIF23/RACGAP1/RAN/SGO1/CDCA5/CENPE/KIF2C/TACC3/DLGAP5/SMC1A/KIFC1/TRIP13/FBXO5/TUBG1/CENPK/SGO2/KNSTRN/CDT1/SMC3/KIF4A/NAA10/KIF11/UBE2I/CHEK2/PSRC1/NCAPG2/KIF22/KIF14/ZWILCH/CDC6/NCAPD2/NCAPH2/PHB2/NCAPG/DSCC1/CHEK1/PSMG2…	74
GO:0000280	BP	GO:0000280	nuclear division	90/772	439/18723	7.4118511794528e-38	1.11128355350596e-34	9.6900201735583e-35	UBE2C/PTTG1/CENPF/TOP2A/UBE2S/NUSAP1/CKS2/SMC4/CDC20/ZWINT/MKI67/TPX2/CCNB2/RANBP1/CCNB1/MAD2L1/RAD21/AURKA/MYBL2/PRC1/AURKB/MZT1/CDCA8/SMC2/ASPM/NUF2/NDC80/CENPX/RAD51AP1/PLK1/BUB3/NEK2/KIF20B/ANLN/PKMYT1/ANAPC11/KIF23/CALR/RACGAP1/RAN/SGO1/MND1/CDCA5/CENPE/KIF2C/TACC3/DLGAP5/SMC1A/KIFC1/TRIP13/FBXO5/TUBG1/CENPK/SGO2/KNSTRN/CDT1/SMC3/KIF4A/NAA10/KIF11/UBB/CCNE2/CDC25B/UBE2I/RAD51C/CHEK2/PSRC1/NC…	90
GO:0000819	BP	GO:0000819	sister chromatid segregation	62/772	202/18723	4.43418173455081e-37	4.98623736050239e-34	4.34783187972009e-34	UBE2C/PTTG1/CENPF/TOP2A/NUSAP1/SMC4/CDC20/ZWINT/CCNB1/MAD2L1/RAD21/PRC1/AURKB/CDCA8/SMC2/NUF2/NDC80/PLK1/BUB3/NEK2/ANAPC11/KIF23/RACGAP1/RAN/SGO1/FEN1/CDCA5/CENPE/KIF2C/TACC3/DLGAP5/SMC1A/KIFC1/TRIP13/FBXO5/TUBG1/CENPK/SGO2/KNSTRN/RMI2/CDT1/SMC3/KIF4A/NAA10/RAD51C/PSRC1/NCAPG2/KIF22/ESCO2/KIF14/ZWILCH/CDC6/NCAPD2/NCAPH2/PHB2/NCAPG/DSCC1/PSMG2/TTK/MAD2L2/NCAPD3/SFPQ	62
GO:0048285	BP	GO:0048285	organelle fission	91/772	488/18723	7.83070301063168e-35	7.04450042836426e-32	6.14256829844497e-32	UBE2C/PTTG1/CENPF/TOP2A/UBE2S/NUSAP1/CKS2/SMC4/CDC20/ZWINT/MKI67/TPX2/CCNB2/RANBP1/CCNB1/MAD2L1/RAD21/AURKA/MYBL2/PRC1/AURKB/MZT1/CDCA8/SMC2/ASPM/NUF2/NDC80/CENPX/RAD51AP1/PLK1/BUB3/NEK2/KIF20B/ANLN/PKMYT1/ANAPC11/KIF23/CALR/RACGAP1/RAN/SGO1/MND1/CDCA5/CENPE/KIF2C/TACC3/DLGAP5/SMC1A/KIFC1/TRIP13/FBXO5/TUBG1/CENPK/SGO2/KNSTRN/CDT1/SMC3/KIF4A/NAA10/KIF11/RALA/UBB/CCNE2/CDC25B/UBE2I/RAD51C/CHEK2/PSR…	91
GO:0000070	BP	GO:0000070	mitotic sister chromatid segregation	55/772	168/18723	1.19105497314702e-34	8.92894211535882e-32	7.78573829815052e-32	UBE2C/PTTG1/CENPF/NUSAP1/SMC4/CDC20/ZWINT/CCNB1/MAD2L1/RAD21/PRC1/AURKB/CDCA8/SMC2/NUF2/NDC80/PLK1/BUB3/NEK2/ANAPC11/KIF23/RACGAP1/RAN/SGO1/CDCA5/CENPE/KIF2C/TACC3/DLGAP5/SMC1A/KIFC1/TRIP13/FBXO5/TUBG1/CENPK/SGO2/KNSTRN/CDT1/SMC3/KIF4A/NAA10/PSRC1/NCAPG2/KIF22/KIF14/ZWILCH/CDC6/NCAPD2/NCAPH2/NCAPG/DSCC1/PSMG2/TTK/MAD2L2/NCAPD3	55
GO:0098813	BP	GO:0098813	nuclear chromosome segregation	68/772	281/18723	2.09573422253171e-33	1.34665893327823e-30	1.17424146062453e-30	UBE2C/PTTG1/CENPF/TOP2A/NUSAP1/SMC4/CDC20/ZWINT/CCNB1/MAD2L1/RAD21/PRC1/AURKB/CDCA8/SMC2/NUF2/FAM83D/NDC80/CENPX/PLK1/BUB3/NEK2/ECT2/ANAPC11/KIF23/RACGAP1/RAN/SGO1/FEN1/CDCA5/CENPE/KIF2C/TACC3/DLGAP5/SMC1A/KIFC1/TRIP13/FBXO5/TUBG1/CENPK/SGO2/KNSTRN/RMI2/CDT1/SMC3/KIF4A/NAA10/CCNE2/RAD51C/PSRC1/NCAPG2/KIF22/ESCO2/KIF14/FANCD2/ZWILCH/CDC6/NCAPD2/NCAPH2/PHB2/NCAPG/DSCC1/PSMG2/KNL1/TTK/MAD2L2/NCAPD3/…	68
GO:0006260	BP	GO:0006260	DNA replication	58/772	260/18723	1.25474113055596e-26	7.05478200655091e-24	6.1515334900678e-24	PCLAF/CDK1/DUT/NUCKS1/RRM2/PCNA/RPA3/MCM7/NASP/CCNA2/ORC6/CENPX/CACYBP/MCM3/GMNN/RBBP7/PTMS/FEN1/GINS2/RFC4/RFC3/ALYREF/STOML2/RRM1/FBXO5/POLD2/DBF4/RFC2/RMI2/CDT1/SMC3/CDC45/SSRP1/CCNE2/POLE3/MCM10/FAM111B/PIF1/ESCO2/RBBP4/FAM111A/CDC6/MCM4/DTL/DSCC1/POLD3/CHEK1/SUPT16H/RPA2/RPA1/MCM5/LIG1/GINS4/CHAF1A/RAC1/SET/ID3/NAP1L1	58
GO:0044772	BP	GO:0044772	mitotic cell cycle phase transition	68/772	424/18723	2.89086987210615e-22	1.44479252052594e-19	1.25981066005468e-19	UBE2C/CENPF/UBE2S/CDK1/CKS2/CDKN3/ZWINT/CCNB2/CCNB1/CDKN2A/MAD2L1/RAD21/AURKA/AURKB/GTSE1/TFDP1/EZH2/CDKN2C/NASP/CCNA2/CLSPN/CALM2/CDKN2D/NDC80/PLK1/BUB3/ANLN/PKMYT1/ANAPC11/MELK/IQGAP3/PSME2/FOXM1/CDCA5/CENPE/TACC3/DLGAP5/CALM3/TRIP13/FBXO5/DBF4/EIF4EBP1/CDK4/CDT1/PRKDC/BRD7/CCNE2/CDC25B/RAD51C/CHEK2/KHDRBS1/KIF14/ZWILCH/CDC6/E2F1/PHB2/DTL/BABAM1/CHEK1/PSMG2/CDK2AP2/RNASEH2B/TTK/MAD2L2/CDC25C/RP…	68
GO:1902850	BP	GO:1902850	microtubule cytoskeleton organization involved in mitosis	35/772	147/18723	1.7039410173896e-17	7.43938963187322e-15	6.48689845038956e-15	STMN1/NUSAP1/CDC20/TPX2/CCNB1/MAD2L1/SPC25/AURKA/MYBL2/PRC1/AURKB/MZT1/NUF2/CENPA/NDC80/PLK1/NEK2/KIF23/RACGAP1/RAN/CENPE/TACC3/DLGAP5/GPSM2/CENPH/SMC1A/KIFC1/TUBG1/SMC3/KIF4A/KIF11/CHEK2/PSRC1/TTK/NDE1	35
GO:0007051	BP	GO:0007051	spindle organization	39/772	184/18723	1.81932605492675e-17	7.43938963187322e-15	6.48689845038956e-15	STMN1/TUBB/CDC20/TPX2/CCNB2/CCNB1/SPC25/AURKA/MYBL2/PRC1/AURKB/MZT1/ASPM/NUF2/NDC80/SAC3D1/PLK1/NEK2/KIF23/RACGAP1/RAN/CENPE/TACC3/DLGAP5/GPSM2/CENPH/SMC1A/KIFC1/FBXO5/TUBG1/KNSTRN/HAUS1/SMC3/KIF4A/KIF11/CHEK2/PSRC1/TTK/HAUS8	39
GO:0051983	BP	GO:0051983	regulation of chromosome segregation	28/772	91/18723	1.98534909597919e-17	7.44175019476201e-15	6.48895678212147e-15	UBE2C/PTTG1/CENPF/ZWINT/MKI67/CCNB1/MAD2L1/RAD21/AURKB/NDC80/PLK1/BUB3/ANAPC11/CENPE/KIF2C/TACC3/DLGAP5/TRIP13/FBXO5/RMI2/CDT1/ZWILCH/CDC6/PSMG2/TTK/MAD2L2/PLSCR1/CDCA2	28
GO:0033044	BP	GO:0033044	regulation of chromosome organization	39/772	187/18723	3.27729169792974e-17	1.13394292748369e-14	9.88760232104146e-15	UBE2C/PTTG1/CENPF/TOP2A/ZWINT/CCNB1/MAD2L1/RAD21/AURKB/DNMT1/HNRNPA2B1/NDC80/PLK1/BUB3/NEK2/ANAPC11/CCT5/FEN1/CDCA5/CENPE/TACC3/DLGAP5/TRIP13/FBXO5/HNRNPD/CCT6A/RMI2/CDT1/DKC1/NAA10/PIF1/ZWILCH/CDC6/PSMG2/TTK/MAD2L2/PARP1/SFPQ/CCT8	39
GO:0051306	BP	GO:0051306	mitotic sister chromatid separation	24/772	67/18723	7.45424879302561e-17	2.15133287437999e-14	1.8758901710561e-14	UBE2C/PTTG1/CENPF/ZWINT/CCNB1/MAD2L1/RAD21/AURKB/NDC80/PLK1/BUB3/ANAPC11/CENPE/TACC3/DLGAP5/TRIP13/FBXO5/CDT1/ZWILCH/CDC6/NCAPH2/PSMG2/TTK/MAD2L2	24
GO:0000377	BP	GO:0000377	RNA splicing, via transesterification reactions with bulged adenosine as nucleophile	51/772	320/18723	7.65258470210756e-17	2.15133287437999e-14	1.8758901710561e-14	LSM5/SNRPG/LSM4/PSIP1/SNRPD1/HNRNPA2B1/SNRPA1/LSM2/DDX39A/MAGOH/LSM3/HNRNPA3/SNRPD3/RBM8A/SNRPF/ALYREF/RALY/SRSF3/SNRNP25/TXNL4A/RNPS1/SRSF2/MAGOHB/SNRPB/PPIH/RSRC1/SNRPC/KHDRBS1/SRSF10/HNRNPH3/HTATSF1/RBM17/PHF5A/SRSF4/HNRNPR/PRDX6/TRA2B/RBM42/PRPF38A/SRSF7/SNRNP40/LSM6/WBP11/EIF4A3/HNRNPF/DDX46/SRRM1/SNRPE/SFPQ/NCL/SRSF9	51
GO:0000398	BP	GO:0000398	mRNA splicing, via spliceosome	51/772	320/18723	7.65258470210756e-17	2.15133287437999e-14	1.8758901710561e-14	LSM5/SNRPG/LSM4/PSIP1/SNRPD1/HNRNPA2B1/SNRPA1/LSM2/DDX39A/MAGOH/LSM3/HNRNPA3/SNRPD3/RBM8A/SNRPF/ALYREF/RALY/SRSF3/SNRNP25/TXNL4A/RNPS1/SRSF2/MAGOHB/SNRPB/PPIH/RSRC1/SNRPC/KHDRBS1/SRSF10/HNRNPH3/HTATSF1/RBM17/PHF5A/SRSF4/HNRNPR/PRDX6/TRA2B/RBM42/PRPF38A/SRSF7/SNRNP40/LSM6/WBP11/EIF4A3/HNRNPF/DDX46/SRRM1/SNRPE/SFPQ/NCL/SRSF9	51
GO:0007052	BP	GO:0007052	mitotic spindle organization	31/772	120/18723	9.92096872184437e-17	2.62497160652094e-14	2.28888727291592e-14	STMN1/CDC20/TPX2/CCNB1/SPC25/AURKA/MYBL2/PRC1/AURKB/MZT1/NUF2/NDC80/PLK1/NEK2/KIF23/RACGAP1/RAN/CENPE/TACC3/DLGAP5/GPSM2/CENPH/SMC1A/KIFC1/TUBG1/SMC3/KIF4A/KIF11/CHEK2/PSRC1/TTK	31
GO:0000375	BP	GO:0000375	RNA splicing, via transesterification reactions	51/772	324/18723	1.30361001986128e-16	3.25757659407559e-14	2.84049762222406e-14	LSM5/SNRPG/LSM4/PSIP1/SNRPD1/HNRNPA2B1/SNRPA1/LSM2/DDX39A/MAGOH/LSM3/HNRNPA3/SNRPD3/RBM8A/SNRPF/ALYREF/RALY/SRSF3/SNRNP25/TXNL4A/RNPS1/SRSF2/MAGOHB/SNRPB/PPIH/RSRC1/SNRPC/KHDRBS1/SRSF10/HNRNPH3/HTATSF1/RBM17/PHF5A/SRSF4/HNRNPR/PRDX6/TRA2B/RBM42/PRPF38A/SRSF7/SNRNP40/LSM6/WBP11/EIF4A3/HNRNPF/DDX46/SRRM1/SNRPE/SFPQ/NCL/SRSF9	51
GO:0010965	BP	GO:0010965	regulation of mitotic sister chromatid separation	23/772	65/18723	4.52102990538938e-16	1.07029434286534e-13	9.33260799306416e-14	UBE2C/PTTG1/CENPF/ZWINT/CCNB1/MAD2L1/RAD21/AURKB/NDC80/PLK1/BUB3/ANAPC11/CENPE/TACC3/DLGAP5/TRIP13/FBXO5/CDT1/ZWILCH/CDC6/PSMG2/TTK/MAD2L2	23
GO:0033045	BP	GO:0033045	regulation of sister chromatid segregation	24/772	72/18723	5.00868299605844e-16	1.0728121960129e-13	9.35456282872869e-14	UBE2C/PTTG1/CENPF/ZWINT/CCNB1/MAD2L1/RAD21/AURKB/NDC80/PLK1/BUB3/ANAPC11/CENPE/TACC3/DLGAP5/TRIP13/FBXO5/RMI2/CDT1/ZWILCH/CDC6/PSMG2/TTK/MAD2L2	24
GO:1905818	BP	GO:1905818	regulation of chromosome separation	24/772	72/18723	5.00868299605844e-16	1.0728121960129e-13	9.35456282872869e-14	UBE2C/PTTG1/CENPF/ZWINT/CCNB1/MAD2L1/RAD21/AURKB/NDC80/PLK1/BUB3/ANAPC11/CENPE/TACC3/DLGAP5/TRIP13/FBXO5/CDT1/ZWILCH/CDC6/PSMG2/TTK/MAD2L2/PLSCR1	24
GO:0008380	BP	GO:0008380	RNA splicing	59/772	434/18723	5.53442779079458e-16	1.13153891831791e-13	9.8666401667467e-14	LSM5/SNRPG/LSM4/PSIP1/SNRPD1/HNRNPA2B1/SNRPA1/LSM2/DDX39A/MAGOH/LSM3/YBX1/HNRNPA3/SNRPD3/RBM8A/SNRPF/TSEN34/ALYREF/RALY/SRSF3/SNRNP25/TXNL4A/RNPS1/SRSF2/MAGOHB/SNRPB/PPIH/RSRC1/SNRPC/KHDRBS1/SRSF10/RTRAF/FAM50A/HNRNPH3/HTATSF1/RBM17/PHF5A/TTF2/SRSF4/HNRNPR/PRDX6/TRA2B/RBM42/PRPF38A/THOC7/SRSF7/SNRNP40/PDCD7/LSM6/WBP11/EIF4A3/FUS/HNRNPF/DDX46/SRRM1/SNRPE/SFPQ/NCL/SRSF9	59
GO:0071103	BP	GO:0071103	DNA conformation change	47/772	290/18723	6.63020991441094e-16	1.29663844326176e-13	1.13062526961534e-13	HMGB2/TOP2A/CDK1/NUSAP1/HMGB1/SMC4/CENPW/CCNB1/ASF1B/HMGB3/ANP32B/SMC2/MCM7/NASP/HELLS/HNRNPA2B1/DNAJC9/PLK1/MCM3/MIS18A/RFC4/CDCA5/RFC3/BANF1/HP1BP3/RFC2/HJURP/NAA10/ITGB3BP/NCAPG2/HAT1/OIP5/PIF1/RBBP4/NCAPD2/MCM4/NCAPH2/NCAPG/DSCC1/RPA1/MCM5/CHAF1A/NCAPD3/XRCC6/SET/NAP1L1/SOX9	47
GO:0051304	BP	GO:0051304	chromosome separation	27/772	96/18723	9.37465283871014e-16	1.75696618618826e-13	1.53201563495763e-13	UBE2C/PTTG1/CENPF/TOP2A/ZWINT/CCNB1/MAD2L1/RAD21/AURKB/NDC80/CENPX/PLK1/BUB3/ANAPC11/CENPE/TACC3/DLGAP5/TRIP13/FBXO5/CDT1/ZWILCH/CDC6/NCAPH2/PSMG2/TTK/MAD2L2/PLSCR1	27
GO:0006119	BP	GO:0006119	oxidative phosphorylation	32/772	141/18723	1.82219279337469e-15	3.08242472376479e-13	2.68777106099731e-13	CDK1/CCNB1/UQCRH/NDUFA6/COX5A/CYC1/COX8A/STOML2/CYCS/NDUFS6/CHCHD2/NDUFS8/NDUFB1/NDUFB6/COX6B1/ATP5MF/ATP5PD/ATP5PB/ATP5MG/NDUFB5/ATP5PF/UQCR10/NDUFV1/PPIF/NDUFB7/SDHC/COX7B/ATP5PO/NDUFB9/ATP5F1C/UQCC2/ATP5F1B	32
GO:0007091	BP	GO:0007091	metaphase/anaphase transition of mitotic cell cycle	22/772	62/18723	1.84436169625188e-15	3.08242472376479e-13	2.68777106099731e-13	UBE2C/CENPF/ZWINT/CCNB1/MAD2L1/RAD21/AURKB/NDC80/PLK1/BUB3/ANAPC11/CENPE/TACC3/DLGAP5/TRIP13/FBXO5/CDT1/ZWILCH/CDC6/PSMG2/TTK/MAD2L2	22
GO:0009060	BP	GO:0009060	aerobic respiration	37/772	189/18723	1.85027717967206e-15	3.08242472376479e-13	2.68777106099731e-13	CDK1/CCNB1/IDH2/UQCRH/NDUFA6/MDH1/COX5A/CYC1/COX8A/STOML2/CYCS/NDUFS6/CHCHD2/NDUFS8/NDUFB1/NDUFB6/COX6B1/ATP5MF/ATP5PD/ATP5PB/ATP5MG/NDUFB5/ATP5PF/DHTKD1/UQCR10/NDUFV1/PPIF/NDUFB7/SDHC/COX7B/ATP5PO/NDUFB9/ATP5F1C/MDH2/UQCC2/BLOC1S1/ATP5F1B	37
GO:0046034	BP	GO:0046034	ATP metabolic process	45/772	277/18723	2.54909398599529e-15	4.09493741035958e-13	3.57064819241295e-13	CDK1/DDIT4/CCNB1/TPI1/GAPDH/UQCRH/ATP5IF1/ATP5MC3/PKM/NUDT5/NDUFA6/COX5A/CYC1/COX8A/PGAM1/STOML2/CYCS/NDUFS6/CHCHD2/AK2/NDUFS8/NDUFB1/NDUFB6/COX6B1/ATP5MF/ATP5PD/ATP5PB/ATP5MG/NDUFB5/ATP5PF/DHTKD1/UQCR10/PARP1/NDUFV1/PPIF/PGK1/NDUFB7/ATP5MC1/SDHC/COX7B/ATP5PO/NDUFB9/ATP5F1C/UQCC2/ATP5F1B	45
GO:1901987	BP	GO:1901987	regulation of cell cycle phase transition	54/772	390/18723	4.58934087639567e-15	7.11822595242336e-13	6.20685448473695e-13	UBE2C/CENPF/CDK1/ZWINT/CCNB1/MAD2L1/RAD21/AURKA/AURKB/GTSE1/TFDP1/EZH2/CLSPN/CDKN2D/FAM83D/NDC80/PLK1/BUB3/ANLN/ANAPC11/PSME2/CDCA5/CENPE/DLGAP5/TRIP13/FBXO5/RHNO1/DBF4/CDK4/CDT1/PRKDC/BRD7/CDC45/CDC25B/WDR76/RAD51C/CHEK2/KIF14/FANCD2/ZWILCH/CDC6/E2F1/PHB2/DTL/BABAM1/CHEK1/PSMG2/CDK2AP2/RNASEH2B/TTK/MAD2L2/CDC25C/RPA2/RAD1	54
GO:0044784	BP	GO:0044784	metaphase/anaphase transition of cell cycle	22/772	65/18723	5.80600737383483e-15	8.59362408882933e-13	7.49335221618452e-13	UBE2C/CENPF/ZWINT/CCNB1/MAD2L1/RAD21/AURKB/NDC80/PLK1/BUB3/ANAPC11/CENPE/TACC3/DLGAP5/TRIP13/FBXO5/CDT1/ZWILCH/CDC6/PSMG2/TTK/MAD2L2	22
GO:0007346	BP	GO:0007346	regulation of mitotic cell cycle	59/772	457/18723	5.92268445428433e-15	8.59362408882933e-13	7.49335221618452e-13	UBE2C/CKS1B/CENPF/CDK1/NUSAP1/CKS2/ZWINT/MKI67/CCNB1/MAD2L1/RAD21/AURKA/RPA3/AURKB/GTSE1/TFDP1/EZH2/CLSPN/NDC80/PLK1/BUB3/NEK2/KIF20B/ANLN/PKMYT1/ANAPC11/PSME2/BTG3/CDCA5/CENPE/DLGAP5/TRIP13/FBXO5/EIF4EBP1/CDK4/CDT1/PRKDC/BRD7/CDC25B/RAD51C/CHEK2/KIF14/FANCD2/ZWILCH/CDC6/E2F1/PHB2/DTL/BABAM1/CHEK1/PSMG2/CDK2AP2/RNASEH2B/TTK/MAD2L2/CDC25C/RPA2/CDCA2/HES1	59
GO:0051783	BP	GO:0051783	regulation of nuclear division	31/772	139/18723	8.44025196682491e-15	1.18638291708683e-12	1.03448614567071e-12	CENPF/NUSAP1/CDC20/ZWINT/MKI67/CCNB1/MAD2L1/RAD21/AURKA/AURKB/NDC80/RAD51AP1/PLK1/BUB3/NEK2/KIF20B/PKMYT1/ANAPC11/CALR/DLGAP5/TRIP13/FBXO5/CDT1/ZWILCH/CHEK1/PSMG2/TTK/MAD2L2/CDC25C/RAD1/CDCA2	31
GO:1901990	BP	GO:1901990	regulation of mitotic cell cycle phase transition	46/772	299/18723	1.01481890781257e-14	1.38322892343665e-12	1.20612926651025e-12	UBE2C/CENPF/CDK1/ZWINT/CCNB1/MAD2L1/RAD21/AURKA/AURKB/GTSE1/TFDP1/EZH2/CLSPN/NDC80/PLK1/BUB3/ANLN/ANAPC11/PSME2/CDCA5/CENPE/DLGAP5/TRIP13/FBXO5/CDK4/CDT1/PRKDC/BRD7/CDC25B/RAD51C/CHEK2/KIF14/ZWILCH/CDC6/E2F1/PHB2/DTL/BABAM1/CHEK1/PSMG2/CDK2AP2/RNASEH2B/TTK/MAD2L2/CDC25C/RPA2	46
GO:0030071	BP	GO:0030071	regulation of mitotic metaphase/anaphase transition	21/772	60/18723	1.11289065085018e-14	1.47228886691885e-12	1.28378655265256e-12	UBE2C/CENPF/ZWINT/CCNB1/MAD2L1/RAD21/AURKB/NDC80/PLK1/BUB3/ANAPC11/CENPE/DLGAP5/TRIP13/FBXO5/CDT1/ZWILCH/CDC6/PSMG2/TTK/MAD2L2	21
GO:0045787	BP	GO:0045787	positive regulation of cell cycle	47/772	313/18723	1.32448378399197e-14	1.70215087439882e-12	1.48421852004634e-12	UBE2C/CKS1B/CDK1/NUSAP1/CKS2/RANBP1/CCNB1/MAD2L1/RAD21/AURKA/AURKB/TFDP1/EZH2/FAM83D/NDC80/RAD51AP1/KIF20B/ECT2/ANAPC11/KIF23/CALR/RACGAP1/FEN1/CDCA5/DLGAP5/GPSM2/RAD23A/FBXO5/RHNO1/DBF4/EIF4EBP1/CDK4/CDT1/CDC25B/RAD51C/CHEK2/PSRC1/KIF14/CDC6/PHB2/DTL/CHEK1/PLSCR1/CDC25C/GIPC1/SFPQ/HES1	47
GO:0051383	BP	GO:0051383	kinetochore organization	14/772	23/18723	2.11707008081179e-14	2.64516145096985e-12	2.3064921406739e-12	CENPF/SMC4/CENPW/SMC2/NUF2/CENPA/CENPN/NDC80/CENPX/CENPE/DLGAP5/CENPH/CENPK/CDT1	14
GO:1902099	BP	GO:1902099	regulation of metaphase/anaphase transition of cell cycle	21/772	63/18723	3.42433221912065e-14	4.16287738421748e-12	3.62988957281466e-12	UBE2C/CENPF/ZWINT/CCNB1/MAD2L1/RAD21/AURKB/NDC80/PLK1/BUB3/ANAPC11/CENPE/DLGAP5/TRIP13/FBXO5/CDT1/ZWILCH/CDC6/PSMG2/TTK/MAD2L2	21
GO:0007088	BP	GO:0007088	regulation of mitotic nuclear division	27/772	110/18723	3.76327590801344e-14	4.45453027216959e-12	3.884201117246e-12	CENPF/NUSAP1/ZWINT/MKI67/CCNB1/MAD2L1/RAD21/AURKA/AURKB/NDC80/PLK1/BUB3/NEK2/KIF20B/PKMYT1/ANAPC11/DLGAP5/TRIP13/FBXO5/CDT1/ZWILCH/CHEK1/PSMG2/TTK/MAD2L2/CDC25C/CDCA2	27
GO:0090068	BP	GO:0090068	positive regulation of cell cycle process	39/772	236/18723	1.07770449648475e-13	1.24295251927908e-11	1.08381294302353e-11	UBE2C/CDK1/NUSAP1/RANBP1/CCNB1/MAD2L1/RAD21/AURKA/AURKB/TFDP1/EZH2/FAM83D/NDC80/RAD51AP1/KIF20B/ECT2/ANAPC11/KIF23/RACGAP1/FEN1/CDCA5/DLGAP5/GPSM2/FBXO5/RHNO1/DBF4/CDK4/CDT1/CDC25B/RAD51C/CHEK2/KIF14/CDC6/PHB2/DTL/PLSCR1/CDC25C/GIPC1/SFPQ	39
GO:0034508	BP	GO:0034508	centromere complex assembly	15/772	30/18723	1.2898601697493e-13	1.45044776088309e-11	1.26474184012787e-11	CENPF/CENPW/CENPA/NASP/HELLS/CENPN/CENPX/MIS18A/CENPE/DLGAP5/CENPH/CENPK/HJURP/ITGB3BP/OIP5	15
GO:0051321	BP	GO:0051321	meiotic cell cycle	41/772	261/18723	1.44286992758364e-13	1.58293388640761e-11	1.38026530171416e-11	PTTG1/TOP2A/CKS2/SMC4/CDC20/CCNB2/RAD21/AURKA/SMC2/ASPM/NUF2/CENPX/RAD51AP1/PLK1/BUB3/NEK2/PKMYT1/CALR/SGO1/MND1/SMC1A/TRIP13/FBXO5/TUBG1/SGO2/SMC3/UBB/CCNE2/CDC25B/RAD51C/FANCD2/NCAPD2/NCAPH2/ING2/TTK/CDC25C/RPA1/RAD1/FANCA/NCAPD3/MNS1	41
GO:0033046	BP	GO:0033046	negative regulation of sister chromatid segregation	17/772	43/18723	3.72604168455216e-13	3.809030794799e-11	3.32134720493812e-11	PTTG1/CENPF/ZWINT/CCNB1/MAD2L1/RAD21/AURKB/NDC80/PLK1/BUB3/TRIP13/FBXO5/CDT1/ZWILCH/PSMG2/TTK/MAD2L2	17
GO:0033048	BP	GO:0033048	negative regulation of mitotic sister chromatid segregation	17/772	43/18723	3.72604168455216e-13	3.809030794799e-11	3.32134720493812e-11	PTTG1/CENPF/ZWINT/CCNB1/MAD2L1/RAD21/AURKB/NDC80/PLK1/BUB3/TRIP13/FBXO5/CDT1/ZWILCH/PSMG2/TTK/MAD2L2	17
GO:2000816	BP	GO:2000816	negative regulation of mitotic sister chromatid separation	17/772	43/18723	3.72604168455216e-13	3.809030794799e-11	3.32134720493812e-11	PTTG1/CENPF/ZWINT/CCNB1/MAD2L1/RAD21/AURKB/NDC80/PLK1/BUB3/TRIP13/FBXO5/CDT1/ZWILCH/PSMG2/TTK/MAD2L2	17
GO:0065004	BP	GO:0065004	protein-DNA complex assembly	35/772	201/18723	4.13342683747987e-13	4.13158975888543e-11	3.60260781203509e-11	HMGB2/CENPF/HMGB1/CENPW/ASF1B/ANP32B/CENPA/NASP/HELLS/DNAJC9/CENPN/CENPX/MIS18A/GMNN/CENPE/DLGAP5/CENPH/HP1BP3/CENPK/GTF2A2/HJURP/CDT1/CDC45/ITGB3BP/RAD51C/HAT1/OIP5/RBBP4/SMARCB1/SMARCA4/TAF12/CHAF1A/SET/NAP1L1/SOX9	35
GO:0006261	BP	GO:0006261	DNA-dependent DNA replication	30/772	151/18723	5.81283660119979e-13	5.68394326786884e-11	4.95620804944404e-11	NUCKS1/PCNA/MCM7/ORC6/CENPX/MCM3/GMNN/FEN1/RFC4/RFC3/ALYREF/STOML2/FBXO5/POLD2/DBF4/RFC2/CDT1/CDC45/CCNE2/POLE3/MCM10/FAM111A/CDC6/MCM4/DSCC1/POLD3/RPA1/MCM5/LIG1/GINS4	30
GO:0051985	BP	GO:0051985	negative regulation of chromosome segregation	17/772	45/18723	9.03036835471457e-13	8.46220767906377e-11	7.37876151089177e-11	PTTG1/CENPF/ZWINT/CCNB1/MAD2L1/RAD21/AURKB/NDC80/PLK1/BUB3/TRIP13/FBXO5/CDT1/ZWILCH/PSMG2/TTK/MAD2L2	17
GO:1905819	BP	GO:1905819	negative regulation of chromosome separation	17/772	45/18723	9.03036835471457e-13	8.46220767906377e-11	7.37876151089177e-11	PTTG1/CENPF/ZWINT/CCNB1/MAD2L1/RAD21/AURKB/NDC80/PLK1/BUB3/TRIP13/FBXO5/CDT1/ZWILCH/PSMG2/TTK/MAD2L2	17
GO:0071824	BP	GO:0071824	protein-DNA complex subunit organization	38/772	241/18723	1.01146784903339e-12	9.28486201010651e-11	8.09608851879358e-11	HMGB2/CENPF/HMGB1/CENPW/ASF1B/ANP32E/ANP32B/CENPA/NASP/HELLS/DNAJC9/CENPN/CENPX/MIS18A/GMNN/CENPE/DLGAP5/CENPH/HP1BP3/CENPK/GTF2A2/HJURP/CDT1/CDC45/ITGB3BP/POLE3/RAD51C/HAT1/OIP5/RBBP4/SUPT16H/SMARCB1/SMARCA4/TAF12/CHAF1A/SET/NAP1L1/SOX9	38
GO:0045333	BP	GO:0045333	cellular respiration	37/772	230/18723	1.08190728006029e-12	9.73283789142241e-11	8.48670847474665e-11	CDK1/CCNB1/IDH2/UQCRH/NDUFA6/MDH1/COX5A/CYC1/COX8A/STOML2/CYCS/NDUFS6/CHCHD2/NDUFS8/NDUFB1/NDUFB6/COX6B1/ATP5MF/ATP5PD/ATP5PB/ATP5MG/NDUFB5/ATP5PF/DHTKD1/UQCR10/NDUFV1/PPIF/NDUFB7/SDHC/COX7B/ATP5PO/NDUFB9/ATP5F1C/MDH2/UQCC2/BLOC1S1/ATP5F1B	37
GO:0033047	BP	GO:0033047	regulation of mitotic sister chromatid segregation	17/772	46/18723	1.37792221651915e-12	1.21527335880453e-10	1.05967764267293e-10	PTTG1/CENPF/ZWINT/CCNB1/MAD2L1/RAD21/AURKB/NDC80/PLK1/BUB3/TRIP13/FBXO5/CDT1/ZWILCH/PSMG2/TTK/MAD2L2	17
GO:0006091	BP	GO:0006091	generation of precursor metabolites and energy	57/772	490/18723	1.47803799907233e-12	1.26474790350908e-10	1.10281778766582e-10	CDK1/DDIT4/HMGB1/CCNB1/IDH2/TPI1/GAPDH/UQCRH/PHGDH/ATP5IF1/PPP1CA/PKM/NDUFA6/MDH1/COX5A/CYC1/COX8A/PGAM1/PTGES3/STOML2/CYCS/NDUFS6/CHCHD2/NDUFS8/NDUFB1/NDUFB6/COX6B1/ATP5MF/ATP5PD/ATP5PB/ATP5MG/NDUFB5/ATP5PF/DHTKD1/PHB2/CYB5B/AKR7A2/SRD5A1/UQCR10/NDUFV1/PPIF/PGK1/NDUFB7/SDHC/ETFB/COX7B/COX17/ATP5PO/NDUFB9/PPP1CC/ATP5F1C/MDH2/UQCC2/CYBA/BLOC1S1/SELENOS/ATP5F1B	57
GO:0045841	BP	GO:0045841	negative regulation of mitotic metaphase/anaphase transition	16/772	40/18723	1.49025431049314e-12	1.26474790350908e-10	1.10281778766582e-10	CENPF/ZWINT/CCNB1/MAD2L1/RAD21/AURKB/NDC80/PLK1/BUB3/TRIP13/FBXO5/CDT1/ZWILCH/PSMG2/TTK/MAD2L2	16
GO:0006323	BP	GO:0006323	DNA packaging	34/772	199/18723	1.57016171028233e-12	1.30788655052777e-10	1.14043324220506e-10	HMGB2/TOP2A/CDK1/NUSAP1/HMGB1/SMC4/CENPW/CCNB1/ASF1B/ANP32B/SMC2/NASP/HELLS/DNAJC9/PLK1/MIS18A/CDCA5/BANF1/HP1BP3/HJURP/NAA10/ITGB3BP/NCAPG2/HAT1/OIP5/RBBP4/NCAPD2/NCAPH2/NCAPG/CHAF1A/NCAPD3/SET/NAP1L1/SOX9	34
GO:0000086	BP	GO:0000086	G2/M transition of mitotic cell cycle	28/772	137/18723	1.6674085344828e-12	1.36363701601885e-10	1.18904577980535e-10	CENPF/CDK1/CCNB1/RAD21/AURKA/AURKB/CCNA2/CLSPN/CALM2/PLK1/PKMYT1/MELK/FOXM1/CALM3/FBXO5/CDK4/CDC25B/RAD51C/CHEK2/KHDRBS1/KIF14/CDC6/DTL/BABAM1/CHEK1/RNASEH2B/CDC25C/CALM1	28
GO:0044839	BP	GO:0044839	cell cycle G2/M phase transition	29/772	148/18723	2.04176348758229e-12	1.63997360127592e-10	1.4300020215661e-10	CENPF/CDK1/CCNB2/CCNB1/RAD21/AURKA/AURKB/CCNA2/CLSPN/CALM2/PLK1/PKMYT1/MELK/FOXM1/CALM3/FBXO5/CDK4/CDC25B/RAD51C/CHEK2/KHDRBS1/KIF14/CDC6/DTL/BABAM1/CHEK1/RNASEH2B/CDC25C/CALM1	29
GO:0000075	BP	GO:0000075	cell cycle checkpoint signaling	31/772	169/18723	2.21430856608473e-12	1.74736139127178e-10	1.52364057566606e-10	CENPF/CDK1/ZWINT/CCNB1/MAD2L1/AURKB/GTSE1/CLSPN/NDC80/PLK1/BUB3/TRIP13/RHNO1/CDT1/PRKDC/CDC45/WDR76/CHEK2/FANCD2/ZWILCH/CDC6/E2F1/DTL/BABAM1/CHEK1/PSMG2/RNASEH2B/TTK/MAD2L2/RPA2/RAD1	31
GO:1903046	BP	GO:1903046	meiotic cell cycle process	34/772	202/18723	2.43400381655996e-12	1.88761192532529e-10	1.645934341289e-10	PTTG1/TOP2A/CKS2/SMC4/CDC20/CCNB2/RAD21/AURKA/SMC2/ASPM/NUF2/CENPX/RAD51AP1/PLK1/CALR/SGO1/MND1/TRIP13/FBXO5/TUBG1/SGO2/UBB/CCNE2/CDC25B/RAD51C/FANCD2/NCAPD2/NCAPH2/ING2/TTK/CDC25C/RAD1/FANCA/NCAPD3	34
GO:0045839	BP	GO:0045839	negative regulation of mitotic nuclear division	17/772	48/18723	3.09317254492481e-12	2.35815086560539e-10	2.05622852852629e-10	CENPF/ZWINT/CCNB1/MAD2L1/RAD21/AURKB/NDC80/PLK1/BUB3/TRIP13/FBXO5/CDT1/ZWILCH/CHEK1/PSMG2/TTK/MAD2L2	17
GO:1902100	BP	GO:1902100	negative regulation of metaphase/anaphase transition of cell cycle	16/772	42/18723	3.65407370979096e-12	2.73933725777329e-10	2.38861028818967e-10	CENPF/ZWINT/CCNB1/MAD2L1/RAD21/AURKB/NDC80/PLK1/BUB3/TRIP13/FBXO5/CDT1/ZWILCH/PSMG2/TTK/MAD2L2	16
GO:0051784	BP	GO:0051784	negative regulation of nuclear division	18/772	56/18723	4.74664814822517e-12	3.50006940503555e-10	3.05194322696928e-10	CENPF/ZWINT/CCNB1/MAD2L1/RAD21/AURKB/NDC80/PLK1/BUB3/TRIP13/FBXO5/CDT1/ZWILCH/CHEK1/PSMG2/TTK/MAD2L2/RAD1	18
GO:0010948	BP	GO:0010948	negative regulation of cell cycle process	41/772	294/18723	7.72459678080355e-12	5.60407037420232e-10	4.88656156286486e-10	PTTG1/CENPF/CDK1/ZWINT/CCNB1/MAD2L1/RAD21/AURKB/GTSE1/EZH2/CLSPN/CDKN2D/NDC80/PLK1/BUB3/NEK2/TRIP13/FBXO5/RHNO1/CDT1/NAA10/PRKDC/BRD7/CDC45/WDR76/CHEK2/FANCD2/ZWILCH/CDC6/E2F1/DTL/BABAM1/CHEK1/PSMG2/CDK2AP2/RNASEH2B/TTK/MAD2L2/RPA2/RAD1/CCNF	41
GO:0051225	BP	GO:0051225	spindle assembly	25/772	117/18723	9.2614789375587e-12	6.61240194621254e-10	5.76579290248015e-10	TUBB/CDC20/TPX2/CCNB2/AURKA/MYBL2/PRC1/AURKB/MZT1/ASPM/SAC3D1/PLK1/NEK2/KIF23/RACGAP1/GPSM2/SMC1A/KIFC1/FBXO5/HAUS1/SMC3/KIF4A/KIF11/CHEK2/HAUS8	25
GO:1901988	BP	GO:1901988	negative regulation of cell cycle phase transition	37/772	249/18723	1.23949672415999e-11	8.71133791448696e-10	7.59599472733575e-10	CENPF/CDK1/ZWINT/CCNB1/MAD2L1/RAD21/AURKB/GTSE1/EZH2/CLSPN/CDKN2D/NDC80/PLK1/BUB3/TRIP13/FBXO5/RHNO1/CDT1/PRKDC/BRD7/CDC45/WDR76/CHEK2/FANCD2/ZWILCH/CDC6/E2F1/DTL/BABAM1/CHEK1/PSMG2/CDK2AP2/RNASEH2B/TTK/MAD2L2/RPA2/RAD1	37
GO:0006310	BP	GO:0006310	DNA recombination	41/772	305/18723	2.52837522978342e-11	1.74584002426459e-09	1.5223139946198e-09	HMGB2/TOP2A/HMGB1/KPNA2/RAD21/NUCKS1/HMGB3/RPA3/MCM7/CENPX/RAD51AP1/MCM3/MND1/FEN1/GINS2/ACTL6A/ALYREF/TRIP13/RHNO1/PSMD14/RMI2/PRKDC/CDC45/RAD51C/PIF1/FANCD2/MCM4/TPRKB/CHEK1/EXOSC3/MAD2L2/RPA2/RPA1/PARP1/MCM5/GINS4/TFRC/HMCES/FUS/XRCC6/SFPQ	41
GO:0015980	BP	GO:0015980	energy derivation by oxidation of organic compounds	42/772	318/18723	2.56170390398984e-11	1.74584002426459e-09	1.5223139946198e-09	CDK1/HMGB1/CCNB1/IDH2/UQCRH/PPP1CA/NDUFA6/MDH1/COX5A/CYC1/COX8A/PTGES3/STOML2/CYCS/NDUFS6/CHCHD2/NDUFS8/NDUFB1/NDUFB6/COX6B1/ATP5MF/ATP5PD/ATP5PB/ATP5MG/NDUFB5/ATP5PF/DHTKD1/UQCR10/NDUFV1/PPIF/NDUFB7/SDHC/COX7B/ATP5PO/NDUFB9/PPP1CC/ATP5F1C/MDH2/UQCC2/BLOC1S1/SELENOS/ATP5F1B	42
GO:2001251	BP	GO:2001251	negative regulation of chromosome organization	21/772	86/18723	2.90678296124924e-11	1.95144921786553e-09	1.70159832107064e-09	PTTG1/CENPF/TOP2A/ZWINT/CCNB1/MAD2L1/RAD21/AURKB/NDC80/PLK1/BUB3/TRIP13/FBXO5/CDT1/NAA10/PIF1/ZWILCH/PSMG2/TTK/MAD2L2/PARP1	21
GO:0006271	BP	GO:0006271	DNA strand elongation involved in DNA replication	10/772	15/18723	3.3399019402421e-11	2.20924690106014e-09	1.92638926150806e-09	PCNA/MCM7/MCM3/RFC4/RFC3/POLD2/POLE3/MCM4/POLD3/LIG1	10
GO:0008608	BP	GO:0008608	attachment of spindle microtubules to kinetochore	14/772	35/18723	3.78782319922711e-11	2.46922155798892e-09	2.15307845008699e-09	CCNB1/AURKB/NUF2/NDC80/BUB3/NEK2/ECT2/RACGAP1/SGO1/CENPE/KIF2C/KNSTRN/CDT1/KNL1	14
GO:0006302	BP	GO:0006302	double-strand break repair	36/772	251/18723	6.60811199574169e-11	4.24618396526373e-09	3.70253011971933e-09	HMGB2/HMGB1/DEK/RAD21/NUCKS1/RPA3/MCM7/RAD51AP1/MCM3/FEN1/GINS2/FOXM1/CDCA5/TRIP13/PSMD14/RMI2/PRKDC/CDC45/HPF1/RAD51C/CHEK2/ESCO2/FANCD2/MCM4/BABAM1/CHEK1/MAD2L2/RPA2/RPA1/PARP1/MCM5/GINS4/HMCES/FUS/XRCC6/SFPQ	36
GO:0007093	BP	GO:0007093	mitotic cell cycle checkpoint signaling	25/772	129/18723	8.76649551448399e-11	5.55376011607732e-09	4.84269270377574e-09	CENPF/CDK1/ZWINT/CCNB1/MAD2L1/AURKB/GTSE1/CLSPN/NDC80/PLK1/BUB3/TRIP13/CDT1/PRKDC/CHEK2/FANCD2/ZWILCH/CDC6/DTL/BABAM1/CHEK1/PSMG2/TTK/MAD2L2/RPA2	25
GO:0045786	BP	GO:0045786	negative regulation of cell cycle	46/772	385/18723	9.22697135506865e-11	5.76429404931928e-09	5.02627123815582e-09	PTTG1/CENPF/CDK1/ZWINT/CCNB1/CDKN2A/MAD2L1/RAD21/AURKB/GTSE1/EZH2/CDKN2C/CLSPN/CDKN2D/NDC80/PLK1/BUB3/NEK2/GMNN/BTG3/TRIP13/FBXO5/RHNO1/CDT1/NAA10/PRKDC/BRD7/CDC45/WDR76/CHEK2/FANCD2/ZWILCH/CDC6/E2F1/DTL/BABAM1/CHEK1/PSMG2/CDK2AP2/RNASEH2B/TTK/MAD2L2/RPA2/RAD1/CCNF/RUNX3	46
GO:0140013	BP	GO:0140013	meiotic nuclear division	30/772	185/18723	1.2390171821056e-10	7.63438258234381e-09	6.65692576860196e-09	PTTG1/TOP2A/CKS2/SMC4/CDC20/CCNB2/RAD21/AURKA/SMC2/ASPM/NUF2/CENPX/RAD51AP1/PLK1/CALR/SGO1/MND1/TRIP13/FBXO5/SGO2/UBB/CCNE2/CDC25B/RAD51C/FANCD2/NCAPH2/ING2/TTK/RAD1/FANCA	30
GO:0007094	BP	GO:0007094	mitotic spindle assembly checkpoint signaling	14/772	38/18723	1.40683667650681e-10	8.32625180385215e-09	7.26021254385648e-09	CENPF/ZWINT/CCNB1/MAD2L1/AURKB/NDC80/PLK1/BUB3/TRIP13/CDT1/ZWILCH/PSMG2/TTK/MAD2L2	14
GO:0071173	BP	GO:0071173	spindle assembly checkpoint signaling	14/772	38/18723	1.40683667650681e-10	8.32625180385215e-09	7.26021254385648e-09	CENPF/ZWINT/CCNB1/MAD2L1/AURKB/NDC80/PLK1/BUB3/TRIP13/CDT1/ZWILCH/PSMG2/TTK/MAD2L2	14
GO:0071174	BP	GO:0071174	mitotic spindle checkpoint signaling	14/772	38/18723	1.40683667650681e-10	8.32625180385215e-09	7.26021254385648e-09	CENPF/ZWINT/CCNB1/MAD2L1/AURKB/NDC80/PLK1/BUB3/TRIP13/CDT1/ZWILCH/PSMG2/TTK/MAD2L2	14
GO:0031577	BP	GO:0031577	spindle checkpoint signaling	14/772	39/18723	2.11194456983666e-10	1.22972204542244e-08	1.07227641319979e-08	CENPF/ZWINT/CCNB1/MAD2L1/AURKB/NDC80/PLK1/BUB3/TRIP13/CDT1/ZWILCH/PSMG2/TTK/MAD2L2	14
GO:0140694	BP	GO:0140694	non-membrane-bounded organelle assembly	44/772	367/18723	2.13246597472099e-10	1.22972204542244e-08	1.07227641319979e-08	CENPF/TUBB/CDC20/CENPW/TPX2/CCNB2/AURKA/MYBL2/LSM4/PRC1/AURKB/MZT1/ASPM/CENPA/CENPN/CENPX/SAC3D1/PLK1/NEK2/ANLN/LSM3/KIF23/RACGAP1/CENPE/DLGAP5/SQLE/GPSM2/CENPH/SMC1A/KIFC1/FSCN1/FBXO5/CENPK/CSRP2/HAUS1/SMC3/KIF4A/KIF11/PRKDC/MRPS11/CHEK2/CEP152/BRIX1/HAUS8	44
GO:0022616	BP	GO:0022616	DNA strand elongation	11/772	22/18723	2.54108213938256e-10	1.44680853961301e-08	1.26156856113783e-08	NUCKS1/PCNA/MCM7/MCM3/RFC4/RFC3/POLD2/POLE3/MCM4/POLD3/LIG1	11
GO:1901991	BP	GO:1901991	negative regulation of mitotic cell cycle phase transition	29/772	179/18723	2.58278130422617e-10	1.45216878830116e-08	1.26624251836141e-08	CENPF/CDK1/ZWINT/CCNB1/MAD2L1/RAD21/AURKB/GTSE1/EZH2/CLSPN/NDC80/PLK1/BUB3/TRIP13/FBXO5/CDT1/PRKDC/BRD7/CHEK2/ZWILCH/CDC6/DTL/BABAM1/CHEK1/PSMG2/CDK2AP2/TTK/MAD2L2/RPA2	29
GO:0006325	BP	GO:0006325	chromatin organization	46/772	409/18723	6.90514074160114e-10	3.8344843278669e-08	3.34354183277529e-08	HMGB2/HMGN2/HMGB1/DEK/CENPW/MKI67/ATAD2/ASF1B/NUCKS1/ANP32E/ANP32B/EZH2/NASP/DNMT1/HELLS/DNAJC9/NUDT5/CBX3/MIS18A/RBBP7/ACTL6A/HMGN3/PHF19/HMGN1/HP1BP3/HJURP/SSRP1/RCCD1/ITGB3BP/POLE3/HAT1/OIP5/FAM50A/RBBP4/BABAM1/ING2/SUPT16H/SMARCB1/SMARCA4/BAZ1B/HDAC1/CHAF1A/SET/HMG20B/NAP1L1/SOX9	46
GO:0034502	BP	GO:0034502	protein localization to chromosome	20/772	92/18723	8.02204506718994e-10	4.40038520880736e-08	3.83698843650189e-08	CDK1/RAD21/AURKB/EZH2/CENPA/NDC80/PLK1/BUB3/CCT5/CDCA5/CCT6A/CDT1/DKC1/ESCO2/ZWILCH/KNL1/TTK/RPA2/RPA1/CCT8	20
GO:0071897	BP	GO:0071897	DNA biosynthetic process	28/772	180/18723	1.36643264410486e-09	7.40507714841403e-08	6.45697911469207e-08	PCLAF/CENPF/TK1/TYMS/PCNA/AURKB/TFDP1/HNRNPA2B1/CDKN2D/NEK2/CCT5/RFC4/RFC3/PTGES3/POLD2/HNRNPD/CCT6A/RFC2/DKC1/POLE3/PIF1/DTL/DSCC1/POLD3/RPA1/POLE4/LIG1/CCT8	28
GO:0015985	BP	GO:0015985	energy coupled proton transport, down electrochemical gradient	11/772	26/18723	2.39177709244212e-09	1.26567216021231e-07	1.10362370853738e-07	ATP5MC3/STOML2/ATP5MF/ATP5PD/ATP5PB/ATP5MG/ATP5PF/ATP5MC1/ATP5PO/ATP5F1C/ATP5F1B	11
GO:0015986	BP	GO:0015986	ATP synthesis coupled proton transport	11/772	26/18723	2.39177709244212e-09	1.26567216021231e-07	1.10362370853738e-07	ATP5MC3/STOML2/ATP5MF/ATP5PD/ATP5PB/ATP5MG/ATP5PF/ATP5MC1/ATP5PO/ATP5F1C/ATP5F1B	11
GO:0007062	BP	GO:0007062	sister chromatid cohesion	16/772	62/18723	2.76959919612769e-09	1.44856478885841e-07	1.26309995162445e-07	CDC20/RAD21/PLK1/SGO1/FEN1/CDCA5/SMC1A/SGO2/SMC3/NAA10/RAD51C/KIF22/ESCO2/PHB2/DSCC1/SFPQ	16
GO:0022900	BP	GO:0022900	electron transport chain	27/772	175/18723	3.22980968446748e-09	1.66984873111893e-07	1.45605213361474e-07	CDK1/CCNB1/UQCRH/PHGDH/NDUFA6/COX5A/CYC1/COX8A/CYCS/NDUFS6/CHCHD2/NDUFS8/NDUFB1/NDUFB6/COX6B1/NDUFB5/CYB5B/AKR7A2/SRD5A1/UQCR10/NDUFV1/NDUFB7/SDHC/ETFB/COX7B/NDUFB9/CYBA	27
GO:0030261	BP	GO:0030261	chromosome condensation	14/772	48/18723	4.78001615098879e-09	2.4432400735395e-07	2.13042346633783e-07	TOP2A/CDK1/NUSAP1/SMC4/CCNB1/SMC2/PLK1/CDCA5/BANF1/NCAPG2/NCAPD2/NCAPH2/NCAPG/NCAPD3	14
GO:0090307	BP	GO:0090307	mitotic spindle assembly	16/772	65/18723	5.84840849034697e-09	2.95574622354839e-07	2.57731165405474e-07	CDC20/TPX2/MYBL2/PRC1/AURKB/MZT1/PLK1/NEK2/KIF23/RACGAP1/SMC1A/KIFC1/SMC3/KIF4A/KIF11/CHEK2	16
GO:0007076	BP	GO:0007076	mitotic chromosome condensation	9/772	17/18723	5.93937168314059e-09	2.96836598119626e-07	2.58831565981074e-07	NUSAP1/SMC4/SMC2/PLK1/CDCA5/NCAPD2/NCAPH2/NCAPG/NCAPD3	9
GO:0010389	BP	GO:0010389	regulation of G2/M transition of mitotic cell cycle	19/772	94/18723	7.68901244222235e-09	3.80056900715562e-07	3.31396880968427e-07	CENPF/CDK1/CCNB1/RAD21/AURKA/AURKB/CLSPN/PLK1/FBXO5/CDK4/CDC25B/RAD51C/KIF14/CDC6/DTL/BABAM1/CHEK1/RNASEH2B/CDC25C	19
GO:0042773	BP	GO:0042773	ATP synthesis coupled electron transport	19/772	95/18723	9.24544267216161e-09	4.4716130257401e-07	3.89909670588276e-07	CDK1/CCNB1/UQCRH/NDUFA6/COX5A/CYC1/COX8A/CYCS/NDUFS6/CHCHD2/NDUFS8/NDUFB1/NDUFB6/NDUFB5/UQCR10/NDUFV1/NDUFB7/SDHC/NDUFB9	19
GO:0042775	BP	GO:0042775	mitochondrial ATP synthesis coupled electron transport	19/772	95/18723	9.24544267216161e-09	4.4716130257401e-07	3.89909670588276e-07	CDK1/CCNB1/UQCRH/NDUFA6/COX5A/CYC1/COX8A/CYCS/NDUFS6/CHCHD2/NDUFS8/NDUFB1/NDUFB6/NDUFB5/UQCR10/NDUFV1/NDUFB7/SDHC/NDUFB9	19
GO:0007143	BP	GO:0007143	female meiotic nuclear division	11/772	29/18723	9.56063854309144e-09	4.57486725178993e-07	3.98913093074566e-07	TOP2A/CCNB2/AURKA/PLK1/TRIP13/FBXO5/UBB/CDC25B/RAD51C/NCAPH2/TTK	11
GO:0045930	BP	GO:0045930	negative regulation of mitotic cell cycle	31/772	235/18723	1.08606302326079e-08	5.14222260908111e-07	4.48384578910772e-07	CENPF/CDK1/ZWINT/CCNB1/MAD2L1/RAD21/AURKB/GTSE1/EZH2/CLSPN/NDC80/PLK1/BUB3/BTG3/TRIP13/FBXO5/CDT1/PRKDC/BRD7/CHEK2/FANCD2/ZWILCH/CDC6/DTL/BABAM1/CHEK1/PSMG2/CDK2AP2/TTK/MAD2L2/RPA2	31
GO:0051382	BP	GO:0051382	kinetochore assembly	9/772	18/18723	1.14440603681455e-08	5.36201911832482e-07	4.67550097935416e-07	CENPF/CENPW/CENPA/CENPN/CENPX/CENPE/DLGAP5/CENPH/CENPK	9
GO:0000725	BP	GO:0000725	recombinational repair	23/772	140/18723	1.39625358176922e-08	6.47458619669892e-07	5.64562218738157e-07	RAD21/NUCKS1/RPA3/MCM7/RAD51AP1/MCM3/FEN1/GINS2/RHNO1/PSMD14/RMI2/CDC45/RAD51C/MCM4/CHEK1/MAD2L2/RPA2/RPA1/PARP1/MCM5/GINS4/FUS/SFPQ	23
GO:0042776	BP	GO:0042776	mitochondrial ATP synthesis coupled proton transport	9/772	19/18723	2.09483225384445e-08	9.61485252835955e-07	8.38382919207781e-07	STOML2/ATP5MF/ATP5PD/ATP5PB/ATP5MG/ATP5PF/ATP5PO/ATP5F1C/ATP5F1B	9
GO:0031055	BP	GO:0031055	chromatin remodeling at centromere	7/772	10/18723	2.12368232585481e-08	9.64004380428285e-07	8.40579514047364e-07	CENPW/NASP/HELLS/MIS18A/HJURP/ITGB3BP/OIP5	7
GO:0051303	BP	GO:0051303	establishment of chromosome localization	17/772	80/18723	2.14318448294416e-08	9.64004380428285e-07	8.40579514047364e-07	CENPF/CCNB1/AURKB/CDCA8/NUF2/FAM83D/NDC80/CDCA5/CENPE/KIF2C/DLGAP5/KIFC1/CDT1/PSRC1/KIF22/KIF14/NDE1	17
GO:1902749	BP	GO:1902749	regulation of cell cycle G2/M phase transition	19/772	102/18723	3.13432596585216e-08	1.39586120736664e-06	1.21714419476448e-06	CENPF/CDK1/CCNB1/RAD21/AURKA/AURKB/CLSPN/PLK1/FBXO5/CDK4/CDC25B/RAD51C/KIF14/CDC6/DTL/BABAM1/CHEK1/RNASEH2B/CDC25C	19
GO:0050000	BP	GO:0050000	chromosome localization	17/772	82/18723	3.16739769275454e-08	1.39676027666764e-06	1.21792815306537e-06	CENPF/CCNB1/AURKB/CDCA8/NUF2/FAM83D/NDC80/CDCA5/CENPE/KIF2C/DLGAP5/KIFC1/CDT1/PSRC1/KIF22/KIF14/NDE1	17
GO:0051052	BP	GO:0051052	regulation of DNA metabolic process	39/772	359/18723	3.61539047847605e-08	1.57883751186265e-06	1.37669340038853e-06	HMGB1/DEK/KPNA2/NUCKS1/PCNA/AURKB/TFDP1/HNRNPA2B1/USP1/RAD51AP1/NEK2/MIS18A/CCT5/FOXM1/RFC4/RFC3/ALYREF/PTGES3/HNRNPD/SUB1/CCT6A/RFC2/RMI2/CDT1/DKC1/PRKDC/PIF1/DSCC1/BABAM1/CHEK1/EXOSC3/CEBPG/MAD2L2/RPA2/PARP1/TFRC/HMCES/FUS/CCT8	39
GO:0051310	BP	GO:0051310	metaphase plate congression	15/772	65/18723	4.4774511054871e-08	1.93649760312317e-06	1.68856101407338e-06	CENPF/CCNB1/AURKB/CDCA8/NUF2/FAM83D/NDC80/CDCA5/CENPE/KIF2C/KIFC1/CDT1/PSRC1/KIF22/KIF14	15
GO:0000079	BP	GO:0000079	regulation of cyclin-dependent protein serine/threonine kinase activity	18/772	94/18723	4.61435731233073e-08	1.97670278008225e-06	1.723618581027e-06	CKS1B/CKS2/CDKN3/CCNB2/CCNB1/CDKN2A/CDKN2C/CCNA2/CDKN2D/PLK1/PKMYT1/GADD45A/CCNE2/PSRC1/CDC6/CDC25C/CCNF/SFN	18
GO:0000910	BP	GO:0000910	cytokinesis	25/772	173/18723	4.69990999862348e-08	1.99435803526495e-06	1.73901337188392e-06	STMN1/NUSAP1/AURKA/PRC1/AURKB/CEP55/CKAP2/CENPA/CALM2/PLK1/KIF20B/ANLN/ECT2/KIF23/RACGAP1/CALM3/DCTN3/KIF4A/CDC25B/KIF20A/ARF1/KIF14/CDC6/GIPC1/CALM1	25
GO:0000724	BP	GO:0000724	double-strand break repair via homologous recombination	22/772	138/18723	5.02992549987599e-08	2.11444905592918e-06	1.84372871741642e-06	RAD21/NUCKS1/RPA3/MCM7/RAD51AP1/MCM3/FEN1/GINS2/PSMD14/RMI2/CDC45/RAD51C/MCM4/CHEK1/MAD2L2/RPA2/RPA1/PARP1/MCM5/GINS4/FUS/SFPQ	22
GO:0006403	BP	GO:0006403	RNA localization	27/772	201/18723	6.55512172560656e-08	2.73008680757207e-06	2.38054420561502e-06	HNRNPA2B1/DDX39A/MAGOH/CCT5/YBX1/HNRNPA3/RAN/RBM8A/ENY2/SLBP/ALYREF/SRSF3/CCT6A/DKC1/MAGOHB/KHDRBS1/RTRAF/EXOSC3/THOC7/SRSF7/NXT1/UPF3A/UPF3B/NUP37/EIF4A3/MRPL18/CCT8	27
GO:0006275	BP	GO:0006275	regulation of DNA replication	19/772	107/18723	7.00653944479527e-08	2.89132242409992e-06	2.52113625990412e-06	CDK1/NUCKS1/PCNA/CCNA2/CACYBP/GMNN/RFC4/RFC3/STOML2/FBXO5/DBF4/RFC2/CDT1/SMC3/ESCO2/CDC6/DSCC1/RAC1/ID3	19
GO:0007080	BP	GO:0007080	mitotic metaphase plate congression	13/772	50/18723	7.77575299017044e-08	3.17957608634424e-06	2.77248379343302e-06	CCNB1/AURKB/CDCA8/NUF2/NDC80/CDCA5/CENPE/KIF2C/KIFC1/CDT1/PSRC1/KIF22/KIF14	13
GO:1904029	BP	GO:1904029	regulation of cyclin-dependent protein kinase activity	18/772	98/18723	9.02771891951203e-08	3.65825943242929e-06	3.18987962959714e-06	CKS1B/CKS2/CDKN3/CCNB2/CCNB1/CDKN2A/CDKN2C/CCNA2/CDKN2D/PLK1/PKMYT1/GADD45A/CCNE2/PSRC1/CDC6/CDC25C/CCNF/SFN	18
GO:0000723	BP	GO:0000723	telomere maintenance	21/772	131/18723	9.15669727497168e-08	3.67739503060916e-06	3.20656522993839e-06	PCNA/RPA3/AURKB/HNRNPA2B1/NEK2/CCT5/FEN1/PTGES3/HNRNPD/CCT6A/DKC1/PRKDC/CCNE2/RAD51C/PIF1/TPRKB/RPA2/RPA1/PARP1/XRCC6/CCT8	21
GO:0000727	BP	GO:0000727	double-strand break repair via break-induced replication	7/772	12/18723	1.30334990435962e-07	5.18802466354831e-06	4.52378364568603e-06	MCM7/MCM3/GINS2/CDC45/MCM4/MCM5/GINS4	7
GO:0061982	BP	GO:0061982	meiosis I cell cycle process	21/772	135/18723	1.55441504929472e-07	6.13312183484881e-06	5.34787670699181e-06	PTTG1/TOP2A/CKS2/CCNB2/RAD21/AURKA/CENPX/RAD51AP1/PLK1/SGO1/MND1/TRIP13/FBXO5/SGO2/UBB/CCNE2/CDC25B/RAD51C/FANCD2/ING2/CDC25C	21
GO:0022904	BP	GO:0022904	respiratory electron transport chain	19/772	114/18723	1.98916563958258e-07	7.78023221464562e-06	6.7841017602606e-06	CDK1/CCNB1/UQCRH/NDUFA6/COX5A/CYC1/COX8A/CYCS/NDUFS6/CHCHD2/NDUFS8/NDUFB1/NDUFB6/NDUFB5/UQCR10/NDUFV1/NDUFB7/SDHC/NDUFB9	19
GO:1901989	BP	GO:1901989	positive regulation of cell cycle phase transition	19/772	115/18723	2.2923174318498e-07	8.8886584555693e-06	7.75061229679886e-06	UBE2C/CDK1/CCNB1/TFDP1/EZH2/FAM83D/ANAPC11/CDCA5/DLGAP5/FBXO5/CDK4/CDT1/CDC25B/RAD51C/CHEK2/CDC6/PHB2/DTL/CDC25C	19
GO:0051054	BP	GO:0051054	positive regulation of DNA metabolic process	26/772	201/18723	2.44658450612788e-07	9.40575821244717e-06	8.2015059557647e-06	HMGB1/PCNA/AURKB/HNRNPA2B1/RAD51AP1/NEK2/CCT5/FOXM1/RFC4/RFC3/PTGES3/HNRNPD/CCT6A/RFC2/DKC1/PRKDC/DSCC1/BABAM1/EXOSC3/CEBPG/MAD2L2/PARP1/TFRC/HMCES/FUS/CCT8	26
GO:0007127	BP	GO:0007127	meiosis I	20/772	129/18723	3.2327093161184e-07	1.23226495795768e-05	1.0744937477125e-05	PTTG1/TOP2A/CKS2/CCNB2/RAD21/AURKA/CENPX/RAD51AP1/PLK1/SGO1/MND1/TRIP13/FBXO5/SGO2/UBB/CCNE2/CDC25B/RAD51C/FANCD2/ING2	20
GO:0071459	BP	GO:0071459	protein localization to chromosome, centromeric region	9/772	25/18723	3.70563229269535e-07	1.40066672710451e-05	1.22133444693347e-05	CDK1/AURKB/CENPA/NDC80/BUB3/CDT1/ZWILCH/KNL1/TTK	9
GO:0034501	BP	GO:0034501	protein localization to kinetochore	8/772	19/18723	4.06455626720901e-07	1.51094000743026e-05	1.31748905190263e-05	CDK1/AURKB/NDC80/BUB3/CDT1/ZWILCH/KNL1/TTK	8
GO:1903083	BP	GO:1903083	protein localization to condensed chromosome	8/772	19/18723	4.06455626720901e-07	1.51094000743026e-05	1.31748905190263e-05	CDK1/AURKB/NDC80/BUB3/CDT1/ZWILCH/KNL1/TTK	8
GO:0019646	BP	GO:0019646	aerobic electron transport chain	16/772	87/18723	4.5797801231898e-07	1.68851237656621e-05	1.47232620698923e-05	UQCRH/NDUFA6/COX5A/CYC1/COX8A/CYCS/NDUFS6/NDUFS8/NDUFB1/NDUFB6/NDUFB5/UQCR10/NDUFV1/NDUFB7/SDHC/NDUFB9	16
GO:1902600	BP	GO:1902600	proton transmembrane transport	22/772	157/18723	5.13624588718607e-07	1.87827918703764e-05	1.63779650626062e-05	SLC25A5/UQCRH/ATP5MC3/COX5A/CYC1/COX8A/STOML2/COX6B1/ATP5MF/ATP5PD/ATP5PB/ATP5MG/ATP5PF/PHB2/UQCR10/PPIF/ATP5MC1/COX7B/COX17/ATP5PO/ATP5F1C/ATP5F1B	22
GO:0031570	BP	GO:0031570	DNA integrity checkpoint signaling	19/772	123/18723	6.72404003023855e-07	2.43909129483976e-05	2.1268058703454e-05	CDK1/GTSE1/CLSPN/PLK1/RHNO1/CDT1/PRKDC/CDC45/WDR76/CHEK2/FANCD2/CDC6/E2F1/DTL/BABAM1/CHEK1/RNASEH2B/RPA2/RAD1	19
GO:0006270	BP	GO:0006270	DNA replication initiation	10/772	34/18723	7.14303835433857e-07	2.54995131093769e-05	2.22347208924524e-05	MCM7/ORC6/MCM3/CDT1/CDC45/CCNE2/MCM10/CDC6/MCM4/MCM5	10
GO:0034724	BP	GO:0034724	DNA replication-independent nucleosome organization	10/772	34/18723	7.14303835433857e-07	2.54995131093769e-05	2.22347208924524e-05	CENPW/ASF1B/NASP/MIS18A/HJURP/ITGB3BP/HAT1/OIP5/RBBP4/SUPT16H	10
GO:0032392	BP	GO:0032392	DNA geometric change	16/772	90/18723	7.39533180650379e-07	2.61922854060268e-05	2.28387951189665e-05	HMGB2/TOP2A/HMGB1/HMGB3/MCM7/HNRNPA2B1/MCM3/RFC4/RFC3/RFC2/PIF1/MCM4/DSCC1/RPA1/MCM5/XRCC6	16
GO:0050657	BP	GO:0050657	nucleic acid transport	22/772	163/18723	9.8529892808216e-07	3.42135534319728e-05	2.98330720290962e-05	HNRNPA2B1/DDX39A/MAGOH/YBX1/HNRNPA3/RAN/RBM8A/ENY2/SLBP/ALYREF/SRSF3/MAGOHB/KHDRBS1/RTRAF/THOC7/SRSF7/NXT1/UPF3A/UPF3B/NUP37/EIF4A3/MRPL18	22
GO:0050658	BP	GO:0050658	RNA transport	22/772	163/18723	9.8529892808216e-07	3.42135534319728e-05	2.98330720290962e-05	HNRNPA2B1/DDX39A/MAGOH/YBX1/HNRNPA3/RAN/RBM8A/ENY2/SLBP/ALYREF/SRSF3/MAGOHB/KHDRBS1/RTRAF/THOC7/SRSF7/NXT1/UPF3A/UPF3B/NUP37/EIF4A3/MRPL18	22
GO:0000281	BP	GO:0000281	mitotic cytokinesis	14/772	71/18723	9.88831024045458e-07	3.42135534319728e-05	2.98330720290962e-05	STMN1/NUSAP1/CEP55/CKAP2/CENPA/PLK1/KIF20B/ANLN/ECT2/KIF23/RACGAP1/KIF4A/KIF20A/ARF1	14
GO:0032465	BP	GO:0032465	regulation of cytokinesis	16/772	92/18723	1.00580496876861e-06	3.45351965612307e-05	3.0113534058914e-05	AURKA/PRC1/AURKB/CALM2/PLK1/KIF20B/ECT2/KIF23/RACGAP1/CALM3/CDC25B/KIF20A/KIF14/CDC6/GIPC1/CALM1	16
GO:0006333	BP	GO:0006333	chromatin assembly or disassembly	23/772	177/18723	1.10494312758867e-06	3.76517741507108e-05	3.28310852742852e-05	HMGB2/HMGB1/CENPW/ASF1B/ANP32B/NASP/HELLS/DNAJC9/MIS18A/HP1BP3/HJURP/ITGB3BP/HAT1/OIP5/RBBP4/SUPT16H/SMARCB1/SMARCA4/BAZ1B/CHAF1A/SET/NAP1L1/SOX9	23
GO:0045132	BP	GO:0045132	meiotic chromosome segregation	16/772	93/18723	1.16898908892857e-06	3.92396486716472e-05	3.42156586437381e-05	PTTG1/TOP2A/SMC4/RAD21/SMC2/NUF2/CENPX/PLK1/SGO1/TRIP13/SGO2/CCNE2/RAD51C/FANCD2/NCAPH2/TTK	16
GO:1901992	BP	GO:1901992	positive regulation of mitotic cell cycle phase transition	16/772	93/18723	1.16898908892857e-06	3.92396486716472e-05	3.42156586437381e-05	UBE2C/CDK1/CCNB1/TFDP1/ANAPC11/CDCA5/DLGAP5/FBXO5/CDK4/CDT1/CDC25B/RAD51C/CDC6/PHB2/DTL/CDC25C	16
GO:0021762	BP	GO:0021762	substantia nigra development	11/772	44/18723	1.20286706051873e-06	4.00777484312091e-05	3.49464535477019e-05	CALM2/DYNLL1/CALM3/COX6B1/YWHAQ/ATP5PB/ATP5PF/YWHAH/RAD1/CKB/CALM1	11
GO:0051236	BP	GO:0051236	establishment of RNA localization	22/772	166/18723	1.34708169530201e-06	4.45527460696208e-05	3.88485015224093e-05	HNRNPA2B1/DDX39A/MAGOH/YBX1/HNRNPA3/RAN/RBM8A/ENY2/SLBP/ALYREF/SRSF3/MAGOHB/KHDRBS1/RTRAF/THOC7/SRSF7/NXT1/UPF3A/UPF3B/NUP37/EIF4A3/MRPL18	22
GO:0034728	BP	GO:0034728	nucleosome organization	22/772	167/18723	1.4923496982861e-06	4.8996999583145e-05	4.2723741650511e-05	HMGB2/CENPW/ASF1B/ANP32E/ANP32B/NASP/DNAJC9/MIS18A/HP1BP3/HJURP/ITGB3BP/POLE3/HAT1/OIP5/RBBP4/SUPT16H/SMARCB1/SMARCA4/CHAF1A/SET/NAP1L1/SOX9	22
GO:0009142	BP	GO:0009142	nucleoside triphosphate biosynthetic process	15/772	85/18723	1.80235868198518e-06	5.87464445765895e-05	5.12249309616842e-05	TYMS/DTYMK/ATP5MC3/STOML2/ATP5MF/ATP5PD/ATP5PB/ATP5MG/ATP5PF/PARP1/ATP5MC1/ATP5PO/ATP5F1C/NME1/ATP5F1B	15
GO:0007144	BP	GO:0007144	female meiosis I	6/772	11/18723	1.86446731806434e-06	6.03336258752042e-05	5.26088998645037e-05	CCNB2/AURKA/TRIP13/FBXO5/UBB/CDC25B	6
GO:1904666	BP	GO:1904666	regulation of ubiquitin protein ligase activity	8/772	23/18723	2.27624917427232e-06	7.3132634184835e-05	6.37692061905163e-05	UBE2C/UBE2S/CDC20/MAD2L1/PLK1/FBXO5/MAD2L2/RPS20	8
GO:0045931	BP	GO:0045931	positive regulation of mitotic cell cycle	18/772	121/18723	2.3034488936968e-06	7.34816533606255e-05	6.40735392154854e-05	UBE2C/CDK1/CCNB1/TFDP1/ANAPC11/CDCA5/DLGAP5/FBXO5/EIF4EBP1/CDK4/CDT1/CDC25B/RAD51C/CDC6/PHB2/DTL/CDC25C/HES1	18
GO:0042770	BP	GO:0042770	signal transduction in response to DNA damage	22/772	172/18723	2.45748679641875e-06	7.70158459544996e-05	6.71552367195866e-05	CDK1/GTSE1/CLSPN/PLK1/FOXM1/PMAIP1/GADD45A/RHNO1/PRKDC/WDR76/CHEK2/FANCD2/E2F1/DTL/BABAM1/CHEK1/RNASEH2B/MAD2L2/RPA2/RAD1/CD74/MIF	22
GO:0006338	BP	GO:0006338	chromatin remodeling	28/772	255/18723	2.46524353130156e-06	7.70158459544996e-05	6.71552367195866e-05	HMGB2/CENPW/ASF1B/ANP32E/ANP32B/NASP/HELLS/DNAJC9/NUDT5/CBX3/MIS18A/ACTL6A/HP1BP3/HJURP/ITGB3BP/POLE3/HAT1/OIP5/RBBP4/SUPT16H/SMARCB1/SMARCA4/BAZ1B/HDAC1/CHAF1A/SET/NAP1L1/SOX9	28
GO:0032200	BP	GO:0032200	telomere organization	21/772	159/18723	2.46560289405245e-06	7.70158459544996e-05	6.71552367195866e-05	PCNA/RPA3/AURKB/HNRNPA2B1/NEK2/CCT5/FEN1/PTGES3/HNRNPD/CCT6A/DKC1/PRKDC/CCNE2/RAD51C/PIF1/TPRKB/RPA2/RPA1/PARP1/XRCC6/CCT8	21
GO:1901293	BP	GO:1901293	nucleoside phosphate biosynthetic process	28/772	256/18723	2.66201412266957e-06	8.25775139570188e-05	7.20048248353308e-05	TK1/TYMS/DUT/RRM2/DTYMK/IDH2/ATP5MC3/TECR/HPRT1/STOML2/RRM1/GMPS/AK2/PRPS2/ATP5MF/ATP5PD/ATP5PB/ATP5MG/ATP5PF/PAICS/PARP1/PRPSAP1/ACOT7/ATP5MC1/ATP5PO/ATP5F1C/NME1/ATP5F1B	28
GO:0006754	BP	GO:0006754	ATP biosynthetic process	12/772	57/18723	2.83944657140171e-06	8.7478292316198e-05	7.62781393297966e-05	ATP5MC3/STOML2/ATP5MF/ATP5PD/ATP5PB/ATP5MG/ATP5PF/PARP1/ATP5MC1/ATP5PO/ATP5F1C/ATP5F1B	12
GO:0048146	BP	GO:0048146	positive regulation of fibroblast proliferation	11/772	48/18723	3.04824392883742e-06	9.32721169517734e-05	8.13301602495397e-05	CCNB1/CCNA2/GAS6/CDK4/PRKDC/CDC6/E2F1/RNASEH2B/CD74/MIF/ANXA2	11
GO:0010639	BP	GO:0010639	negative regulation of organelle organization	34/772	348/18723	3.08221164134059e-06	9.36742429915539e-05	8.16808006801923e-05	STMN1/PTTG1/CENPF/TOP2A/ZWINT/TPX2/CCNB1/SLC25A5/MAD2L1/RAD21/AURKB/CKAP2/NDC80/PLK1/BUB3/TRIP13/TMEM14A/FBXO5/TMSB15A/CDT1/CAPG/NAA10/PIF1/PFN2/ZWILCH/CHEK1/PSMG2/TTK/MAD2L2/PARP1/RAD1/CCNF/PPIF/TFRC	34
GO:0061640	BP	GO:0061640	cytoskeleton-dependent cytokinesis	16/772	100/18723	3.15716799541722e-06	9.53083331770916e-05	8.31056725603996e-05	STMN1/NUSAP1/AURKB/CEP55/CKAP2/CENPA/PLK1/KIF20B/ANLN/ECT2/KIF23/RACGAP1/DCTN3/KIF4A/KIF20A/ARF1	16
GO:0097193	BP	GO:0097193	intrinsic apoptotic signaling pathway	30/772	288/18723	3.2344487330059e-06	9.69903360070702e-05	8.45723226609121e-05	DDIT4/PPIA/HELLS/CDKN2D/MELK/HINT1/PMAIP1/STK24/VDAC2/PRKDC/UBB/TXNDC12/P4HB/BCAP31/CHEK2/E2F1/ING2/PARP1/RTKN2/HDAC1/PPIF/SFN/PERP/SOD1/CD74/SFPQ/SELENOS/CEBPB/YBX3/MIF	30
GO:0009141	BP	GO:0009141	nucleoside triphosphate metabolic process	17/772	112/18723	3.30281169942614e-06	9.83844173776079e-05	8.57879148976077e-05	TYMS/DUT/DTYMK/ATP5MC3/RAN/STOML2/ATP5MF/ATP5PD/ATP5PB/ATP5MG/ATP5PF/PARP1/ATP5MC1/ATP5PO/ATP5F1C/NME1/ATP5F1B	17
GO:0009206	BP	GO:0009206	purine ribonucleoside triphosphate biosynthetic process	13/772	68/18723	3.46300646122192e-06	0.000102477651727475	8.9357078078344e-05	ATP5MC3/STOML2/ATP5MF/ATP5PD/ATP5PB/ATP5MG/ATP5PF/PARP1/ATP5MC1/ATP5PO/ATP5F1C/NME1/ATP5F1B	13
GO:0009145	BP	GO:0009145	purine nucleoside triphosphate biosynthetic process	13/772	69/18723	4.10777745427332e-06	0.000120763287511905	0.000105301539694685	ATP5MC3/STOML2/ATP5MF/ATP5PD/ATP5PB/ATP5MG/ATP5PF/PARP1/ATP5MC1/ATP5PO/ATP5F1C/NME1/ATP5F1B	13
GO:0044786	BP	GO:0044786	cell cycle DNA replication	10/772	41/18723	4.69992767264522e-06	0.000137274510854274	0.000119698773125606	PCNA/MCM3/GMNN/FEN1/FBXO5/DBF4/CDT1/CDC45/MCM4/LIG1	10
GO:0006336	BP	GO:0006336	DNA replication-independent nucleosome assembly	9/772	33/18723	5.1982095642744e-06	0.000150848687871653	0.000131535000587344	CENPW/ASF1B/NASP/MIS18A/HJURP/ITGB3BP/HAT1/OIP5/RBBP4	9
GO:0009205	BP	GO:0009205	purine ribonucleoside triphosphate metabolic process	14/772	82/18723	5.93470109514176e-06	0.000171117214909921	0.000149208476926439	ATP5MC3/RAN/STOML2/ATP5MF/ATP5PD/ATP5PB/ATP5MG/ATP5PF/PARP1/ATP5MC1/ATP5PO/ATP5F1C/NME1/ATP5F1B	14
GO:0051988	BP	GO:0051988	regulation of attachment of spindle microtubules to kinetochore	6/772	13/18723	6.44969606286132e-06	0.000184781738157645	0.000161123483273357	CCNB1/AURKB/NEK2/ECT2/RACGAP1/KNSTRN	6
GO:0051101	BP	GO:0051101	regulation of DNA binding	17/772	118/18723	6.81712692115488e-06	0.000193118900860149	0.000168393209755193	HMGB2/HMGB1/ID1/CALM2/NEK2/CALM3/CSNK2B/SUMO3/HJURP/CDT1/E2F1/CEBPG/MAD2L2/PARP1/HES1/NME1/CALM1	17
GO:0009165	BP	GO:0009165	nucleotide biosynthetic process	27/772	254/18723	6.82656852751528e-06	0.000193118900860149	0.000168393209755193	TYMS/DUT/RRM2/DTYMK/IDH2/ATP5MC3/TECR/HPRT1/STOML2/RRM1/GMPS/AK2/PRPS2/ATP5MF/ATP5PD/ATP5PB/ATP5MG/ATP5PF/PAICS/PARP1/PRPSAP1/ACOT7/ATP5MC1/ATP5PO/ATP5F1C/NME1/ATP5F1B	27
GO:2000278	BP	GO:2000278	regulation of DNA biosynthetic process	16/772	106/18723	6.87094134802666e-06	0.0001931593386464	0.000168428470149654	PCNA/AURKB/TFDP1/HNRNPA2B1/NEK2/CCT5/RFC4/RFC3/PTGES3/HNRNPD/CCT6A/RFC2/DKC1/PIF1/DSCC1/CCT8	16
GO:0019079	BP	GO:0019079	viral genome replication	18/772	131/18723	7.27603006105248e-06	0.000203276914376485	0.000177250657126391	TOP2A/DEK/NUCKS1/PPIA/SLPI/GAS6/BANF1/RAD23A/IFI27/PPIH/PCBP1/FAM111A/HTATSF1/HACD3/ILF3/PLSCR1/SMARCB1/IFITM1	18
GO:0044843	BP	GO:0044843	cell cycle G1/S phase transition	26/772	241/18723	7.7080178344659e-06	0.000214016445798936	0.000186615168623911	CDKN3/CDKN2A/GTSE1/TFDP1/EZH2/CDKN2C/NASP/CCNA2/CDKN2D/FAM83D/IQGAP3/PSME2/DBF4/EIF4EBP1/CDK4/PRKDC/BRD7/CCNE2/CHEK2/KHDRBS1/KIF14/CDC6/E2F1/PHB2/CDK2AP2/RPA2	26
GO:0019058	BP	GO:0019058	viral life cycle	31/772	317/18723	8.18155053450504e-06	0.00022577063990309	0.000196864431976531	TOP2A/CDK1/DEK/KPNA2/NUCKS1/LGALS1/PPIA/SIVA1/SLPI/LY6E/GAS6/LAMP1/BANF1/RAD23A/IFI27/ICAM1/HLA-DRB1/PPIH/P4HB/PCBP1/FAM111A/HTATSF1/HACD3/ILF3/PLSCR1/SMARCB1/CXCR4/TFRC/CD74/APOE/IFITM1	31
GO:0010971	BP	GO:0010971	positive regulation of G2/M transition of mitotic cell cycle	8/772	27/18723	8.89991171269952e-06	0.000244096359047088	0.000212843844939143	CDK1/CCNB1/FBXO5/CDK4/CDC25B/RAD51C/DTL/CDC25C	8
GO:1903311	BP	GO:1903311	regulation of mRNA metabolic process	29/772	288/18723	9.09815897677408e-06	0.000247762092039492	0.000216040241262584	CCNB1/MAGOH/YBX1/RBM8A/BARD1/SRSF3/HNRNPD/PKP1/RNPS1/SERBP1/SRSF2/CARHSP1/KHDRBS1/SRSF10/E2F1/SRSF4/HNRNPR/PRDX6/POLR2G/EXOSC3/TRA2B/NELFE/RBM42/SRSF7/NUDT21/FUS/NCL/SRSF9/YBX3	29
GO:0006753	BP	GO:0006753	nucleoside phosphate metabolic process	42/772	497/18723	9.17127758763936e-06	0.000247762092039492	0.000216040241262584	TK1/TYMS/DDIT4/DUT/RRM2/DTYMK/IDH2/TPI1/GAPDH/ATP5MC3/PKM/NUDT5/TECR/RAN/HINT1/HPRT1/PGAM1/STOML2/RRM1/GMPS/AK2/PRPS2/DNPH1/ATP5MF/ATP5PD/ATP5PB/ATP5MG/ATP5PF/DHTKD1/PAICS/NUDT8/RNASEH2B/TPST1/PARP1/PRPSAP1/ACOT7/PGK1/ATP5MC1/ATP5PO/ATP5F1C/NME1/ATP5F1B	42
GO:0009201	BP	GO:0009201	ribonucleoside triphosphate biosynthetic process	13/772	74/18723	9.19881488897179e-06	0.000247762092039492	0.000216040241262584	ATP5MC3/STOML2/ATP5MF/ATP5PD/ATP5PB/ATP5MG/ATP5PF/PARP1/ATP5MC1/ATP5PO/ATP5F1C/NME1/ATP5F1B	13
GO:0016032	BP	GO:0016032	viral process	37/772	415/18723	9.56490115070348e-06	0.000256088841523001	0.000223300887766423	TOP2A/CDK1/DEK/KPNA2/NUCKS1/LGALS1/PPIA/SIVA1/SLPI/LY6E/RAN/GAS6/LAMP1/BANF1/RAD23A/IFI27/CFL1/ICAM1/HLA-DRB1/PPIH/P4HB/PCBP1/FAM111A/HTATSF1/PHB2/HACD3/ILF3/PLSCR1/SMARCB1/SMARCA4/CXCR4/HDAC1/TFRC/CD74/PSMC3/APOE/IFITM1	37
GO:0044403	BP	GO:0044403	biological process involved in symbiotic interaction	29/772	290/18723	1.03928210440199e-05	0.000276608929325453	0.00024119371666159	CDK1/NUCKS1/KRT6A/LGALS1/PPIA/GAPDH/SIVA1/LY6E/GAS6/SAP30/ALYREF/LAMP1/IFI27/CFL1/ICAM1/HLA-DRB1/P4HB/PHB2/PLSCR1/THOC7/SMARCB1/SMARCA4/CXCR4/HDAC1/TFRC/CD74/PSMC3/APOE/IFITM1	29
GO:0007100	BP	GO:0007100	mitotic centrosome separation	6/772	14/18723	1.08930483038137e-05	0.000288217242767965	0.000251315776966006	RANBP1/AURKA/NEK2/KIF11/CHEK1/NDE1	6
GO:0007064	BP	GO:0007064	mitotic sister chromatid cohesion	8/772	28/18723	1.20116120296651e-05	0.000315954566721835	0.000275501793921405	CDC20/RAD21/SGO1/CDCA5/SMC1A/SMC3/NAA10/DSCC1	8
GO:2001020	BP	GO:2001020	regulation of response to DNA damage stimulus	24/772	219/18723	1.31309068175131e-05	0.000343388481774267	0.000299423248482582	HMGB1/DEK/PCNA/CDKN2D/USP1/RAD51AP1/FOXM1/PMAIP1/FBXO5/RMI2/PRKDC/WDR76/CHEK2/BABAM1/CHEK1/RNASEH2B/ING2/CEBPG/MAD2L2/RPA2/PARP1/FUS/CD74/MIF	24
GO:0051302	BP	GO:0051302	regulation of cell division	21/772	177/18723	1.35107293819566e-05	0.000351278963930873	0.000306303484497539	AURKA/PRC1/AURKB/ASPM/ORC6/CALM2/PLK1/KIF20B/ECT2/KIF23/YBX1/RACGAP1/CALM3/CDC25B/KIF20A/KIF14/CDC6/CDK2AP2/SFN/GIPC1/CALM1	21
GO:0050684	BP	GO:0050684	regulation of mRNA processing	18/772	137/18723	1.36756115183833e-05	0.000353522417297058	0.00030825970065031	CCNB1/MAGOH/RBM8A/BARD1/SRSF3/RNPS1/SRSF2/KHDRBS1/SRSF10/SRSF4/PRDX6/TRA2B/NELFE/RBM42/SRSF7/NUDT21/NCL/SRSF9	18
GO:0009144	BP	GO:0009144	purine nucleoside triphosphate metabolic process	14/772	88/18723	1.38124685019819e-05	0.000355019904696656	0.000309565459479006	ATP5MC3/RAN/STOML2/ATP5MF/ATP5PD/ATP5PB/ATP5MG/ATP5PF/PARP1/ATP5MC1/ATP5PO/ATP5F1C/NME1/ATP5F1B	14
GO:2000573	BP	GO:2000573	positive regulation of DNA biosynthetic process	12/772	66/18723	1.40631408549329e-05	0.000358294247986699	0.000312420577098229	PCNA/AURKB/NEK2/CCT5/RFC4/RFC3/PTGES3/CCT6A/RFC2/DKC1/DSCC1/CCT8	12
GO:0009117	BP	GO:0009117	nucleotide metabolic process	41/772	489/18723	1.41042793846482e-05	0.000358294247986699	0.000312420577098229	TYMS/DDIT4/DUT/RRM2/DTYMK/IDH2/TPI1/GAPDH/ATP5MC3/PKM/NUDT5/TECR/RAN/HINT1/HPRT1/PGAM1/STOML2/RRM1/GMPS/AK2/PRPS2/DNPH1/ATP5MF/ATP5PD/ATP5PB/ATP5MG/ATP5PF/DHTKD1/PAICS/NUDT8/RNASEH2B/TPST1/PARP1/PRPSAP1/ACOT7/PGK1/ATP5MC1/ATP5PO/ATP5F1C/NME1/ATP5F1B	41
GO:0090329	BP	GO:0090329	regulation of DNA-dependent DNA replication	10/772	46/18723	1.41788297335777e-05	0.000358294247986699	0.000312420577098229	PCNA/GMNN/RFC4/RFC3/STOML2/FBXO5/DBF4/RFC2/CDT1/DSCC1	10
GO:2001242	BP	GO:2001242	regulation of intrinsic apoptotic signaling pathway	20/772	164/18723	1.43304786615706e-05	0.000360103312959466	0.00031399802112915	PPIA/HELLS/CDKN2D/PMAIP1/VDAC2/UBB/TXNDC12/P4HB/BCAP31/ING2/PARP1/RTKN2/HDAC1/PPIF/SOD1/CD74/SFPQ/SELENOS/YBX3/MIF	20
GO:0033260	BP	GO:0033260	nuclear DNA replication	9/772	37/18723	1.44591567500413e-05	0.000361318261453811	0.000315057415500901	PCNA/MCM3/GMNN/FEN1/DBF4/CDT1/CDC45/MCM4/LIG1	9
GO:0031497	BP	GO:0031497	chromatin assembly	19/772	151/18723	1.49062488885505e-05	0.000369888813521181	0.000322530649687562	HMGB2/HMGB1/CENPW/ASF1B/ANP32B/NASP/HELLS/DNAJC9/MIS18A/HP1BP3/HJURP/ITGB3BP/HAT1/OIP5/RBBP4/CHAF1A/SET/NAP1L1/SOX9	19
GO:0034655	BP	GO:0034655	nucleobase-containing compound catabolic process	36/772	407/18723	1.49665993910305e-05	0.000369888813521181	0.000322530649687562	DUT/LSM5/LSM4/NUDT1/LSM2/NUDT5/MAGOH/YBX1/RBM8A/FEN1/HINT1/TRIR/RNASEH2C/HPRT1/HNRNPD/PKP1/RNPS1/SERBP1/DKC1/DNPH1/MAGOHB/CARHSP1/E2F1/HNRNPR/POLR2G/NUDT8/DNASE2/RNASEH2B/EXOSC3/UPF3A/LSM6/ACOT7/UPF3B/EIF4A3/FUS/YBX3	36
GO:0009199	BP	GO:0009199	ribonucleoside triphosphate metabolic process	14/772	89/18723	1.57782842305638e-05	0.000387818155568722	0.000338164435105441	ATP5MC3/RAN/STOML2/ATP5MF/ATP5PD/ATP5PB/ATP5MG/ATP5PF/PARP1/ATP5MC1/ATP5PO/ATP5F1C/NME1/ATP5F1B	14
GO:0050686	BP	GO:0050686	negative regulation of mRNA processing	8/772	29/18723	1.59909932106234e-05	0.000390910257942304	0.000340860644752762	BARD1/RNPS1/SRSF10/SRSF4/NELFE/RBM42/SRSF7/SRSF9	8
GO:0051299	BP	GO:0051299	centrosome separation	6/772	15/18723	1.75219373686828e-05	0.000423729431636211	0.000369477864378677	RANBP1/AURKA/NEK2/KIF11/CHEK1/NDE1	6
GO:0051315	BP	GO:0051315	attachment of mitotic spindle microtubules to kinetochore	6/772	15/18723	1.75219373686828e-05	0.000423729431636211	0.000369477864378677	AURKB/NUF2/NDC80/CENPE/KIF2C/CDT1	6
GO:0043486	BP	GO:0043486	histone exchange	7/772	22/18723	1.953703970065e-05	0.000469933714296919	0.000409766450462268	CENPW/ANP32E/NASP/MIS18A/HJURP/ITGB3BP/OIP5	7
GO:0000077	BP	GO:0000077	DNA damage checkpoint signaling	16/772	115/18723	1.97673713557515e-05	0.000472944874245586	0.000412392081027604	CDK1/GTSE1/CLSPN/PLK1/RHNO1/PRKDC/WDR76/CHEK2/FANCD2/E2F1/DTL/BABAM1/CHEK1/RNASEH2B/RPA2/RAD1	16
GO:1902751	BP	GO:1902751	positive regulation of cell cycle G2/M phase transition	8/772	30/18723	2.10221622601552e-05	0.000500305216117345	0.000436249382240815	CDK1/CCNB1/FBXO5/CDK4/CDC25B/RAD51C/DTL/CDC25C	8
GO:0048145	BP	GO:0048145	regulation of fibroblast proliferation	13/772	80/18723	2.20601900573191e-05	0.000522245973041165	0.000455380987000394	CCNB1/GSTP1/CCNA2/GAS6/CDK4/PRKDC/EMD/CDC6/E2F1/RNASEH2B/CD74/MIF/ANXA2	13
GO:0070192	BP	GO:0070192	chromosome organization involved in meiotic cell cycle	12/772	69/18723	2.2485760084125e-05	0.000529533763656514	0.000461735696188755	SMC4/RAD21/SMC2/SGO1/TRIP13/SGO2/CCNE2/RAD51C/FANCD2/NCAPD2/NCAPH2/NCAPD3	12
GO:0006334	BP	GO:0006334	nucleosome assembly	17/772	129/18723	2.26441586612739e-05	0.000530486591970887	0.000462566530547734	HMGB2/CENPW/ASF1B/ANP32B/NASP/DNAJC9/MIS18A/HP1BP3/HJURP/ITGB3BP/HAT1/OIP5/RBBP4/CHAF1A/SET/NAP1L1/SOX9	17
GO:1903312	BP	GO:1903312	negative regulation of mRNA metabolic process	14/772	92/18723	2.3234439898388e-05	0.000541494873901292	0.000472165383481831	YBX1/BARD1/HNRNPD/PKP1/RNPS1/SRSF10/E2F1/SRSF4/NELFE/RBM42/SRSF7/FUS/SRSF9/YBX3	14
GO:0007098	BP	GO:0007098	centrosome cycle	17/772	130/18723	2.50694783947583e-05	0.000581250071235169	0.000506830583281983	PCLAF/CDK1/RANBP1/AURKA/NDC80/SAC3D1/PLK1/NEK2/SGO1/GADD45A/HAUS1/KIF11/CEP152/CHEK1/CCNF/NDE1/HAUS8	17
GO:0048144	BP	GO:0048144	fibroblast proliferation	13/772	81/18723	2.53001355611945e-05	0.000583589793611554	0.000508870742785483	CCNB1/GSTP1/CCNA2/GAS6/CDK4/PRKDC/EMD/CDC6/E2F1/RNASEH2B/CD74/MIF/ANXA2	13
GO:0051445	BP	GO:0051445	regulation of meiotic cell cycle	10/772	49/18723	2.55591723916616e-05	0.00058655692560048	0.000511457982445388	CDC20/ASPM/RAD51AP1/CALR/TRIP13/FBXO5/CDC25B/TTK/CDC25C/RAD1	10
GO:0000082	BP	GO:0000082	G1/S transition of mitotic cell cycle	23/772	214/18723	2.70202249103728e-05	0.000616938942369831	0.00053795008290702	CDKN3/CDKN2A/GTSE1/TFDP1/EZH2/CDKN2C/NASP/CDKN2D/IQGAP3/PSME2/DBF4/EIF4EBP1/CDK4/PRKDC/BRD7/CCNE2/CHEK2/KHDRBS1/KIF14/CDC6/E2F1/CDK2AP2/RPA2	23
GO:2001252	BP	GO:2001252	positive regulation of chromosome organization	13/772	82/18723	2.8948695677987e-05	0.000657632490704978	0.000573433493334288	RAD21/AURKB/DNMT1/HNRNPA2B1/NEK2/CCT5/FEN1/HNRNPD/CCT6A/CDT1/DKC1/SFPQ/CCT8	13
GO:0000387	BP	GO:0000387	spliceosomal snRNP assembly	10/772	50/18723	3.07804820512951e-05	0.000695731699832791	0.000606654726914179	SNRPG/LSM4/SNRPD1/LSM2/SNRPD3/SNRPF/SNRPB/SNRPC/SRSF10/SNRPE	10
GO:0006401	BP	GO:0006401	RNA catabolic process	27/772	278/18723	3.48610909547933e-05	0.000784025935573301	0.000683644341566104	LSM5/LSM4/LSM2/MAGOH/YBX1/RBM8A/FEN1/TRIR/RNASEH2C/HNRNPD/PKP1/RNPS1/SERBP1/DKC1/MAGOHB/CARHSP1/E2F1/HNRNPR/POLR2G/RNASEH2B/EXOSC3/UPF3A/LSM6/UPF3B/EIF4A3/FUS/YBX3	27
GO:0043484	BP	GO:0043484	regulation of RNA splicing	18/772	148/18723	3.93679394370338e-05	0.000879862115015226	0.000767210278380271	MAGOH/RBM8A/SRSF3/RNPS1/SRSF2/KHDRBS1/SRSF10/FAM50A/HNRNPH3/SRSF4/PRDX6/TRA2B/RBM42/SRSF7/FUS/HNRNPF/NCL/SRSF9	18
GO:0046390	BP	GO:0046390	ribose phosphate biosynthetic process	21/772	190/18723	3.9513594315935e-05	0.000879862115015226	0.000767210278380271	ATP5MC3/TECR/HPRT1/STOML2/GMPS/AK2/PRPS2/ATP5MF/ATP5PD/ATP5PB/ATP5MG/ATP5PF/PAICS/PARP1/PRPSAP1/ACOT7/ATP5MC1/ATP5PO/ATP5F1C/NME1/ATP5F1B	21
GO:0006164	BP	GO:0006164	purine nucleotide biosynthetic process	21/772	191/18723	4.27109940600604e-05	0.00094637463685789	0.000825206968461421	ATP5MC3/TECR/HPRT1/STOML2/GMPS/AK2/PRPS2/ATP5MF/ATP5PD/ATP5PB/ATP5MG/ATP5PF/PAICS/PARP1/PRPSAP1/ACOT7/ATP5MC1/ATP5PO/ATP5F1C/NME1/ATP5F1B	21
GO:0032467	BP	GO:0032467	positive regulation of cytokinesis	9/772	42/18723	4.30805439006023e-05	0.000949883757180926	0.000828266803785573	AURKB/KIF20B/ECT2/KIF23/RACGAP1/CDC25B/KIF14/CDC6/GIPC1	9
GO:1901976	BP	GO:1901976	regulation of cell cycle checkpoint	8/772	33/18723	4.46870987081628e-05	0.0009805003414113	0.000854963439212399	CCNB1/MAD2L1/NDC80/CDT1/WDR76/CHEK2/RNASEH2B/RPA2	8
GO:0019693	BP	GO:0019693	ribose phosphate metabolic process	34/772	396/18723	4.69537416027744e-05	0.00102523266858873	0.000893968529442706	DDIT4/TPI1/GAPDH/ATP5MC3/PKM/NUDT5/TECR/RAN/HINT1/HPRT1/PGAM1/STOML2/GMPS/AK2/PRPS2/ATP5MF/ATP5PD/ATP5PB/ATP5MG/ATP5PF/DHTKD1/PAICS/NUDT8/RNASEH2B/TPST1/PARP1/PRPSAP1/ACOT7/PGK1/ATP5MC1/ATP5PO/ATP5F1C/NME1/ATP5F1B	34
GO:0015931	BP	GO:0015931	nucleobase-containing compound transport	23/772	222/18723	4.82451410761108e-05	0.0010483412780693	0.00091411846249473	SLC25A5/HNRNPA2B1/DDX39A/MAGOH/YBX1/HNRNPA3/RAN/RBM8A/ENY2/SLBP/ALYREF/SRSF3/MAGOHB/KHDRBS1/RTRAF/THOC7/SRSF7/NXT1/UPF3A/UPF3B/NUP37/EIF4A3/MRPL18	23
GO:0006839	BP	GO:0006839	mitochondrial transport	25/772	254/18723	5.40565078731284e-05	0.0011689719827564	0.00101930439440929	SLC25A5/ATP5IF1/PMAIP1/STOML2/TMEM14A/SAE1/VDAC2/ATP5MF/ATP5PD/ATP5PB/ATP5MG/TOMM5/PDCD5/BCAP31/ATP5PF/MCUB/IMMP1L/MCUR1/PPIF/MRPL18/UBE2L3/ATP5PO/VDAC1/ATP5F1C/ATP5F1B	25
GO:0048857	BP	GO:0048857	neural nucleus development	11/772	64/18723	5.50093280275954e-05	0.00118388496396232	0.00103230801425747	CALM2/DYNLL1/CALM3/COX6B1/YWHAQ/ATP5PB/ATP5PF/YWHAH/RAD1/CKB/CALM1	11
GO:0044270	BP	GO:0044270	cellular nitrogen compound catabolic process	37/772	451/18723	5.81235355600151e-05	0.00124495077594737	0.00108555535587276	DUT/LSM5/LSM4/NUDT1/LSM2/NUDT5/MAGOH/YBX1/RBM8A/FEN1/HINT1/TRIR/RNASEH2C/HPRT1/HNRNPD/PKP1/RNPS1/SERBP1/DKC1/DNPH1/MAGOHB/CARHSP1/E2F1/HNRNPR/POLR2G/NUDT8/DNASE2/RNASEH2B/EXOSC3/UPF3A/LSM6/ACOT7/UPF3B/EIF4A3/FUS/MPST/YBX3	37
GO:0019883	BP	GO:0019883	antigen processing and presentation of endogenous antigen	7/772	26/18723	6.52314044514936e-05	0.00139057278304653	0.00121253286598286	HLA-DRB1/TAP1/HLA-DRA/CD74/HLA-A/B2M/HLA-B	7
GO:0048024	BP	GO:0048024	regulation of mRNA splicing, via spliceosome	14/772	101/18723	6.71846347756721e-05	0.00142545512840082	0.00124294910215568	MAGOH/RBM8A/SRSF3/RNPS1/SRSF2/KHDRBS1/SRSF10/SRSF4/PRDX6/TRA2B/RBM42/SRSF7/NCL/SRSF9	14
GO:0009152	BP	GO:0009152	purine ribonucleotide biosynthetic process	19/772	169/18723	7.21410827223725e-05	0.00152343000040015	0.0013283799072081	ATP5MC3/TECR/HPRT1/STOML2/GMPS/AK2/ATP5MF/ATP5PD/ATP5PB/ATP5MG/ATP5PF/PAICS/PARP1/ACOT7/ATP5MC1/ATP5PO/ATP5F1C/NME1/ATP5F1B	19
GO:0051255	BP	GO:0051255	spindle midzone assembly	5/772	12/18723	7.31512268447041e-05	0.00153754307639009	0.00134068603651435	PRC1/AURKB/KIF23/RACGAP1/KIF4A	5
GO:1990542	BP	GO:1990542	mitochondrial transmembrane transport	14/772	102/18723	7.49709360282273e-05	0.00156846172211612	0.00136764605944272	SLC25A5/STOML2/ATP5MF/ATP5PD/ATP5PB/ATP5MG/ATP5PF/MCUB/MCUR1/MRPL18/ATP5PO/VDAC1/ATP5F1C/ATP5F1B	14
GO:0002483	BP	GO:0002483	antigen processing and presentation of endogenous peptide antigen	6/772	19/18723	8.24357312247693e-05	0.00171664777337506	0.00149685933013397	HLA-DRB1/TAP1/HLA-DRA/HLA-A/B2M/HLA-B	6
GO:0072522	BP	GO:0072522	purine-containing compound biosynthetic process	21/772	200/18723	8.36659236187099e-05	0.00173423651814266	0.00151219612613783	ATP5MC3/TECR/HPRT1/STOML2/GMPS/AK2/PRPS2/ATP5MF/ATP5PD/ATP5PB/ATP5MG/ATP5PF/PAICS/PARP1/PRPSAP1/ACOT7/ATP5MC1/ATP5PO/ATP5F1C/NME1/ATP5F1B	21
GO:0031023	BP	GO:0031023	microtubule organizing center organization	17/772	143/18723	8.53582834329889e-05	0.00176119981138341	0.00153570721425068	PCLAF/CDK1/RANBP1/AURKA/NDC80/SAC3D1/PLK1/NEK2/SGO1/GADD45A/HAUS1/KIF11/CEP152/CHEK1/CCNF/NDE1/HAUS8	17
GO:1901361	BP	GO:1901361	organic cyclic compound catabolic process	39/772	495/18723	8.85428125157454e-05	0.00181856424975262	0.00158572708211328	DUT/LSM5/LSM4/NUDT1/LSM2/NUDT5/MAGOH/YBX1/RBM8A/FEN1/HINT1/TRIR/RNASEH2C/HPRT1/HNRNPD/PKP1/RNPS1/SERBP1/DKC1/DNPH1/MAGOHB/CARHSP1/E2F1/HNRNPR/POLR2G/NUDT8/SRD5A1/YWHAH/DNASE2/RNASEH2B/EXOSC3/UPF3A/LSM6/ACOT7/UPF3B/EIF4A3/FUS/APOE/YBX3	39
GO:0051028	BP	GO:0051028	mRNA transport	16/772	130/18723	9.03271937800508e-05	0.00184678053464849	0.00161033073695918	HNRNPA2B1/DDX39A/MAGOH/HNRNPA3/RBM8A/ENY2/SLBP/ALYREF/SRSF3/MAGOHB/THOC7/SRSF7/UPF3A/UPF3B/NUP37/EIF4A3	16
GO:0046700	BP	GO:0046700	heterocycle catabolic process	36/772	445/18723	9.67870946995293e-05	0.00196990204506101	0.0017176885679945	DUT/LSM5/LSM4/NUDT1/LSM2/NUDT5/MAGOH/YBX1/RBM8A/FEN1/HINT1/TRIR/RNASEH2C/HPRT1/HNRNPD/PKP1/RNPS1/SERBP1/DKC1/DNPH1/MAGOHB/CARHSP1/E2F1/HNRNPR/POLR2G/NUDT8/DNASE2/RNASEH2B/EXOSC3/UPF3A/LSM6/ACOT7/UPF3B/EIF4A3/FUS/YBX3	36
GO:0006611	BP	GO:0006611	protein export from nucleus	10/772	57/18723	9.97281617490903e-05	0.00200257710512236	0.00174618012536236	ANP32B/CALR/RAN/GAS6/BARD1/IFI27/CSE1L/EMD/NXT1/SFN	10
GO:0010257	BP	GO:0010257	NADH dehydrogenase complex assembly	10/772	57/18723	9.97281617490903e-05	0.00200257710512236	0.00174618012536236	NDUFA6/NDUFS8/NDUFB1/NDUFB6/COA1/NDUFB5/DMAC1/NDUFB7/NDUFB11/NDUFB9	10
GO:0032981	BP	GO:0032981	mitochondrial respiratory chain complex I assembly	10/772	57/18723	9.97281617490903e-05	0.00200257710512236	0.00174618012536236	NDUFA6/NDUFS8/NDUFB1/NDUFB6/COA1/NDUFB5/DMAC1/NDUFB7/NDUFB11/NDUFB9	10
GO:0006163	BP	GO:0006163	purine nucleotide metabolic process	33/772	396/18723	0.00010719963129584	0.00214303974030528	0.00186865883606222	DDIT4/TPI1/GAPDH/ATP5MC3/PKM/TECR/RAN/HINT1/HPRT1/PGAM1/STOML2/GMPS/AK2/PRPS2/DNPH1/ATP5MF/ATP5PD/ATP5PB/ATP5MG/ATP5PF/DHTKD1/PAICS/NUDT8/TPST1/PARP1/PRPSAP1/ACOT7/PGK1/ATP5MC1/ATP5PO/ATP5F1C/NME1/ATP5F1B	33
GO:0051098	BP	GO:0051098	regulation of binding	31/772	363/18723	0.000110428930250262	0.00219782888613132	0.00191643313513031	HMGB2/STMN1/HMGB1/NUCKS1/AURKA/AURKB/SLPI/ID1/CALM2/PPP1CA/PLK1/NEK2/GMNN/CTHRC1/RAN/CALM3/CSNK2B/SUMO3/HJURP/CDT1/E2F1/CEBPG/MAD2L2/PARP1/EIF4A3/HES1/NME1/B2M/CALM1/APOE/ANXA2	31
GO:0033108	BP	GO:0033108	mitochondrial respiratory chain complex assembly	13/772	93/18723	0.000111083425773345	0.00220111563492734	0.00191929906993501	NDUFA6/NDUFS8/NDUFB1/NDUFB6/COA1/NDUFB5/DMAC1/TFAM/NDUFB7/COX17/NDUFB11/NDUFB9/UQCC2	13
GO:0048025	BP	GO:0048025	negative regulation of mRNA splicing, via spliceosome	6/772	20/18723	0.000113674164483561	0.00224257189406604	0.00195544753862303	RNPS1/SRSF10/SRSF4/RBM42/SRSF7/SRSF9	6
GO:0072521	BP	GO:0072521	purine-containing compound metabolic process	34/772	416/18723	0.000123344056571004	0.00242271426400165	0.00211252564828114	DDIT4/TPI1/GAPDH/NUDT1/ATP5MC3/PKM/TECR/RAN/HINT1/HPRT1/PGAM1/STOML2/GMPS/AK2/PRPS2/DNPH1/ATP5MF/ATP5PD/ATP5PB/ATP5MG/ATP5PF/DHTKD1/PAICS/NUDT8/TPST1/PARP1/PRPSAP1/ACOT7/PGK1/ATP5MC1/ATP5PO/ATP5F1C/NME1/ATP5F1B	34
GO:0010212	BP	GO:0010212	response to ionizing radiation	17/772	148/18723	0.000130894652033707	0.00254876253180784	0.00222243551368235	KRT14/NUCKS1/RAD51AP1/ECT2/GADD45A/RRM1/RHNO1/ICAM1/PRKDC/CHEK2/FANCD2/BABAM1/PARP1/RAD1/XRCC6/CYBA/CRYAB	17
GO:1903900	BP	GO:1903900	regulation of viral life cycle	17/772	148/18723	0.000130894652033707	0.00254876253180784	0.00222243551368235	TOP2A/KPNA2/LGALS1/PPIA/SLPI/LY6E/BANF1/RAD23A/HLA-DRB1/PPIH/P4HB/FAM111A/HACD3/ILF3/PLSCR1/CD74/IFITM1	17
GO:0010498	BP	GO:0010498	proteasomal protein catabolic process	38/772	490/18723	0.000150292189551746	0.00290916162813202	0.00253669144799324	UBE2C/UBE2S/CDC20/PBK/AURKA/PLK1/SUMO2/ANAPC11/CALR/PSME2/PSMB9/RBX1/PMAIP1/PSMB2/PSMA7/RAD23A/IFI27/PSMD14/PSMA4/PSMA2/UBB/UFD1/PSMD2/UBE2A/PSMD8/BCAP31/KIF14/UBAC2/SDF2L1/CCNF/GIPC1/PSMB3/PSMD7/PSMA5/PSMC3/PSMB8/SELENOS/APOE	38
GO:0050792	BP	GO:0050792	regulation of viral process	18/772	164/18723	0.000150696900701369	0.00290916162813202	0.00253669144799324	TOP2A/KPNA2/LGALS1/PPIA/SLPI/LY6E/BANF1/RAD23A/HLA-DRB1/PPIH/P4HB/FAM111A/HACD3/ILF3/PLSCR1/CXCR4/CD74/IFITM1	18
GO:0014075	BP	GO:0014075	response to amine	9/772	49/18723	0.000153347817980119	0.00294768583450673	0.00257028326492993	CDK1/HPRT1/CALM3/ICAM1/HDAC1/SOD1/RGS10/NME1/CALM1	9
GO:0016572	BP	GO:0016572	histone phosphorylation	8/772	39/18723	0.000159090256786395	0.00303215243654748	0.00264393531126721	CDK1/CCNB1/AURKA/AURKB/CCNA2/VRK1/CHEK1/BAZ1B	8
GO:0032506	BP	GO:0032506	cytokinetic process	8/772	39/18723	0.000159090256786395	0.00303215243654748	0.00264393531126721	AURKB/CEP55/KIF20B/ANLN/ECT2/RACGAP1/KIF20A/ARF1	8
GO:0032508	BP	GO:0032508	DNA duplex unwinding	12/772	84/18723	0.000163843938937695	0.00310957821663186	0.00271144799681035	TOP2A/MCM7/MCM3/RFC4/RFC3/RFC2/PIF1/MCM4/DSCC1/RPA1/MCM5/XRCC6	12
GO:0000212	BP	GO:0000212	meiotic spindle organization	5/772	14/18723	0.000172587814294213	0.00326176465838391	0.00284414947395063	CCNB2/AURKA/ASPM/FBXO5/TUBG1	5
GO:0044774	BP	GO:0044774	mitotic DNA integrity checkpoint signaling	12/772	85/18723	0.000183742861205738	0.00345805602386364	0.00301530896653856	CDK1/GTSE1/CLSPN/PLK1/PRKDC/CHEK2/FANCD2/CDC6/DTL/BABAM1/CHEK1/RPA2	12
GO:2001243	BP	GO:2001243	negative regulation of intrinsic apoptotic signaling pathway	13/772	98/18723	0.000190409055684632	0.00356858305195614	0.00311168483105675	PPIA/HELLS/CDKN2D/VDAC2/TXNDC12/ING2/RTKN2/HDAC1/PPIF/CD74/SELENOS/YBX3/MIF	13
GO:0009260	BP	GO:0009260	ribonucleotide biosynthetic process	19/772	182/18723	0.000193341349579012	0.00360850369463234	0.003146494293651	ATP5MC3/TECR/HPRT1/STOML2/GMPS/AK2/ATP5MF/ATP5PD/ATP5PB/ATP5MG/ATP5PF/PAICS/PARP1/ACOT7/ATP5MC1/ATP5PO/ATP5F1C/NME1/ATP5F1B	19
GO:0006120	BP	GO:0006120	mitochondrial electron transport, NADH to ubiquinone	9/772	51/18723	0.000210973860874922	0.00392132407527025	0.00341926318233997	NDUFA6/NDUFS6/NDUFS8/NDUFB1/NDUFB6/NDUFB5/NDUFV1/NDUFB7/NDUFB9	9
GO:0051168	BP	GO:0051168	nuclear export	17/772	154/18723	0.000212519846663397	0.00393380358144839	0.00343014489351447	ANP32B/HNRNPA2B1/DDX39A/CALR/RAN/ENY2/GAS6/ALYREF/BARD1/SRSF3/IFI27/CSE1L/KHDRBS1/EMD/THOC7/NXT1/SFN	17
GO:0019439	BP	GO:0019439	aromatic compound catabolic process	36/772	467/18723	0.000249674411301296	0.00455483055020602	0.00397165959843384	DUT/LSM5/LSM4/NUDT1/LSM2/NUDT5/MAGOH/YBX1/RBM8A/FEN1/HINT1/TRIR/RNASEH2C/HPRT1/HNRNPD/PKP1/RNPS1/SERBP1/DKC1/DNPH1/MAGOHB/CARHSP1/E2F1/HNRNPR/POLR2G/NUDT8/DNASE2/RNASEH2B/EXOSC3/UPF3A/LSM6/ACOT7/UPF3B/EIF4A3/FUS/YBX3	36
GO:0009263	BP	GO:0009263	deoxyribonucleotide biosynthetic process	5/772	15/18723	0.000250120752756978	0.00455483055020602	0.00397165959843384	TYMS/DUT/RRM2/DTYMK/RRM1	5
GO:0098760	BP	GO:0098760	response to interleukin-7	5/772	15/18723	0.000250120752756978	0.00455483055020602	0.00397165959843384	HMGB1/YBX1/HDGF/P4HB/GIPC1	5
GO:0098761	BP	GO:0098761	cellular response to interleukin-7	5/772	15/18723	0.000250120752756978	0.00455483055020602	0.00397165959843384	HMGB1/YBX1/HDGF/P4HB/GIPC1	5
GO:0006402	BP	GO:0006402	mRNA catabolic process	22/772	232/18723	0.000253068246254563	0.00458992327279446	0.00400225927650468	LSM5/LSM4/LSM2/MAGOH/YBX1/RBM8A/HNRNPD/PKP1/RNPS1/SERBP1/MAGOHB/CARHSP1/E2F1/HNRNPR/POLR2G/EXOSC3/UPF3A/LSM6/UPF3B/EIF4A3/FUS/YBX3	22
GO:0031100	BP	GO:0031100	animal organ regeneration	11/772	76/18723	0.00027052317482599	0.00488680016211768	0.00426112597506505	CDK1/TYMS/PCNA/AURKA/GSTP1/EZH2/CCNA2/GAS6/CSNK2B/CDK4/CEBPB	11
GO:0051438	BP	GO:0051438	regulation of ubiquitin-protein transferase activity	9/772	53/18723	0.000285535434060728	0.00513735352962061	0.00447960011499062	UBE2C/UBE2S/CDC20/MAD2L1/PLK1/FBXO5/MAD2L2/UBE2L3/RPS20	9
GO:0006282	BP	GO:0006282	regulation of DNA repair	15/772	130/18723	0.000304261257409244	0.00545245870847322	0.00475436127115471	HMGB1/DEK/PCNA/USP1/RAD51AP1/FOXM1/RMI2/PRKDC/BABAM1/CHEK1/CEBPG/MAD2L2/RPA2/PARP1/FUS	15
GO:0048524	BP	GO:0048524	positive regulation of viral process	10/772	65/18723	0.000307254131010894	0.00548424238605952	0.00478207557287632	TOP2A/KPNA2/LGALS1/PPIA/RAD23A/HLA-DRB1/PPIH/P4HB/HACD3/CD74	10
GO:0009259	BP	GO:0009259	ribonucleotide metabolic process	31/772	385/18723	0.000313686436225764	0.00557692328119955	0.00486289020751902	DDIT4/TPI1/GAPDH/ATP5MC3/PKM/TECR/RAN/HINT1/HPRT1/PGAM1/STOML2/GMPS/AK2/ATP5MF/ATP5PD/ATP5PB/ATP5MG/ATP5PF/DHTKD1/PAICS/NUDT8/RNASEH2B/TPST1/PARP1/ACOT7/PGK1/ATP5MC1/ATP5PO/ATP5F1C/NME1/ATP5F1B	31
GO:0009150	BP	GO:0009150	purine ribonucleotide metabolic process	30/772	368/18723	0.000316293825268522	0.00559273567993228	0.00487667808930932	DDIT4/TPI1/GAPDH/ATP5MC3/PKM/TECR/RAN/HINT1/HPRT1/PGAM1/STOML2/GMPS/AK2/ATP5MF/ATP5PD/ATP5PB/ATP5MG/ATP5PF/DHTKD1/PAICS/NUDT8/TPST1/PARP1/ACOT7/PGK1/ATP5MC1/ATP5PO/ATP5F1C/NME1/ATP5F1B	30
GO:0030901	BP	GO:0030901	midbrain development	12/772	90/18723	0.000317062605242937	0.00559273567993228	0.00487667808930932	CALM2/DYNLL1/CALM3/COX6B1/YWHAQ/ATP5PB/ATP5PF/YWHAH/RAD1/HES1/CKB/CALM1	12
GO:0006913	BP	GO:0006913	nucleocytoplasmic transport	26/772	301/18723	0.000322830566938952	0.00565016299646462	0.004926752784823	CDK1/KPNA2/ANP32B/HNRNPA2B1/DDX39A/ECT2/CALR/RAN/ENY2/GAS6/ALYREF/BARD1/SRSF3/IFI27/CSE1L/RSRC1/KHDRBS1/EMD/PHB2/ANP32A/THOC7/NXT1/UPF3A/SFN/UPF3B/PPP1CC	26
GO:0051169	BP	GO:0051169	nuclear transport	26/772	301/18723	0.000322830566938952	0.00565016299646462	0.004926752784823	CDK1/KPNA2/ANP32B/HNRNPA2B1/DDX39A/ECT2/CALR/RAN/ENY2/GAS6/ALYREF/BARD1/SRSF3/IFI27/CSE1L/RSRC1/KHDRBS1/EMD/PHB2/ANP32A/THOC7/NXT1/UPF3A/SFN/UPF3B/PPP1CC	26
GO:0001975	BP	GO:0001975	response to amphetamine	7/772	33/18723	0.000329404173335954	0.0057206948712939	0.00498825421601204	HPRT1/CALM3/ICAM1/HDAC1/SOD1/RGS10/CALM1	7
GO:0061842	BP	GO:0061842	microtubule organizing center localization	7/772	33/18723	0.000329404173335954	0.0057206948712939	0.00498825421601204	MAD2L1/AURKA/ASPM/ARPC5/DLGAP5/GPSM2/NDE1	7
GO:2001233	BP	GO:2001233	regulation of apoptotic signaling pathway	29/772	356/18723	0.000400333067405688	0.0069257620661184	0.00603903242572305	HMGB2/SLC25A5/PPIA/GSTP1/HELLS/CDKN2D/PPP1CA/PRDX2/BCL2L12/PMAIP1/TMEM14A/ICAM1/VDAC2/UBB/TXNDC12/P4HB/BCAP31/CTSC/ING2/PARP1/RTKN2/HDAC1/PPIF/SOD1/CD74/SFPQ/SELENOS/YBX3/MIF	29
GO:0033119	BP	GO:0033119	negative regulation of RNA splicing	6/772	25/18723	0.000435416654409348	0.00747765849901501	0.00652026762007206	RNPS1/SRSF10/SRSF4/RBM42/SRSF7/SRSF9	6
GO:0043388	BP	GO:0043388	positive regulation of DNA binding	9/772	56/18723	0.000437221917572465	0.00747765849901501	0.00652026762007206	HMGB2/HMGB1/CALM2/CALM3/CEBPG/PARP1/HES1/NME1/CALM1	9
GO:0051653	BP	GO:0051653	spindle localization	9/772	56/18723	0.000437221917572465	0.00747765849901501	0.00652026762007206	NUSAP1/MAD2L1/ASPM/CENPA/NDC80/PLK1/GPSM2/CFL1/NDE1	9
GO:0010833	BP	GO:0010833	telomere maintenance via telomere lengthening	11/772	81/18723	0.000475303600038049	0.00806760601121187	0.00703468208040425	AURKB/HNRNPA2B1/NEK2/CCT5/PTGES3/CCT6A/DKC1/PIF1/RPA1/PARP1/CCT8	11
GO:0044773	BP	GO:0044773	mitotic DNA damage checkpoint signaling	11/772	81/18723	0.000475303600038049	0.00806760601121187	0.00703468208040425	CDK1/GTSE1/CLSPN/PLK1/PRKDC/CHEK2/FANCD2/DTL/BABAM1/CHEK1/RPA2	11
GO:0006298	BP	GO:0006298	mismatch repair	7/772	35/18723	0.000482643954833712	0.00813083336644958	0.00708981421529829	HMGB1/PCNA/RPA3/POLD3/RPA2/RPA1/LIG1	7
GO:0040001	BP	GO:0040001	establishment of mitotic spindle localization	7/772	35/18723	0.000482643954833712	0.00813083336644958	0.00708981421529829	NUSAP1/MAD2L1/CENPA/NDC80/PLK1/GPSM2/NDE1	7
GO:1904668	BP	GO:1904668	positive regulation of ubiquitin protein ligase activity	4/772	10/18723	0.000493502233318528	0.00825194440693955	0.00719541898393597	UBE2C/UBE2S/CDC20/PLK1	4
GO:1904851	BP	GO:1904851	positive regulation of establishment of protein localization to telomere	4/772	10/18723	0.000493502233318528	0.00825194440693955	0.00719541898393597	CCT5/CCT6A/DKC1/CCT8	4
GO:0031109	BP	GO:0031109	microtubule polymerization or depolymerization	14/772	122/18723	0.000505385307797818	0.00841934486842439	0.00734138657643146	STMN1/TPX2/MZT1/CKAP2/SKA2/KIF2C/FBXO5/TUBG1/PSRC1/SKA1/NDE1/SKA3/RAC1/CRYAB	14
GO:0043462	BP	GO:0043462	regulation of ATPase activity	8/772	46/18723	0.000523132062053046	0.00868283400411291	0.00757114027271178	TPM2/ATP5IF1/DNAJC9/ATP1B3/DNAJB11/PFN2/VMA21/PPIF	8
GO:0001909	BP	GO:0001909	leukocyte mediated cytotoxicity	14/772	124/18723	0.000596086522915967	0.0098573425738089	0.00859527238539046	TUBB/EMP2/TUBB4B/HPRT1/LAMP1/ICAM1/HLA-DRB1/PRDX1/CTSC/CEBPG/HLA-DRA/HLA-A/B2M/HLA-B	14
GO:0009314	BP	GO:0009314	response to radiation	34/772	456/18723	0.00066528290661801	0.010961327889992	0.00955791058437904	PCLAF/KRT14/NUCKS1/PCNA/PBK/AURKB/CDKN2D/USP1/PPP1CA/RAD51AP1/ECT2/FEN1/GADD45A/SMC1A/RRM1/HMGN1/RHNO1/ICAM1/PRKDC/UBE2A/CHEK2/FANCD2/DTL/POLD3/BABAM1/CHEK1/NMU/PARP1/RAD1/MAPK13/XRCC6/PPP1CC/CYBA/CRYAB	34
GO:0000184	BP	GO:0000184	nuclear-transcribed mRNA catabolic process, nonsense-mediated decay	7/772	37/18723	0.000687902144351486	0.0112515776192472	0.00981099862144933	MAGOH/RBM8A/RNPS1/MAGOHB/UPF3A/UPF3B/EIF4A3	7
GO:1904358	BP	GO:1904358	positive regulation of telomere maintenance via telomere lengthening	7/772	37/18723	0.000687902144351486	0.0112515776192472	0.00981099862144933	AURKB/HNRNPA2B1/NEK2/CCT5/CCT6A/DKC1/CCT8	7
GO:0071479	BP	GO:0071479	cellular response to ionizing radiation	10/772	72/18723	0.00071040081645496	0.0115774741754145	0.0100951694969915	NUCKS1/RAD51AP1/ECT2/GADD45A/RHNO1/CHEK2/RAD1/XRCC6/CYBA/CRYAB	10
GO:0045069	BP	GO:0045069	regulation of viral genome replication	11/772	85/18723	0.00072071411606577	0.0116368371865252	0.0101469320533086	TOP2A/PPIA/SLPI/BANF1/RAD23A/PPIH/FAM111A/HACD3/ILF3/PLSCR1/IFITM1	11
GO:0008584	BP	GO:0008584	male gonad development	15/772	141/18723	0.000725476885936206	0.0116368371865252	0.0101469320533086	HMGB2/ASPM/NUDT1/NASP/RRM1/MEA1/ICAM1/UBB/PRDX4/EIF2S2/SRD5A1/ING2/FANCA/SOX9/YBX3	15
GO:0010972	BP	GO:0010972	negative regulation of G2/M transition of mitotic cell cycle	9/772	60/18723	0.000736813375940718	0.0116368371865252	0.0101469320533086	CDK1/RAD21/AURKB/CLSPN/PLK1/CDC6/DTL/BABAM1/CHEK1	9
GO:0035825	BP	GO:0035825	homologous recombination	9/772	60/18723	0.000736813375940718	0.0116368371865252	0.0101469320533086	TOP2A/RAD21/NUCKS1/CENPX/RAD51AP1/MND1/TRIP13/RAD51C/FANCD2	9
GO:0051851	BP	GO:0051851	modulation by host of symbiont process	9/772	60/18723	0.000736813375940718	0.0116368371865252	0.0101469320533086	NUCKS1/SAP30/IFI27/CFL1/SMARCB1/SMARCA4/HDAC1/PSMC3/APOE	9
GO:0006122	BP	GO:0006122	mitochondrial electron transport, ubiquinol to cytochrome c	4/772	11/18723	0.000750262957779525	0.0116368371865252	0.0101469320533086	UQCRH/CYC1/CYCS/UQCR10	4
GO:0035404	BP	GO:0035404	histone-serine phosphorylation	4/772	11/18723	0.000750262957779525	0.0116368371865252	0.0101469320533086	CCNB1/AURKA/AURKB/VRK1	4
GO:0044771	BP	GO:0044771	meiotic cell cycle phase transition	4/772	11/18723	0.000750262957779525	0.0116368371865252	0.0101469320533086	CCNB2/CDC25B/TTK/CDC25C	4
GO:0046598	BP	GO:0046598	positive regulation of viral entry into host cell	4/772	11/18723	0.000750262957779525	0.0116368371865252	0.0101469320533086	LGALS1/HLA-DRB1/P4HB/CD74	4
GO:0060315	BP	GO:0060315	negative regulation of ryanodine-sensitive calcium-release channel activity	4/772	11/18723	0.000750262957779525	0.0116368371865252	0.0101469320533086	CALM2/CALM3/GSTO1/CALM1	4
GO:0070203	BP	GO:0070203	regulation of establishment of protein localization to telomere	4/772	11/18723	0.000750262957779525	0.0116368371865252	0.0101469320533086	CCT5/CCT6A/DKC1/CCT8	4
GO:0075294	BP	GO:0075294	positive regulation by symbiont of entry into host	4/772	11/18723	0.000750262957779525	0.0116368371865252	0.0101469320533086	LGALS1/HLA-DRB1/P4HB/CD74	4
GO:1904869	BP	GO:1904869	regulation of protein localization to Cajal body	4/772	11/18723	0.000750262957779525	0.0116368371865252	0.0101469320533086	CCT5/CCT6A/DKC1/CCT8	4
GO:1904871	BP	GO:1904871	positive regulation of protein localization to Cajal body	4/772	11/18723	0.000750262957779525	0.0116368371865252	0.0101469320533086	CCT5/CCT6A/DKC1/CCT8	4
GO:0051701	BP	GO:0051701	biological process involved in interaction with host	19/772	203/18723	0.00076316228231176	0.0117962334908533	0.0102859202889984	CDK1/KRT6A/LGALS1/PPIA/SIVA1/LY6E/GAS6/ALYREF/LAMP1/ICAM1/HLA-DRB1/P4HB/PHB2/PLSCR1/THOC7/CXCR4/TFRC/CD74/IFITM1	19
GO:0046546	BP	GO:0046546	development of primary male sexual characteristics	15/772	142/18723	0.000781004278106832	0.0120306754894676	0.0104903458551768	HMGB2/ASPM/NUDT1/NASP/RRM1/MEA1/ICAM1/UBB/PRDX4/EIF2S2/SRD5A1/ING2/FANCA/SOX9/YBX3	15
GO:0045739	BP	GO:0045739	positive regulation of DNA repair	10/772	73/18723	0.000793320953019697	0.0121786950398723	0.010619413942703	HMGB1/PCNA/RAD51AP1/FOXM1/PRKDC/BABAM1/CEBPG/MAD2L2/PARP1/FUS	10
GO:0022618	BP	GO:0022618	ribonucleoprotein complex assembly	20/772	220/18723	0.000810286118337433	0.0123652524462687	0.0107820857491744	SNRPG/LSM4/PSIP1/SNRPD1/LSM2/SNRPD3/SNRPF/PTGES3/TXNL4A/PRKDC/EIF3K/SNRPB/MRPS11/SNRPC/EIF2S2/SRSF10/BRIX1/NUDT21/SNRPE/SRSF9	20
GO:0001913	BP	GO:0001913	T cell mediated cytotoxicity	8/772	49/18723	0.000810971425444482	0.0123652524462687	0.0107820857491744	EMP2/HPRT1/HLA-DRB1/CTSC/HLA-DRA/HLA-A/B2M/HLA-B	8
GO:0051099	BP	GO:0051099	positive regulation of binding	17/772	173/18723	0.000825078014073381	0.0125378409030475	0.0109325770997063	HMGB2/STMN1/HMGB1/CALM2/GMNN/CTHRC1/RAN/CALM3/CDT1/CEBPG/PARP1/HES1/NME1/B2M/CALM1/APOE/ANXA2	17
GO:1904356	BP	GO:1904356	regulation of telomere maintenance via telomere lengthening	9/772	61/18723	0.000833268603890438	0.012619670640738	0.0110039298886967	AURKB/HNRNPA2B1/NEK2/CCT5/CCT6A/DKC1/PIF1/PARP1/CCT8	9
GO:0006979	BP	GO:0006979	response to oxidative stress	33/772	446/18723	0.000903602274922366	0.0136389363510094	0.0118926954304512	CDK1/PCNA/PPIA/PSIP1/GSTP1/NUDT1/EZH2/DHFR/ECT2/PRDX2/MELK/NDUFA6/RBX1/STK24/CHCHD2/NDUFS8/PRDX1/GJB2/P4HB/PRDX4/CYB5B/PRDX6/TRA2B/PARP1/HDAC1/PPIF/MAPK13/PYCR1/SOD1/SFPQ/SELENOS/APOE/CRYAB	33
GO:1902750	BP	GO:1902750	negative regulation of cell cycle G2/M phase transition	9/772	62/18723	0.000939744258817709	0.0141370223283012	0.0123270097108072	CDK1/RAD21/AURKB/CLSPN/PLK1/CDC6/DTL/BABAM1/CHEK1	9
GO:0070979	BP	GO:0070979	protein K11-linked ubiquitination	6/772	29/18723	0.00101474025112853	0.0152143388319205	0.0132663935989646	UBE2C/UBE2S/UBE2T/ANAPC11/UBE2A/UBE2L3	6
GO:0052548	BP	GO:0052548	regulation of endopeptidase activity	32/772	432/18723	0.00105394817227989	0.0157496972721427	0.0137332082179223	PTTG1/BIRC5/HMGB1/ARL6IP1/CSTB/ANP32B/GAPDH/SLPI/SERPINB5/CDKN2D/PSME2/MTCH1/PSMB9/BCL2L12/PMAIP1/GAS6/CYCS/PSMD14/SERPINH1/CSTA/PDCD5/DAP/BCAP31/HMSD/APH1A/HDAC1/SFN/PERP/ADRM1/PSMB8/CRYAB/ANXA2	32
GO:0051293	BP	GO:0051293	establishment of spindle localization	8/772	51/18723	0.00106508679828898	0.0158309279694094	0.0138040386637382	NUSAP1/MAD2L1/CENPA/NDC80/PLK1/GPSM2/CFL1/NDE1	8
GO:0043248	BP	GO:0043248	proteasome assembly	4/772	12/18723	0.00108881882324694	0.0158309279694094	0.0138040386637382	PSMG1/PSMG3/PSMG2/ADRM1	4
GO:0070202	BP	GO:0070202	regulation of establishment of protein localization to chromosome	4/772	12/18723	0.00108881882324694	0.0158309279694094	0.0138040386637382	CCT5/CCT6A/DKC1/CCT8	4
GO:1903405	BP	GO:1903405	protein localization to nuclear body	4/772	12/18723	0.00108881882324694	0.0158309279694094	0.0138040386637382	CCT5/CCT6A/DKC1/CCT8	4
GO:1904667	BP	GO:1904667	negative regulation of ubiquitin protein ligase activity	4/772	12/18723	0.00108881882324694	0.0158309279694094	0.0138040386637382	MAD2L1/FBXO5/MAD2L2/RPS20	4
GO:1904816	BP	GO:1904816	positive regulation of protein localization to chromosome, telomeric region	4/772	12/18723	0.00108881882324694	0.0158309279694094	0.0138040386637382	CCT5/CCT6A/DKC1/CCT8	4
GO:1904867	BP	GO:1904867	protein localization to Cajal body	4/772	12/18723	0.00108881882324694	0.0158309279694094	0.0138040386637382	CCT5/CCT6A/DKC1/CCT8	4
GO:0009123	BP	GO:0009123	nucleoside monophosphate metabolic process	10/772	76/18723	0.00109105995342751	0.0158309279694094	0.0138040386637382	TK1/TYMS/DUT/DTYMK/HPRT1/GMPS/AK2/PRPS2/DNPH1/PAICS	10
GO:0072332	BP	GO:0072332	intrinsic apoptotic signaling pathway by p53 class mediator	10/772	76/18723	0.00109105995342751	0.0158309279694094	0.0138040386637382	DDIT4/HINT1/PMAIP1/UBB/CHEK2/E2F1/ING2/PERP/CD74/MIF	10
GO:0007569	BP	GO:0007569	cell aging	14/772	132/18723	0.00110948141130785	0.0160464546239958	0.0139919706838147	CDK1/CDKN2A/YBX1/CALR/FOXM1/FBXO5/ICAM1/PRKDC/CHEK2/CHEK1/ING2/SOD1/B2M/MIF	14
GO:0045740	BP	GO:0045740	positive regulation of DNA replication	7/772	40/18723	0.00111908203830008	0.0161334327188262	0.0140678126676994	CDK1/PCNA/CACYBP/STOML2/DBF4/CDT1/RAC1	7
GO:1901654	BP	GO:1901654	response to ketone	18/772	194/18723	0.00114769798845181	0.0164931167797324	0.0143814451150881	TYMS/DDIT4/PCNA/NASP/CALR/GAS6/CALM3/HNRNPD/CSNK2B/CDK4/ICAM1/GJB2/SRD5A1/PARP1/CYBA/NME1/IGFBP7/CALM1	18
GO:0072331	BP	GO:0072331	signal transduction by p53 class mediator	16/772	163/18723	0.00117309983642335	0.0168044683574275	0.0146529332568334	DDIT4/AURKA/AURKB/GTSE1/HINT1/FOXM1/PMAIP1/UBB/CHEK2/E2F1/CHEK1/ING2/PERP/CD74/RPS20/MIF	16
GO:0016126	BP	GO:0016126	sterol biosynthetic process	9/772	64/18723	0.00118580997149335	0.016932613497705	0.0147646715247593	EBP/FDPS/SQLE/INSIG1/LBR/DHCR7/IDI1/SOD1/APOE	9
GO:0071826	BP	GO:0071826	ribonucleoprotein complex subunit organization	20/772	227/18723	0.00119230297403493	0.0169714518266111	0.0147985372460165	SNRPG/LSM4/PSIP1/SNRPD1/LSM2/SNRPD3/SNRPF/PTGES3/TXNL4A/PRKDC/EIF3K/SNRPB/MRPS11/SNRPC/EIF2S2/SRSF10/BRIX1/NUDT21/SNRPE/SRSF9	20
GO:0000380	BP	GO:0000380	alternative mRNA splicing, via spliceosome	10/772	77/18723	0.00120852353074088	0.0171480720544873	0.0149525441658327	MAGOH/RBM8A/RNPS1/SRSF2/RSRC1/KHDRBS1/RBM17/TRA2B/SFPQ/SRSF9	10
GO:0032206	BP	GO:0032206	positive regulation of telomere maintenance	8/772	52/18723	0.00121402594375921	0.0171719770283929	0.0149733885019756	AURKB/HNRNPA2B1/NEK2/CCT5/HNRNPD/CCT6A/DKC1/CCT8	8
GO:0000132	BP	GO:0000132	establishment of mitotic spindle orientation	6/772	30/18723	0.00122471971797945	0.0172149665358486	0.0150108739118139	MAD2L1/CENPA/NDC80/PLK1/GPSM2/NDE1	6
GO:0046825	BP	GO:0046825	regulation of protein export from nucleus	6/772	30/18723	0.00122471971797945	0.0172149665358486	0.0150108739118139	ANP32B/GAS6/BARD1/IFI27/EMD/SFN	6
GO:0009411	BP	GO:0009411	response to UV	15/772	149/18723	0.00128002925615473	0.0178918516299498	0.015601095030117	PCLAF/PCNA/PBK/AURKB/CDKN2D/USP1/FEN1/HMGN1/RHNO1/UBE2A/DTL/POLD3/CHEK1/PARP1/MAPK13	15
GO:0006457	BP	GO:0006457	protein folding	19/772	212/18723	0.00128083064136146	0.0178918516299498	0.015601095030117	PPIA/CCT5/CALR/PFDN2/PTGES3/CCT6A/VBP1/PDIA6/PPIH/PDCD5/P4HB/PRDX4/DNAJB11/SDF2L1/PPIF/CD74/CCT8/B2M/CRYAB	19
GO:0007063	BP	GO:0007063	regulation of sister chromatid cohesion	5/772	21/18723	0.00137963531577856	0.0191530853406542	0.0167008485594247	RAD21/FEN1/CDCA5/NAA10/SFPQ	5
GO:0031145	BP	GO:0031145	anaphase-promoting complex-dependent catabolic process	5/772	21/18723	0.00137963531577856	0.0191530853406542	0.0167008485594247	UBE2C/UBE2S/CDC20/PLK1/ANAPC11	5
GO:0035821	BP	GO:0035821	modulation of process of other organism	12/772	106/18723	0.00140015264849299	0.019378112655143	0.0168970648365502	NUCKS1/KRT6A/SLPI/SAP30/IFI27/CFL1/PHB2/SMARCB1/SMARCA4/HDAC1/PSMC3/APOE	12
GO:0044409	BP	GO:0044409	entry into host	15/772	151/18723	0.00146410878393148	0.0202011083132632	0.017614689470225	CDK1/KRT6A/LGALS1/SIVA1/LY6E/GAS6/LAMP1/ICAM1/HLA-DRB1/P4HB/PLSCR1/CXCR4/TFRC/CD74/IFITM1	15
GO:0045727	BP	GO:0045727	positive regulation of translation	14/772	136/18723	0.00148123399269869	0.0203748944928401	0.0177662251948988	PKM/HNRNPD/CDK4/PRKDC/KHDRBS1/CDC123/POLR2G/UPF3A/UPF3B/EIF4A3/KRT17/CNBP/UQCC2/YBX3	14
GO:0009124	BP	GO:0009124	nucleoside monophosphate biosynthetic process	7/772	42/18723	0.00150789491158995	0.0205543531142842	0.0179227070987861	TK1/TYMS/DUT/HPRT1/GMPS/PRPS2/PAICS	7
GO:0031960	BP	GO:0031960	response to corticosteroid	16/772	167/18723	0.00151377871513195	0.0205543531142842	0.0179227070987861	TYMS/DDIT4/HMGB1/PCNA/GSTP1/CALM3/ICAM1/GJB2/GOT1/SRD5A1/PARP1/PDCD7/UBE2L3/CYBA/IGFBP7/CALM1	16
GO:0000018	BP	GO:0000018	regulation of DNA recombination	12/772	107/18723	0.00151926549383005	0.0205543531142842	0.0179227070987861	KPNA2/RAD51AP1/ALYREF/RMI2/CHEK1/EXOSC3/MAD2L2/RPA2/PARP1/TFRC/HMCES/FUS	12
GO:0051280	BP	GO:0051280	negative regulation of release of sequestered calcium ion into cytosol	4/772	13/18723	0.0015216984408752	0.0205543531142842	0.0179227070987861	CALM2/CALM3/GSTO1/CALM1	4
GO:1905907	BP	GO:1905907	negative regulation of amyloid fibril formation	4/772	13/18723	0.0015216984408752	0.0205543531142842	0.0179227070987861	PFDN2/VBP1/APOE/CRYAB	4
GO:2001198	BP	GO:2001198	regulation of dendritic cell differentiation	4/772	13/18723	0.0015216984408752	0.0205543531142842	0.0179227070987861	HMGB1/CEBPB/HLA-B/TMEM176A	4
GO:0052547	BP	GO:0052547	regulation of peptidase activity	33/772	461/18723	0.00156338967478078	0.0210542717280357	0.0183586193767198	PTTG1/BIRC5/HMGB1/ARL6IP1/CSTB/ANP32B/GAPDH/SLPI/SERPINB5/CDKN2D/PSME2/MTCH1/PSMB9/BCL2L12/PMAIP1/GAS6/CYCS/PSMD14/FBLN1/SERPINH1/CSTA/PDCD5/DAP/BCAP31/HMSD/APH1A/HDAC1/SFN/PERP/ADRM1/PSMB8/CRYAB/ANXA2	33
GO:0032204	BP	GO:0032204	regulation of telomere maintenance	10/772	80/18723	0.00162414361969639	0.0218071582131175	0.0190151111610016	AURKB/HNRNPA2B1/NEK2/CCT5/HNRNPD/CCT6A/DKC1/PIF1/PARP1/CCT8	10
GO:0051702	BP	GO:0051702	biological process involved in interaction with symbiont	11/772	94/18723	0.00166979838715729	0.0222436123202137	0.0193956845159524	NUCKS1/KRT6A/GAPDH/SAP30/IFI27/CFL1/SMARCB1/SMARCA4/HDAC1/PSMC3/APOE	11
GO:1990830	BP	GO:1990830	cellular response to leukemia inhibitory factor	11/772	94/18723	0.00166979838715729	0.0222436123202137	0.0193956845159524	SLC25A5/MYBL2/HELLS/CACYBP/SRSF3/ICAM1/KLF5/SYNGR1/SRSF7/TFRC/NCL	11
GO:0051656	BP	GO:0051656	establishment of organelle localization	29/772	390/18723	0.00167271476049753	0.0222436123202137	0.0193956845159524	CENPF/NUSAP1/CCNB1/MAD2L1/AURKB/CDCA8/NUF2/CENPA/FAM83D/NDC80/PLK1/RAN/CDCA5/CENPE/KIF2C/DLGAP5/LAMP1/GPSM2/KIFC1/CFL1/CDT1/UBB/PSRC1/ARF1/KIF22/KIF14/NDE1/PEF1/BLOC1S1	29
GO:1904951	BP	GO:1904951	positive regulation of establishment of protein localization	25/772	319/18723	0.00167643054169685	0.0222436123202137	0.0193956845159524	CDK1/PPIA/ANP32B/KIF20B/ECT2/CCT5/RAN/DYNLL1/GAS6/IER3IP1/ARF6/SAE1/CCT6A/DKC1/HLA-DRB1/PDCD5/BCAP31/EMD/ARF1/NMU/TM7SF3/SFN/UBE2L3/RAC1/CCT8	25
GO:0006284	BP	GO:0006284	base-excision repair	7/772	43/18723	0.00173806132311621	0.0229870686342096	0.0200439535070709	HMGB1/PCNA/RPA3/FEN1/RPA2/RPA1/LIG1	7
GO:0051642	BP	GO:0051642	centrosome localization	6/772	32/18723	0.00174268350472776	0.0229870686342096	0.0200439535070709	MAD2L1/AURKA/ASPM/DLGAP5/GPSM2/NDE1	6
GO:0051817	BP	GO:0051817	modulation of process of other organism involved in symbiotic interaction	10/772	81/18723	0.0017859520731694	0.0234889252196373	0.0204815556313609	NUCKS1/SAP30/IFI27/CFL1/PHB2/SMARCB1/SMARCA4/HDAC1/PSMC3/APOE	10
GO:1990823	BP	GO:1990823	response to leukemia inhibitory factor	11/772	95/18723	0.00181976403948488	0.0238638444594839	0.0208084726442248	SLC25A5/MYBL2/HELLS/CACYBP/SRSF3/ICAM1/KLF5/SYNGR1/SRSF7/TFRC/NCL	11
GO:0071478	BP	GO:0071478	cellular response to radiation	17/772	186/18723	0.00182803279303263	0.0239025915786651	0.0208422588336585	NUCKS1/PCNA/PBK/AURKB/RAD51AP1/ECT2/GADD45A/RHNO1/CHEK2/POLD3/CHEK1/PARP1/RAD1/MAPK13/XRCC6/CYBA/CRYAB	17
GO:0007568	BP	GO:0007568	aging	26/772	339/18723	0.00185372680120604	0.0241682989907965	0.0210739467926582	CDK1/TYMS/KRT14/CDKN2A/AURKB/NUDT1/CACYBP/YBX1/CALR/FOXM1/FBXO5/ICAM1/PRKDC/RPN2/GJB2/CHEK2/CTSC/CHEK1/ING2/IRAK1/CISD2/SOD1/LITAF/B2M/CRYAB/MIF	26
GO:0007292	BP	GO:0007292	female gamete generation	14/772	140/18723	0.00195154651829225	0.0253701047377993	0.0221218811291662	TOP2A/CCNB2/CCNB1/AURKA/ASPM/PLK1/TNFAIP6/TRIP13/FBXO5/UBB/CDC25B/RAD51C/NCAPH2/TTK	14
GO:0007004	BP	GO:0007004	telomere maintenance via telomerase	9/772	69/18723	0.00203308189847013	0.0262660606980202	0.0229031247012294	AURKB/NEK2/CCT5/PTGES3/CCT6A/DKC1/PIF1/RPA1/CCT8	9
GO:0001906	BP	GO:0001906	cell killing	17/772	188/18723	0.00204894852486324	0.0262660606980202	0.0229031247012294	HMGN2/TUBB/KRT6A/GAPDH/EMP2/TUBB4B/HPRT1/LAMP1/ICAM1/HLA-DRB1/PRDX1/CTSC/CEBPG/HLA-DRA/HLA-A/B2M/HLA-B	17
GO:0040020	BP	GO:0040020	regulation of meiotic nuclear division	6/772	33/18723	0.00205674557837038	0.0262660606980202	0.0229031247012294	CDC20/RAD51AP1/CALR/TRIP13/FBXO5/RAD1	6
GO:0051984	BP	GO:0051984	positive regulation of chromosome segregation	4/772	14/18723	0.00206134269150759	0.0262660606980202	0.0229031247012294	CCNB1/AURKB/CDT1/CDC6	4
GO:1902969	BP	GO:1902969	mitotic DNA replication	4/772	14/18723	0.00206134269150759	0.0262660606980202	0.0229031247012294	MCM3/CDC45/MCM4/LIG1	4
GO:1904814	BP	GO:1904814	regulation of protein localization to chromosome, telomeric region	4/772	14/18723	0.00206134269150759	0.0262660606980202	0.0229031247012294	CCT5/CCT6A/DKC1/CCT8	4
GO:1990173	BP	GO:1990173	protein localization to nucleoplasm	4/772	14/18723	0.00206134269150759	0.0262660606980202	0.0229031247012294	CCT5/CCT6A/DKC1/CCT8	4
GO:0006695	BP	GO:0006695	cholesterol biosynthetic process	8/772	57/18723	0.00222545887569018	0.0281975042897308	0.0245872787867209	EBP/FDPS/INSIG1/LBR/DHCR7/IDI1/SOD1/APOE	8
GO:1902653	BP	GO:1902653	secondary alcohol biosynthetic process	8/772	57/18723	0.00222545887569018	0.0281975042897308	0.0245872787867209	EBP/FDPS/INSIG1/LBR/DHCR7/IDI1/SOD1/APOE	8
GO:0008631	BP	GO:0008631	intrinsic apoptotic signaling pathway in response to oxidative stress	7/772	45/18723	0.00227947401456124	0.028720095567217	0.0250429608676255	PPIA/MELK/STK24/P4HB/PARP1/SOD1/SFPQ	7
GO:0048538	BP	GO:0048538	thymus development	7/772	45/18723	0.00227947401456124	0.028720095567217	0.0250429608676255	CCNB2/MAFB/PRDX2/PRKDC/SOD1/LMO4/HES1	7
GO:0007095	BP	GO:0007095	mitotic G2 DNA damage checkpoint signaling	6/772	34/18723	0.0024117199803864	0.0301533388185144	0.0262927009519517	CDK1/CLSPN/PLK1/DTL/BABAM1/CHEK1	6
GO:0032212	BP	GO:0032212	positive regulation of telomere maintenance via telomerase	6/772	34/18723	0.0024117199803864	0.0301533388185144	0.0262927009519517	AURKB/NEK2/CCT5/CCT6A/DKC1/CCT8	6
GO:2001234	BP	GO:2001234	negative regulation of apoptotic signaling pathway	19/772	224/18723	0.00241333970090378	0.0301533388185144	0.0262927009519517	HMGB2/SLC25A5/PPIA/GSTP1/HELLS/CDKN2D/PRDX2/TMEM14A/ICAM1/VDAC2/TXNDC12/ING2/RTKN2/HDAC1/PPIF/CD74/SELENOS/YBX3/MIF	19
GO:0052126	BP	GO:0052126	movement in host environment	16/772	175/18723	0.00244772969327404	0.0304983051533148	0.026593500035396	CDK1/KRT6A/LGALS1/PPIA/SIVA1/LY6E/GAS6/LAMP1/ICAM1/HLA-DRB1/P4HB/PLSCR1/CXCR4/TFRC/CD74/IFITM1	16
GO:0007131	BP	GO:0007131	reciprocal meiotic recombination	8/772	58/18723	0.00249015556953852	0.0308559772776427	0.0269053781415124	TOP2A/RAD21/CENPX/RAD51AP1/MND1/TRIP13/RAD51C/FANCD2	8
GO:0140527	BP	GO:0140527	reciprocal homologous recombination	8/772	58/18723	0.00249015556953852	0.0308559772776427	0.0269053781415124	TOP2A/RAD21/CENPX/RAD51AP1/MND1/TRIP13/RAD51C/FANCD2	8
GO:0046718	BP	GO:0046718	viral entry into host cell	14/772	144/18723	0.00253940617977175	0.0313798049357509	0.0273621383048859	CDK1/LGALS1/SIVA1/LY6E/GAS6/LAMP1/ICAM1/HLA-DRB1/P4HB/PLSCR1/CXCR4/TFRC/CD74/IFITM1	14
GO:2000779	BP	GO:2000779	regulation of double-strand break repair	10/772	85/18723	0.00256837441973087	0.0316508168217794	0.0275984515873605	DEK/RAD51AP1/FOXM1/RMI2/PRKDC/CHEK1/MAD2L2/RPA2/PARP1/FUS	10
GO:0044818	BP	GO:0044818	mitotic G2/M transition checkpoint	7/772	46/18723	0.00259471487783194	0.0318880533346669	0.0278053138763354	CDK1/CLSPN/PLK1/CDC6/DTL/BABAM1/CHEK1	7
GO:0051284	BP	GO:0051284	positive regulation of sequestering of calcium ion	4/772	15/18723	0.00271996885105326	0.0331556094635164	0.0289105803423889	CALM2/CALM3/GSTO1/CALM1	4
GO:0051290	BP	GO:0051290	protein heterotetramerization	4/772	15/18723	0.00271996885105326	0.0331556094635164	0.0289105803423889	RRM2/RRM1/NUDT21/KRT10	4
GO:1904874	BP	GO:1904874	positive regulation of telomerase RNA localization to Cajal body	4/772	15/18723	0.00271996885105326	0.0331556094635164	0.0289105803423889	CCT5/CCT6A/DKC1/CCT8	4
GO:0000731	BP	GO:0000731	DNA synthesis involved in DNA repair	6/772	35/18723	0.00281083915808696	0.0340785836471029	0.029715382899793	PCLAF/PCNA/CDKN2D/RFC3/DTL/POLD3	6
GO:0097421	BP	GO:0097421	liver regeneration	6/772	35/18723	0.00281083915808696	0.0340785836471029	0.029715382899793	TYMS/PCNA/AURKA/EZH2/CSNK2B/CEBPB	6
GO:0045911	BP	GO:0045911	positive regulation of DNA recombination	7/772	47/18723	0.00294239295752036	0.0354822614555672	0.0309393429087649	RAD51AP1/EXOSC3/MAD2L2/PARP1/TFRC/HMCES/FUS	7
GO:0051972	BP	GO:0051972	regulation of telomerase activity	7/772	47/18723	0.00294239295752036	0.0354822614555672	0.0309393429087649	AURKB/HNRNPA2B1/NEK2/PTGES3/HNRNPD/DKC1/PIF1	7
GO:1900182	BP	GO:1900182	positive regulation of protein localization to nucleus	10/772	87/18723	0.00305132794393123	0.036697521635836	0.0319990090601964	CDK1/PLK1/ECT2/CCT5/RAN/CCT6A/DKC1/PARP1/TFRC/CCT8	10
GO:0001889	BP	GO:0001889	liver development	14/772	147/18723	0.00307003703555304	0.0368240708957802	0.0321093557739527	TYMS/PCNA/AURKA/EZH2/LSR/ARF6/HNRNPD/CSNK2B/SRD5A1/CEBPG/MPST/HES1/SOX9/CEBPB	14
GO:0051384	BP	GO:0051384	response to glucocorticoid	14/772	148/18723	0.00326587959589618	0.0390689532509069	0.0340668179571925	TYMS/DDIT4/HMGB1/PCNA/GSTP1/CALM3/ICAM1/GJB2/GOT1/SRD5A1/PDCD7/UBE2L3/IGFBP7/CALM1	14
GO:0070972	BP	GO:0070972	protein localization to endoplasmic reticulum	9/772	74/18723	0.00330516216485139	0.0394340037599511	0.0343851297675172	KDELR2/INSIG1/BCAP31/SSR3/UBAC2/GPAA1/SPCS2/SRP9/SEC61G	9
GO:0010569	BP	GO:0010569	regulation of double-strand break repair via homologous recombination	7/772	48/18723	0.00332462516634068	0.0395612804185195	0.0344961107484973	RAD51AP1/RMI2/CHEK1/MAD2L2/RPA2/PARP1/FUS	7
GO:0090342	BP	GO:0090342	regulation of cell aging	8/772	61/18723	0.00343411765134165	0.0407563619940231	0.0355381818327982	CDKN2A/YBX1/FOXM1/FBXO5/PRKDC/ING2/B2M/MIF	8
GO:0046661	BP	GO:0046661	male sex differentiation	15/772	165/18723	0.00347588132904767	0.0407894700884001	0.0355670509815775	HMGB2/ASPM/NUDT1/NASP/RRM1/MEA1/ICAM1/UBB/PRDX4/EIF2S2/SRD5A1/ING2/FANCA/SOX9/YBX3	15
GO:0006266	BP	GO:0006266	DNA ligation	4/772	16/18723	0.00350945418501797	0.0407894700884001	0.0355670509815775	TOP2A/HMGB1/LIG1/XRCC6	4
GO:0070200	BP	GO:0070200	establishment of protein localization to telomere	4/772	16/18723	0.00350945418501797	0.0407894700884001	0.0355670509815775	CCT5/CCT6A/DKC1/CCT8	4
GO:0090231	BP	GO:0090231	regulation of spindle checkpoint	4/772	16/18723	0.00350945418501797	0.0407894700884001	0.0355670509815775	CCNB1/MAD2L1/NDC80/CDT1	4
GO:0090266	BP	GO:0090266	regulation of mitotic cell cycle spindle assembly checkpoint	4/772	16/18723	0.00350945418501797	0.0407894700884001	0.0355670509815775	CCNB1/MAD2L1/NDC80/CDT1	4
GO:1903504	BP	GO:1903504	regulation of mitotic spindle checkpoint	4/772	16/18723	0.00350945418501797	0.0407894700884001	0.0355670509815775	CCNB1/MAD2L1/NDC80/CDT1	4
GO:1905906	BP	GO:1905906	regulation of amyloid fibril formation	4/772	16/18723	0.00350945418501797	0.0407894700884001	0.0355670509815775	PFDN2/VBP1/APOE/CRYAB	4
GO:2000001	BP	GO:2000001	regulation of DNA damage checkpoint	4/772	16/18723	0.00350945418501797	0.0407894700884001	0.0355670509815775	WDR76/CHEK2/RNASEH2B/RPA2	4
GO:0051781	BP	GO:0051781	positive regulation of cell division	10/772	89/18723	0.00360401626474583	0.0417805803062545	0.0364312658774904	AURKB/KIF20B/ECT2/KIF23/YBX1/RACGAP1/CDC25B/KIF14/CDC6/GIPC1	10
GO:0006278	BP	GO:0006278	RNA-dependent DNA biosynthetic process	9/772	75/18723	0.00362180774353721	0.0418788977646025	0.0365169954063581	AURKB/NEK2/CCT5/PTGES3/CCT6A/DKC1/PIF1/RPA1/CCT8	9
GO:0061008	BP	GO:0061008	hepaticobiliary system development	14/772	150/18723	0.00368823739508372	0.0425376712899656	0.037091423843676	TYMS/PCNA/AURKA/EZH2/LSR/ARF6/HNRNPD/CSNK2B/SRD5A1/CEBPG/MPST/HES1/SOX9/CEBPB	14
GO:0052372	BP	GO:0052372	modulation by symbiont of entry into host	7/772	49/18723	0.00374356745649005	0.0430445919873842	0.0375334417039137	KRT6A/LGALS1/LY6E/HLA-DRB1/P4HB/CD74/IFITM1	7
GO:0051294	BP	GO:0051294	establishment of spindle orientation	6/772	37/18723	0.00375471283289319	0.0430445919873842	0.0375334417039137	MAD2L1/CENPA/NDC80/PLK1/GPSM2/NDE1	6
GO:0001556	BP	GO:0001556	oocyte maturation	5/772	26/18723	0.003760899210992	0.0430445919873842	0.0375334417039137	CCNB1/AURKA/TRIP13/FBXO5/CDC25B	5
GO:0046824	BP	GO:0046824	positive regulation of nucleocytoplasmic transport	8/772	62/18723	0.0038036544502341	0.0433135132079822	0.0377679319961952	CDK1/ANP32B/ECT2/RAN/GAS6/KHDRBS1/EMD/SFN	8
GO:0048002	BP	GO:0048002	antigen processing and presentation of peptide antigen	8/772	62/18723	0.0038036544502341	0.0433135132079822	0.0377679319961952	CALR/HLA-DRB1/TAP1/HLA-DRA/CD74/HLA-A/B2M/HLA-B	8
GO:2001022	BP	GO:2001022	positive regulation of response to DNA damage stimulus	11/772	105/18723	0.00401172090470734	0.045567476336802	0.0397333123097808	HMGB1/PCNA/RAD51AP1/FOXM1/PMAIP1/PRKDC/BABAM1/CEBPG/MAD2L2/PARP1/FUS	11
GO:0071900	BP	GO:0071900	regulation of protein serine/threonine kinase activity	26/772	359/18723	0.00402204903297756	0.045569714232577	0.0397352636799003	CKS1B/CKS2/CDKN3/CCNB2/CCNB1/CDKN2A/GSTP1/EZH2/CDKN2C/CCNA2/CALM2/CDKN2D/PLK1/PKMYT1/GADD45A/CALM3/DBF4/CCNE2/PSRC1/CDC6/IRAK1/CDC25C/CCNF/SFN/CALM1/APOE	26
GO:1902806	BP	GO:1902806	regulation of cell cycle G1/S phase transition	15/772	168/18723	0.00411751763023488	0.0465341565346645	0.0405762250469589	GTSE1/TFDP1/EZH2/CDKN2D/FAM83D/PSME2/PRKDC/BRD7/CHEK2/KIF14/CDC6/E2F1/PHB2/CDK2AP2/RPA2	15
GO:0045143	BP	GO:0045143	homologous chromosome segregation	8/772	63/18723	0.00420316846396837	0.047383087095062	0.0413164640462898	PTTG1/RAD21/PLK1/SGO1/TRIP13/SGO2/CCNE2/FANCD2	8
GO:0006354	BP	GO:0006354	DNA-templated transcription, elongation	10/772	91/18723	0.0042332371610917	0.0476027518764762	0.0415080043742834	EZH2/CDCA4/ENY2/ALYREF/HMGN1/HTATSF1/CHEK1/SUPT16H/NELFE/ADRM1	10
GO:0002478	BP	GO:0002478	antigen processing and presentation of exogenous peptide antigen	6/772	38/18723	0.00430616760724298	0.0482708466606824	0.0420905606369386	HLA-DRB1/TAP1/HLA-DRA/CD74/HLA-A/B2M	6
GO:0046822	BP	GO:0046822	regulation of nucleocytoplasmic transport	11/772	106/18723	0.00431411301858477	0.0482708466606824	0.0420905606369386	CDK1/ANP32B/ECT2/RAN/GAS6/BARD1/IFI27/KHDRBS1/EMD/SFN/PPP1CC	11
GO:0000076	BP	GO:0000076	DNA replication checkpoint signaling	4/772	17/18723	0.00444123718067112	0.0492036572380756	0.0429039402001053	CLSPN/CDT1/CDC45/CDC6	4
GO:0007096	BP	GO:0007096	regulation of exit from mitosis	4/772	17/18723	0.00444123718067112	0.0492036572380756	0.0429039402001053	UBE2C/ANLN/CDCA5/PHB2	4
GO:0019885	BP	GO:0019885	antigen processing and presentation of endogenous peptide antigen via MHC class I	4/772	17/18723	0.00444123718067112	0.0492036572380756	0.0429039402001053	TAP1/HLA-A/B2M/HLA-B	4
GO:0046827	BP	GO:0046827	positive regulation of protein export from nucleus	4/772	17/18723	0.00444123718067112	0.0492036572380756	0.0429039402001053	ANP32B/GAS6/EMD/SFN	4
GO:0098687	CC	GO:0098687	chromosomal region	91/795	348/19550	4.38387316674117e-48	2.41551411487438e-45	1.57819434002682e-45	CENPF/BIRC5/TOP2A/CDK1/SMC4/ZWINT/CENPW/CCNB1/MAD2L1/RAD21/CENPM/PCNA/SPC25/CENPU/AURKB/CDCA8/EZH2/NUF2/CENPA/MCM7/DNMT1/HELLS/HNRNPA2B1/CENPN/PPP1CA/SKA2/NDC80/CENPX/RAD51AP1/PLK1/BUB3/NEK2/MCM3/CBX3/MIS18A/SGO1/FEN1/DYNLL1/CDCA5/CENPE/KIF2C/ALYREF/PTGES3/CENPH/SMC1A/SPC24/CENPK/CBX5/SGO2/SUMO3/DCTN3/KNSTRN/HJURP/CDT1/SMC3/PRKDC/MIS18BP1/ITGB3BP/CBX1/CHEK2/HAT1/OIP5/KIF22/ANAPC16/PIF1/ESCO2/ZWIL…	91
GO:0000775	CC	GO:0000775	chromosome, centromeric region	67/795	198/19550	1.95429888217448e-43	5.38409342039069e-41	3.51773798791406e-41	CENPF/BIRC5/TOP2A/SMC4/ZWINT/CENPW/CCNB1/MAD2L1/RAD21/CENPM/SPC25/CENPU/AURKB/CDCA8/NUF2/CENPA/DNMT1/HELLS/CENPN/SKA2/NDC80/CENPX/PLK1/BUB3/NEK2/CBX3/MIS18A/SGO1/DYNLL1/CDCA5/CENPE/KIF2C/CENPH/SMC1A/SPC24/CENPK/CBX5/SGO2/SUMO3/DCTN3/KNSTRN/HJURP/CDT1/SMC3/MIS18BP1/ITGB3BP/CBX1/OIP5/KIF22/ANAPC16/ESCO2/ZWILCH/NCAPD2/NCAPG/CENPL/DSCC1/KNL1/PMF1/TTK/SKA1/BAZ1B/NDE1/SKA3/NCAPD3/NUP37/PPP1CC/CEBPB	67
GO:0000793	CC	GO:0000793	condensed chromosome	64/795	244/19550	4.91767807865678e-34	9.03213540446628e-32	5.90121369438813e-32	HMGB2/CENPF/BIRC5/TOP2A/HMGB1/ZWINT/CENPW/MKI67/CCNB1/MAD2L1/RAD21/CENPM/SPC25/CENPU/AURKB/SMC2/NUF2/CENPA/CENPN/SKA2/NDC80/CENPX/PLK1/BUB3/NEK2/CBX3/SGO1/DYNLL1/CENPE/KIF2C/CENPH/SMC1A/TUBG1/SPC24/CENPK/SGO2/SUMO3/DCTN3/KNSTRN/HJURP/CDT1/SMC3/ITGB3BP/UBE2I/KIF22/ANAPC16/FANCD2/ZWILCH/NCAPD2/NCAPH2/NCAPG/CHEK1/KNL1/PMF1/TTK/RAD1/SKA1/BAZ1B/NDE1/SKA3/NCAPD3/NUP37/PPP1CC/CEBPB	64
GO:0000779	CC	GO:0000779	condensed chromosome, centromeric region	50/795	144/19550	2.9414686773376e-33	4.05187310303255e-31	2.64732180960384e-31	CENPF/BIRC5/ZWINT/CENPW/CCNB1/MAD2L1/CENPM/SPC25/CENPU/AURKB/NUF2/CENPA/CENPN/SKA2/NDC80/CENPX/PLK1/BUB3/NEK2/CBX3/SGO1/DYNLL1/CENPE/KIF2C/CENPH/SMC1A/SPC24/CENPK/SGO2/SUMO3/DCTN3/KNSTRN/HJURP/CDT1/ITGB3BP/KIF22/ANAPC16/ZWILCH/NCAPD2/NCAPG/KNL1/PMF1/TTK/SKA1/NDE1/SKA3/NCAPD3/NUP37/PPP1CC/CEBPB	50
GO:0000776	CC	GO:0000776	kinetochore	45/795	134/19550	2.54498988230457e-29	2.80457885029963e-27	1.83239271525929e-27	CENPF/BIRC5/ZWINT/CENPW/CCNB1/MAD2L1/CENPM/SPC25/CENPU/AURKB/NUF2/CENPA/CENPN/SKA2/NDC80/CENPX/PLK1/BUB3/NEK2/SGO1/DYNLL1/CENPE/KIF2C/CENPH/SMC1A/SPC24/CENPK/SGO2/SUMO3/DCTN3/KNSTRN/HJURP/CDT1/ITGB3BP/KIF22/ANAPC16/ZWILCH/KNL1/PMF1/TTK/SKA1/NDE1/SKA3/NUP37/PPP1CC	45
GO:0005819	CC	GO:0005819	spindle	70/795	391/19550	4.06311796476279e-26	3.73129666430716e-24	2.43787077885768e-24	CENPF/BIRC5/CDK1/NUSAP1/CDC20/TPX2/CCNB1/SLC25A5/MAD2L1/RAD21/AURKA/PRC1/AURKB/MZT1/CDCA8/ASPM/CKAP2/CALM2/FAM83D/SKA2/SAC3D1/PLK1/NEK2/KIF20B/ECT2/CBX3/KIF23/RACGAP1/SGO1/DYNLL1/CENPE/KIF2C/CLTA/TACC3/DLGAP5/CALM3/GPSM2/SMC1A/KIFC1/FBXO5/TUBG1/DCTN3/KNSTRN/HAUS1/SMC3/KIF4A/CAPG/KIF11/MZT2A/VRK1/MZT2B/CDC25B/CBX1/PSRC1/KIF20A/EMD/KIF22/POC1A/RTRAF/KIF14/CDC6/TTK/MAD2L2/SKA1/SHCBP1/NDE1/SKA3/CKAP2…	70
GO:0098798	CC	GO:0098798	mitochondrial protein-containing complex	51/795	268/19550	1.6344925650434e-20	1.28657914762702e-18	8.40596176308036e-19	SLC25A5/UQCRH/ATP5MC3/NDUFA4L2/NDUFA6/MRPL51/MRPL37/COX5A/CYC1/COX8A/NDUFS6/MRPL47/NDUFS8/NDUFB1/NDUFB6/ATP5MF/MRPL13/ATP5PD/ATP5PB/ATP5MG/MRPL34/TOMM5/MRPS11/NDUFB5/ATP5PF/MRPL12/MCUB/MRPL11/MRPS16/PHB2/MRPL4/MRPS15/IMMP1L/UQCR10/MRPS6/NDUFV1/PPIF/MRPL55/MRPL18/HSD17B10/NDUFB7/ATP5MC1/MRPL36/SDHC/MRPL14/ATP5PO/NDUFB11/NDUFB9/VDAC1/ATP5F1C/ATP5F1B	51
GO:0005681	CC	GO:0005681	spliceosomal complex	41/795	191/19550	1.03724045953371e-18	7.14399366503842e-17	4.66758206790169e-17	RHEB/LSM5/SNRPG/LSM4/SNRPD1/HNRNPA2B1/SNRPA1/LSM2/MAGOH/LSM3/YBX1/HNRNPA3/SNRPD3/RBM8A/SNRPF/ALYREF/RALY/SNRNP25/TXNL4A/SRSF2/MAGOHB/SNRPB/PPIH/SNRPC/HNRNPH3/HTATSF1/RBM17/PHF5A/TTF2/HNRNPR/TRA2B/PRPF38A/SNRNP40/PDCD7/LSM6/WBP11/EIF4A3/HNRNPF/SRRM1/SNRPE/NCL	41
GO:0000922	CC	GO:0000922	spindle pole	36/795	170/19550	2.18488217387161e-16	1.3376334197814e-14	8.73952869548645e-15	CENPF/CDC20/TPX2/CCNB1/MAD2L1/RAD21/AURKA/PRC1/AURKB/ASPM/CKAP2/CALM2/FAM83D/PLK1/NEK2/KIF20B/SGO1/TACC3/DLGAP5/CALM3/GPSM2/SMC1A/TUBG1/KNSTRN/HAUS1/SMC3/KIF11/CDC25B/PSRC1/EMD/POC1A/CDC6/NDE1/CKAP2L/HAUS8/CALM1	36
GO:0072686	CC	GO:0072686	mitotic spindle	33/795	161/19550	1.07109930160053e-14	5.90175715181892e-13	3.85595748576191e-13	CDK1/NUSAP1/TPX2/MAD2L1/AURKA/PRC1/AURKB/ASPM/FAM83D/PLK1/KIF20B/ECT2/KIF23/RACGAP1/DYNLL1/CENPE/TACC3/GPSM2/SMC1A/KIFC1/TUBG1/KNSTRN/HAUS1/SMC3/CAPG/KIF11/KIF22/RTRAF/CDC6/SKA1/SKA3/CKAP2L/HAUS8	33
GO:0005874	CC	GO:0005874	microtubule	55/795	429/19550	4.04538372578849e-14	2.02636948446314e-12	1.32394376480351e-12	STMN1/TUBA1B/BIRC5/CDK1/NUSAP1/TUBB/TPX2/AURKA/PRC1/AURKB/GTSE1/ASPM/CKAP2/CALM2/TUBA1C/SKA2/PLK1/NEK2/KIF20B/TPGS2/TUBB4B/CCT5/KIF23/RACGAP1/DYNLL1/CENPE/KIF2C/CALM3/KIFC1/TUBG1/DCTN3/CEP57/KNSTRN/CCT6A/HAUS1/KIF4A/KIF11/CFAP20/PSRC1/KIF20A/RUSC1/EMD/KIF22/KIF14/TBCB/CDK2AP2/TUBA4A/SKA1/REEP4/NDE1/SKA3/HAUS8/CCT8/SELENOS/CALM1	55
GO:0005743	CC	GO:0005743	mitochondrial inner membrane	59/795	495/19550	1.18804102602747e-13	5.45508837784279e-12	3.5641230780824e-12	TYMS/SLC25A5/UQCRH/ATP5MC3/NDUFA4L2/LDHB/NDUFA6/MRPL51/MRPL37/COX5A/CYC1/COX8A/STOML2/CYCS/NDUFS6/MRPL47/NDUFS8/RAB5IF/NDUFB1/NDUFB6/COX6B1/ATP5MF/COA1/MRPL13/ATP5PD/ATP5PB/ATP5MG/MRPL34/MRPS11/NDUFB5/ATP5PF/DMAC1/MRPL12/MCUB/MRPL11/MRPS16/PHB2/MRPL4/MRPS15/MTCH2/IMMP1L/UQCR10/MRPS6/NDUFV1/MCUR1/MRPL55/MRPL18/NDUFB7/ATP5MC1/MRPL36/SDHC/COX7B/MRPL14/ATP5PO/NDUFB11/NDUFB9/ATP5F1C/UQCC2/ATP5F1B	59
GO:0098800	CC	GO:0098800	inner mitochondrial membrane protein complex	30/795	147/19550	1.97447604861049e-13	8.36874079064906e-12	5.46777982692135e-12	UQCRH/ATP5MC3/NDUFA4L2/NDUFA6/COX5A/CYC1/COX8A/NDUFS6/NDUFS8/NDUFB1/NDUFB6/ATP5MF/ATP5PD/ATP5PB/ATP5MG/NDUFB5/ATP5PF/MCUB/PHB2/IMMP1L/UQCR10/NDUFV1/NDUFB7/ATP5MC1/SDHC/ATP5PO/NDUFB11/NDUFB9/ATP5F1C/ATP5F1B	30
GO:0000228	CC	GO:0000228	nuclear chromosome	36/795	227/19550	2.31257565634027e-12	9.1016370474535e-11	5.94662311630356e-11	BIRC5/TOP2A/RAD21/ANP32E/PCNA/RPA3/SMC2/MCM7/ORC6/PLK1/NEK2/MCM3/GINS2/ACTL6A/SMC1A/TUBG1/POLD2/SMC3/UBE2I/POLE3/MCM10/RBBP4/NCAPD2/MCM4/POLD3/CHEK1/ING2/RPA2/RPA1/POLE4/SMARCB1/RAD1/MCM5/BAZ1B/GINS4/HDAC1	36
GO:0005657	CC	GO:0005657	replication fork	18/795	60/19550	1.41765622176432e-11	5.20752385461427e-10	3.40237493223437e-10	PCNA/RPA3/DNMT1/MCM3/RFC4/RFC3/UHRF1/POLD2/RFC2/MCM10/RAD51C/PIF1/POLD3/CHEK1/RPA2/RPA1/BAZ1B/HMCES	18
GO:0030496	CC	GO:0030496	midbody	32/795	196/19550	1.76212207698976e-11	6.06830790263349e-10	3.96477467322697e-10	CENPF/BIRC5/CDK1/AURKA/PRC1/AURKB/CDCA8/CEP55/ASPM/PLK1/NEK2/KIF20B/ANLN/ECT2/KIF23/RACGAP1/RAN/CENPE/ARF6/DCTN3/SCCPDH/KIF4A/CAPG/RALA/ERH/PSRC1/KIF20A/KIF14/RAB8A/SHCBP1/PPP1CC/ANXA2	32
GO:0071013	CC	GO:0071013	catalytic step 2 spliceosome	21/795	87/19550	2.87185725621541e-11	9.30819616573348e-10	6.08158007198558e-10	SNRPG/SNRPD1/HNRNPA2B1/SNRPA1/LSM2/MAGOH/LSM3/HNRNPA3/SNRPD3/RBM8A/SNRPF/ALYREF/RALY/MAGOHB/SNRPB/HNRNPR/SNRNP40/EIF4A3/HNRNPF/SRRM1/SNRPE	21
GO:0005876	CC	GO:0005876	spindle microtubule	19/795	72/19550	4.69362827826193e-11	1.43677176740129e-09	9.38725655652385e-10	BIRC5/CDK1/AURKA/PRC1/AURKB/CALM2/SKA2/PLK1/CENPE/CALM3/TUBG1/HAUS1/KIF4A/KIF11/PSRC1/SKA1/SKA3/HAUS8/CALM1	19
GO:0071005	CC	GO:0071005	U2-type precatalytic spliceosome	16/795	50/19550	6.49380089107396e-11	1.88320225841145e-09	1.23040437936138e-09	LSM5/SNRPG/LSM4/SNRPD1/SNRPA1/LSM2/LSM3/SNRPD3/SNRPF/TXNL4A/MAGOHB/SNRPB/PHF5A/PRPF38A/LSM6/SNRPE	16
GO:0000781	CC	GO:0000781	chromosome, telomeric region	28/795	162/19550	8.20007680712701e-11	2.25912116036349e-09	1.47601382528286e-09	CDK1/PCNA/EZH2/MCM7/HNRNPA2B1/PPP1CA/RAD51AP1/MCM3/CBX3/FEN1/ALYREF/PTGES3/CBX5/PRKDC/CBX1/CHEK2/HAT1/PIF1/MCM4/CHEK1/RPA2/RPA1/PARP1/THOC7/MCM5/DPY30/XRCC6/PPP1CC	28
GO:0005684	CC	GO:0005684	U2-type spliceosomal complex	21/795	92/19550	8.94994557950332e-11	2.34829524490778e-09	1.53427638505771e-09	LSM5/SNRPG/LSM4/SNRPD1/SNRPA1/LSM2/LSM3/SNRPD3/RBM8A/SNRPF/TXNL4A/MAGOHB/SNRPB/SNRPC/HTATSF1/PHF5A/PRPF38A/SNRNP40/LSM6/EIF4A3/SNRPE	21
GO:0071011	CC	GO:0071011	precatalytic spliceosome	16/795	53/19550	1.74624796642364e-10	4.37355740681556e-09	2.85749667232959e-09	LSM5/SNRPG/LSM4/SNRPD1/SNRPA1/LSM2/LSM3/SNRPD3/SNRPF/TXNL4A/MAGOHB/SNRPB/PHF5A/PRPF38A/LSM6/SNRPE	16
GO:1905368	CC	GO:1905368	peptidase complex	21/795	99/19550	3.85349320698721e-10	9.23162937847805e-09	6.03155458484954e-09	PSME2/PSMB9/ENY2/PSMB2/PSMA7/RAD23A/PSMD14/PSMA4/PSMA2/PSMD2/PSMD8/SEC11A/GPAA1/TAF12/ADRM1/PSMB3/PSMD7/SPCS2/PSMA5/PSMC3/PSMB8	21
GO:0070469	CC	GO:0070469	respirasome	21/795	100/19550	4.69393965826825e-10	1.07765031321075e-08	7.04090948740237e-09	UQCRH/NDUFA4L2/NDUFA6/COX5A/CYC1/COX8A/CYCS/NDUFS6/NDUFS8/RAB5IF/NDUFB1/NDUFB6/COX6B1/NDUFB5/UQCR10/NDUFV1/NDUFB7/SDHC/COX7B/NDUFB11/NDUFB9	21
GO:1905369	CC	GO:1905369	endopeptidase complex	17/795	66/19550	7.43542637083857e-10	1.63876797213282e-08	1.07070139740075e-08	PSME2/PSMB9/PSMB2/PSMA7/RAD23A/PSMD14/PSMA4/PSMA2/PSMD2/PSMD8/GPAA1/ADRM1/PSMB3/PSMD7/PSMA5/PSMC3/PSMB8	17
GO:0000502	CC	GO:0000502	proteasome complex	16/795	60/19550	1.34791378548051e-09	2.85654036846063e-08	1.86634216451148e-08	PSME2/PSMB9/PSMB2/PSMA7/RAD23A/PSMD14/PSMA4/PSMA2/PSMD2/PSMD8/ADRM1/PSMB3/PSMD7/PSMA5/PSMC3/PSMB8	16
GO:0005746	CC	GO:0005746	mitochondrial respirasome	19/795	89/19550	2.3536565784944e-09	4.80320286944597e-08	3.13820877132586e-08	UQCRH/NDUFA4L2/NDUFA6/COX5A/CYC1/COX8A/NDUFS6/NDUFS8/RAB5IF/NDUFB1/NDUFB6/NDUFB5/UQCR10/NDUFV1/NDUFB7/SDHC/COX7B/NDUFB11/NDUFB9	19
GO:0005753	CC	GO:0005753	mitochondrial proton-transporting ATP synthase complex	10/795	21/19550	2.74445807565014e-09	5.40070142744011e-08	3.52858895440733e-08	ATP5MC3/ATP5MF/ATP5PD/ATP5PB/ATP5MG/ATP5PF/ATP5MC1/ATP5PO/ATP5F1C/ATP5F1B	10
GO:0098803	CC	GO:0098803	respiratory chain complex	19/795	90/19550	2.87139473248552e-09	5.45564999172249e-08	3.56449001274065e-08	UQCRH/NDUFA4L2/NDUFA6/COX5A/CYC1/COX8A/NDUFS6/NDUFS8/NDUFB1/NDUFB6/COX6B1/NDUFB5/UQCR10/NDUFV1/NDUFB7/SDHC/COX7B/NDUFB11/NDUFB9	19
GO:0000276	CC	GO:0000276	mitochondrial proton-transporting ATP synthase complex, coupling factor F(o)	8/795	12/19550	3.09285507370232e-09	5.68054381869993e-08	3.71142608844279e-08	ATP5MC3/ATP5MF/ATP5PD/ATP5PB/ATP5MG/ATP5PF/ATP5MC1/ATP5PO	8
GO:0046540	CC	GO:0046540	U4/U6 x U5 tri-snRNP complex	13/795	41/19550	4.62589625490372e-09	8.22215753694177e-08	5.37200855408174e-08	LSM5/SNRPG/LSM4/SNRPD1/LSM2/LSM3/SNRPD3/SNRPF/TXNL4A/SNRPB/PPIH/LSM6/SNRPE	13
GO:0045259	CC	GO:0045259	proton-transporting ATP synthase complex	10/795	22/19550	4.84830856987514e-09	8.34818131875376e-08	5.45434714110954e-08	ATP5MC3/ATP5MF/ATP5PD/ATP5PB/ATP5MG/ATP5PF/ATP5MC1/ATP5PO/ATP5F1C/ATP5F1B	10
GO:1904813	CC	GO:1904813	ficolin-1-rich granule lumen	22/795	124/19550	5.22406327177079e-09	8.72260261438093e-08	5.69897811465905e-08	HMGB1/CSTB/PPIA/GSTP1/PKM/TNFAIP6/ARPC5/PGAM1/CSNK2B/PSMD14/ILF2/CALML5/PSMA2/PSMD2/PRDX4/C1orf35/XRCC6/PSMD7/PSMA5/PSMC3/CCT8/MIF	22
GO:0097526	CC	GO:0097526	spliceosomal tri-snRNP complex	13/795	42/19550	6.45170710885632e-09	1.0455560638176e-07	6.83121929173022e-08	LSM5/SNRPG/LSM4/SNRPD1/LSM2/LSM3/SNRPD3/SNRPF/TXNL4A/SNRPB/PPIH/LSM6/SNRPE	13
GO:0045263	CC	GO:0045263	proton-transporting ATP synthase complex, coupling factor F(o)	8/795	14/19550	1.74464712820099e-08	2.74657305039642e-07	1.79449418900674e-07	ATP5MC3/ATP5MF/ATP5PD/ATP5PB/ATP5MG/ATP5PF/ATP5MC1/ATP5PO	8
GO:0097525	CC	GO:0097525	spliceosomal snRNP complex	18/795	90/19550	1.84335241873917e-08	2.82135328534801e-07	1.84335241873917e-07	LSM5/SNRPG/LSM4/SNRPD1/SNRPA1/LSM2/LSM3/SNRPD3/SNRPF/TXNL4A/SNRPB/PPIH/SNRPC/HTATSF1/PHF5A/SNRNP40/LSM6/SNRPE	18
GO:0101002	CC	GO:0101002	ficolin-1-rich granule	26/795	185/19550	3.47301707682972e-08	5.17197948468426e-07	3.37915175042892e-07	HMGB1/CSTB/PPIA/GSTP1/PKM/TNFAIP6/ARPC5/DYNLL1/LAMP1/PGAM1/CSNK2B/PKP1/PSMD14/ILF2/CALML5/PSMA2/PSMD2/PRDX4/C1orf35/RAC1/XRCC6/PSMD7/PSMA5/PSMC3/CCT8/MIF	26
GO:0005721	CC	GO:0005721	pericentric heterochromatin	9/795	22/19550	8.97489090681812e-08	1.30135918148863e-06	8.5025282275119e-07	CENPA/DNMT1/HELLS/CBX3/CBX5/CBX1/ESCO2/BAZ1B/NCAPD3	9
GO:0030532	CC	GO:0030532	small nuclear ribonucleoprotein complex	18/795	100/19550	1.01817073110923e-07	1.43849249446458e-06	9.39849905639292e-07	LSM5/SNRPG/LSM4/SNRPD1/SNRPA1/LSM2/LSM3/SNRPD3/SNRPF/TXNL4A/SNRPB/PPIH/SNRPC/HTATSF1/PHF5A/SNRNP40/LSM6/SNRPE	18
GO:0005689	CC	GO:0005689	U12-type spliceosomal complex	10/795	29/19550	1.15873779122223e-07	1.51401654044796e-06	9.89194109911554e-07	SNRPG/SNRPD1/YBX1/SNRPD3/SNRPF/SNRNP25/SNRPB/PHF5A/PDCD7/SNRPE	10
GO:0000940	CC	GO:0000940	outer kinetochore	7/795	12/19550	1.18664376013232e-07	1.51401654044796e-06	9.89194109911554e-07	CENPF/CCNB1/SKA2/NDC80/PLK1/SKA1/SKA3	7
GO:0031261	CC	GO:0031261	DNA replication preinitiation complex	7/795	12/19550	1.18664376013232e-07	1.51401654044796e-06	9.89194109911554e-07	MCM7/MCM3/GINS2/CDC45/MCM4/MCM5/GINS4	7
GO:0034709	CC	GO:0034709	methylosome	7/795	12/19550	1.18664376013232e-07	1.51401654044796e-06	9.89194109911554e-07	SNRPG/SNRPD1/SNRPD3/SNRPF/ERH/SNRPB/SNRPE	7
GO:1990204	CC	GO:1990204	oxidoreductase complex	19/795	112/19550	1.20901502322523e-07	1.51401654044796e-06	9.89194109911554e-07	RRM2/UQCRH/NDUFA6/CYC1/RRM1/NDUFS6/NDUFS8/NDUFB1/NDUFB6/P4HB/NDUFB5/CYB5B/UQCR10/NDUFV1/NDUFB7/SDHC/NDUFB11/NDUFB9/CYBA	19
GO:0140534	CC	GO:0140534	endoplasmic reticulum protein-containing complex	20/795	125/19550	1.53721056708747e-07	1.88222893881155e-06	1.22976845366998e-06	ARL6IP1/CALR/EMC9/UFD1/INSIG1/PDIA6/RPN2/P4HB/SEC11A/TAP1/GPAA1/TMEM258/SDF2L1/RPN1/SPCS2/SRP9/SEC61G/SELENOS/HLA-A/B2M	20
GO:0005759	CC	GO:0005759	mitochondrial matrix	45/795	480/19550	1.79765784924766e-07	2.15328146725101e-06	1.40686266462861e-06	CDK1/TYMS/CCNB1/SLC25A5/DTYMK/IDH2/NUDT1/MRPL51/MRPL37/MTHFD2/HADH/VDAC2/ECI1/MRPL47/NDUFS8/MRPL13/ATP5PB/MRPL34/MRPS11/ECHS1/DHTKD1/MRPL12/MRPL11/MRPS16/GLRX5/MRPL4/MRPS15/MRPS6/PPIF/MRPL55/TFAM/PYCR1/MRPL18/HSD17B10/MRPL36/ETFB/MPST/MRPL14/SOD1/VDAC1/ATP5F1C/MDH2/UQCC2/BLOC1S1/ATP5F1B	45
GO:0000313	CC	GO:0000313	organellar ribosome	16/795	84/19550	2.31002793410852e-07	2.65171956602874e-06	1.73252095058139e-06	MRPL51/MRPL37/MRPL47/MRPL13/MRPL34/MRPS11/MRPL12/MRPL11/MRPS16/MRPL4/MRPS15/MRPS6/MRPL55/MRPL18/MRPL36/MRPL14	16
GO:0005761	CC	GO:0005761	mitochondrial ribosome	16/795	84/19550	2.31002793410852e-07	2.65171956602874e-06	1.73252095058139e-06	MRPL51/MRPL37/MRPL47/MRPL13/MRPL34/MRPS11/MRPL12/MRPL11/MRPS16/MRPL4/MRPS15/MRPS6/MRPL55/MRPL18/MRPL36/MRPL14	16
GO:0016363	CC	GO:0016363	nuclear matrix	18/795	111/19550	5.19550182159137e-07	5.7254430073937e-06	3.74076131154579e-06	CENPF/CENPW/RAD21/HNRNPA2B1/LMNB1/SMC1A/UHRF1/CSNK2B/CFL1/SMC3/KIF4A/HAT1/PHF5A/PHB2/BCL11A/SRRM1/SFPQ/CEBPB	18
GO:0120114	CC	GO:0120114	Sm-like protein family complex	18/795	111/19550	5.19550182159137e-07	5.7254430073937e-06	3.74076131154579e-06	LSM5/SNRPG/LSM4/SNRPD1/SNRPA1/LSM2/LSM3/SNRPD3/SNRPF/TXNL4A/SNRPB/PPIH/SNRPC/HTATSF1/PHF5A/SNRNP40/LSM6/SNRPE	18
GO:0005839	CC	GO:0005839	proteasome core complex	8/795	20/19550	5.88548168006603e-07	6.35862824650271e-06	4.1544576565172e-06	PSMB9/PSMB2/PSMA7/PSMA4/PSMA2/PSMB3/PSMA5/PSMB8	8
GO:0000307	CC	GO:0000307	cyclin-dependent protein kinase holoenzyme complex	11/795	42/19550	6.32770790280652e-07	6.70493664316614e-06	4.38072085578913e-06	CKS1B/CDK1/CKS2/CCNB2/CCNB1/PCNA/CCNA2/CDKN2D/CDK4/CCNE2/CCNF	11
GO:0035145	CC	GO:0035145	exon-exon junction complex	6/795	10/19550	8.1012270027939e-07	8.26625199729526e-06	5.4008180018626e-06	MAGOH/RBM8A/MAGOHB/UPF3A/UPF3B/EIF4A3	6
GO:0071162	CC	GO:0071162	CMG complex	6/795	10/19550	8.1012270027939e-07	8.26625199729526e-06	5.4008180018626e-06	MCM7/MCM3/GINS2/MCM4/MCM5/GINS4	6
GO:0030894	CC	GO:0030894	replisome	7/795	15/19550	8.65967859313073e-07	8.67542346330006e-06	5.6681532609583e-06	PCNA/RPA3/MCM3/POLD2/POLD3/RPA2/RPA1	7
GO:0043596	CC	GO:0043596	nuclear replication fork	9/795	28/19550	1.00008956940111e-06	9.84016701321451e-06	6.42914723186429e-06	PCNA/RPA3/MCM3/POLD2/MCM10/POLD3/RPA2/RPA1/BAZ1B	9
GO:0034774	CC	GO:0034774	secretory granule lumen	33/795	322/19550	1.13207271395632e-06	1.07846161184972e-05	7.04621016816511e-06	TUBB/HMGB1/GGH/CSTB/PPIA/SLPI/FABP5/GSTP1/PKM/TUBB4B/ARPC5/GAS6/PGAM1/CSNK2B/PSMD14/ILF2/SCCPDH/PSMA2/PSMD2/PA2G4/PRDX4/PDXK/CTSC/C1orf35/PRDX6/XRCC6/PSMD7/PSMA5/PSMC3/CCT8/B2M/MIF/ANXA2	33
GO:0051233	CC	GO:0051233	spindle midzone	10/795	36/19550	1.13522274931549e-06	1.07846161184972e-05	7.04621016816511e-06	AURKA/PRC1/AURKB/CDCA8/PLK1/KIF20B/RACGAP1/CENPE/KIF14/CDC6	10
GO:0000792	CC	GO:0000792	heterochromatin	14/795	73/19550	1.19867590354228e-06	1.11944139466406e-05	7.31395466568173e-06	CDKN2A/CENPA/DNMT1/HELLS/CBX3/UHRF1/CBX5/UBE2A/CBX1/WDR76/ESCO2/BAZ1B/HDAC1/NCAPD3	14
GO:0034399	CC	GO:0034399	nuclear periphery	19/795	130/19550	1.30646794915603e-06	1.18908622273317e-05	7.76898439535286e-06	CENPF/CENPW/RAD21/PCNA/HNRNPA2B1/LMNB1/SMC1A/UHRF1/CSNK2B/CFL1/SMC3/KIF4A/HAT1/PHF5A/PHB2/BCL11A/SRRM1/SFPQ/CEBPB	19
GO:0000315	CC	GO:0000315	organellar large ribosomal subunit	12/795	54/19550	1.33799175697744e-06	1.18908622273317e-05	7.76898439535286e-06	MRPL51/MRPL37/MRPL47/MRPL13/MRPL34/MRPL12/MRPL11/MRPL4/MRPL55/MRPL18/MRPL36/MRPL14	12
GO:0005762	CC	GO:0005762	mitochondrial large ribosomal subunit	12/795	54/19550	1.33799175697744e-06	1.18908622273317e-05	7.76898439535286e-06	MRPL51/MRPL37/MRPL47/MRPL13/MRPL34/MRPL12/MRPL11/MRPL4/MRPL55/MRPL18/MRPL36/MRPL14	12
GO:0060205	CC	GO:0060205	cytoplasmic vesicle lumen	33/795	325/19550	1.39157838187572e-06	1.20357915303073e-05	7.86367504702475e-06	TUBB/HMGB1/GGH/CSTB/PPIA/SLPI/FABP5/GSTP1/PKM/TUBB4B/ARPC5/GAS6/PGAM1/CSNK2B/PSMD14/ILF2/SCCPDH/PSMA2/PSMD2/PA2G4/PRDX4/PDXK/CTSC/C1orf35/PRDX6/XRCC6/PSMD7/PSMA5/PSMC3/CCT8/B2M/MIF/ANXA2	33
GO:0101031	CC	GO:0101031	chaperone complex	9/795	29/19550	1.39798667502662e-06	1.20357915303073e-05	7.86367504702475e-06	DNAJC9/CCT5/PTGES3/CCT6A/PSMG1/DNAJB11/PSMG2/SDF2L1/CCT8	9
GO:0005635	CC	GO:0005635	nuclear envelope	42/795	468/19550	1.45770374210927e-06	1.23568424908032e-05	8.07343611014367e-06	CENPF/TUBB/RANBP1/MAD2L1/JPT1/GAPDH/NUDT1/TMPO/CACYBP/EBP/CBX3/YBX1/CALR/RAN/LMNB1/ENY2/RRM1/BANF1/IFI27/CBX5/CDK4/TXNL4A/ATP5MF/UBE2I/CSE1L/TOR3A/LBR/TMEM97/EMD/HACD3/DTL/LMNB2/GCHFR/TRA2B/PARP1/NXT1/DHCR7/NUP37/FANCL/LMO7/MNS1/MTDH	42
GO:0031983	CC	GO:0031983	vesicle lumen	33/795	327/19550	1.5940831908714e-06	1.33081793662142e-05	8.69499922293489e-06	TUBB/HMGB1/GGH/CSTB/PPIA/SLPI/FABP5/GSTP1/PKM/TUBB4B/ARPC5/GAS6/PGAM1/CSNK2B/PSMD14/ILF2/SCCPDH/PSMA2/PSMD2/PA2G4/PRDX4/PDXK/CTSC/C1orf35/PRDX6/XRCC6/PSMD7/PSMA5/PSMC3/CCT8/B2M/MIF/ANXA2	33
GO:0061695	CC	GO:0061695	transferase complex, transferring phosphorus-containing groups	27/795	239/19550	1.67595428906387e-06	1.37828479593163e-05	9.00512752332827e-06	CKS1B/CDK1/CKS2/CCNB2/CCNB1/PCNA/CCNA2/CDKN2D/MCM3/POLR2K/POLR2H/POLD2/CDK4/GTF2A2/PRPS2/CCNE2/POLE3/POLD3/POLR2J/POLR3K/POLR2G/MAD2L2/POLE4/PRPSAP1/CCNF/TAF12/POLR2F	27
GO:0033177	CC	GO:0033177	proton-transporting two-sector ATPase complex, proton-transporting domain	8/795	24/19550	2.97257945529942e-06	2.40866364686762e-05	1.57371853515852e-05	ATP5MC3/ATP5MF/ATP5PD/ATP5PB/ATP5MG/ATP5PF/ATP5MC1/ATP5PO	8
GO:0005686	CC	GO:0005686	U2 snRNP	8/795	25/19550	4.21605577559527e-06	3.36673439471448e-05	2.19968127422362e-05	SNRPG/SNRPD1/SNRPA1/SNRPD3/SNRPB/HTATSF1/PHF5A/SNRPE	8
GO:0005687	CC	GO:0005687	U4 snRNP	6/795	13/19550	5.95844230782455e-06	4.61170930977182e-05	3.01309501182914e-05	SNRPG/SNRPD1/SNRPD3/SNRPF/SNRPB/SNRPE	6
GO:0043601	CC	GO:0043601	nuclear replisome	6/795	13/19550	5.95844230782455e-06	4.61170930977182e-05	3.01309501182914e-05	RPA3/MCM3/POLD2/POLD3/RPA2/RPA1	6
GO:0016607	CC	GO:0016607	nuclear speck	37/795	412/19550	6.02619002365828e-06	4.61170930977182e-05	3.01309501182914e-05	SMC4/SNRPA1/DDX39A/MAGOH/RBM8A/GADD45A/ALYREF/BARD1/SRSF3/HP1BP3/RMI2/RNPS1/NDUFB1/SRSF2/PPIH/RSRC1/NCAPG2/PCBP1/SRSF10/OIP5/KIF22/PHF5A/SLC2A4RG/SRSF4/C12orf57/FIBP/CDC25C/THOC7/SRSF7/SNRNP40/NXT1/EIF4A3/DDX46/SRRM1/PPP1CC/SFPQ/SRSF9	37
GO:0042470	CC	GO:0042470	melanosome	16/795	109/19550	8.36422249479043e-06	6.22795485760747e-05	4.06908121368183e-05	GGH/RAN/ATP1B3/LAMP1/CAPG/PRDX1/PDIA6/P4HB/SYNGR1/GCHFR/RPN1/TFRC/RAC1/CALU/NAP1L1/ANXA2	16
GO:0048770	CC	GO:0048770	pigment granule	16/795	109/19550	8.36422249479043e-06	6.22795485760747e-05	4.06908121368183e-05	GGH/RAN/ATP1B3/LAMP1/CAPG/PRDX1/PDIA6/P4HB/SYNGR1/GCHFR/RPN1/TFRC/RAC1/CALU/NAP1L1/ANXA2	16
GO:0097431	CC	GO:0097431	mitotic spindle pole	9/795	36/19550	1.01739289497167e-05	7.47444646839189e-05	4.88348589586403e-05	AURKA/AURKB/ASPM/FAM83D/PLK1/KIF20B/GPSM2/SMC1A/SMC3	9
GO:0005747	CC	GO:0005747	mitochondrial respiratory chain complex I	10/795	48/19550	1.87718864697954e-05	0.000132606531344324	8.66394760144404e-05	NDUFA6/NDUFS6/NDUFS8/NDUFB1/NDUFB6/NDUFB5/NDUFV1/NDUFB7/NDUFB11/NDUFB9	10
GO:0030964	CC	GO:0030964	NADH dehydrogenase complex	10/795	48/19550	1.87718864697954e-05	0.000132606531344324	8.66394760144404e-05	NDUFA6/NDUFS6/NDUFS8/NDUFB1/NDUFB6/NDUFB5/NDUFV1/NDUFB7/NDUFB11/NDUFB9	10
GO:0045271	CC	GO:0045271	respiratory chain complex I	10/795	48/19550	1.87718864697954e-05	0.000132606531344324	8.66394760144404e-05	NDUFA6/NDUFS6/NDUFS8/NDUFB1/NDUFB6/NDUFB5/NDUFV1/NDUFB7/NDUFB11/NDUFB9	10
GO:0071007	CC	GO:0071007	U2-type catalytic step 2 spliceosome	8/795	30/19550	1.90434360567339e-05	0.000132821940091903	8.67802149420784e-05	SNRPG/SNRPD1/SNRPA1/SNRPD3/SNRPF/SNRPB/SNRNP40/SNRPE	8
GO:0016469	CC	GO:0016469	proton-transporting two-sector ATPase complex	10/795	49/19550	2.27337594310193e-05	0.000156578768081145	0.000102301917439587	ATP5MC3/ATP5MF/ATP5PD/ATP5PB/ATP5MG/ATP5PF/ATP5MC1/ATP5PO/ATP5F1C/ATP5F1B	10
GO:0005682	CC	GO:0005682	U5 snRNP	7/795	23/19550	2.47979822002042e-05	0.000166630343808689	0.000108869190147238	SNRPG/SNRPD1/SNRPD3/TXNL4A/SNRPB/SNRNP40/SNRPE	7
GO:0022624	CC	GO:0022624	proteasome accessory complex	7/795	23/19550	2.47979822002042e-05	0.000166630343808689	0.000108869190147238	PSME2/PSMD14/PSMD2/PSMD8/ADRM1/PSMD7/PSMC3	7
GO:0031970	CC	GO:0031970	organelle envelope lumen	14/795	96/19550	3.26694913774903e-05	0.000216878189746954	0.000141698998745741	TUBB/DTYMK/CACYBP/STOML2/CYCS/CHCHD2/AK2/CDC25C/CHCHD7/NDUFB7/COX17/SOD1/UQCC2/BLOC1S1	14
GO:0005688	CC	GO:0005688	U6 snRNP	5/795	11/19550	4.13455773092293e-05	0.000271207298778397	0.000177195331325268	LSM5/LSM4/LSM2/LSM3/LSM6	5
GO:0032154	CC	GO:0032154	cleavage furrow	10/795	53/19550	4.65707665966228e-05	0.000301888145820461	0.000197240893820991	CEP55/ECT2/RACGAP1/ARF6/DCTN3/RALA/MYLK/KIF20A/NDE1/PPP1CC	10
GO:0034719	CC	GO:0034719	SMN-Sm protein complex	6/795	18/19550	5.41156607963777e-05	0.000346717780218653	0.000226530673101116	SNRPG/SNRPD1/SNRPD3/SNRPF/SNRPB/SNRPE	6
GO:0005838	CC	GO:0005838	proteasome regulatory particle	6/795	19/19550	7.63792793385154e-05	0.000478238442221841	0.000312460688203018	PSMD14/PSMD2/PSMD8/ADRM1/PSMD7/PSMC3	6
GO:0042575	CC	GO:0042575	DNA polymerase complex	6/795	19/19550	7.63792793385154e-05	0.000478238442221841	0.000312460688203018	MCM3/POLD2/POLE3/POLD3/MAD2L2/POLE4	6
GO:0045120	CC	GO:0045120	pronucleus	5/795	13/19550	0.000107596023319275	0.000666128189313716	0.000435219869606058	CENPF/AURKA/EZH2/CCNA2/CBX1	5
GO:0071556	CC	GO:0071556	integral component of lumenal side of endoplasmic reticulum membrane	7/795	29/19550	0.000127562321465722	0.000772382847556182	0.000504642150853404	CALR/HLA-DRB1/BCAP31/HLA-DRA/CD74/HLA-A/HLA-B	7
GO:0098553	CC	GO:0098553	lumenal side of endoplasmic reticulum membrane	7/795	29/19550	0.000127562321465722	0.000772382847556182	0.000504642150853404	CALR/HLA-DRB1/BCAP31/HLA-DRA/CD74/HLA-A/HLA-B	7
GO:0032153	CC	GO:0032153	cell division site	11/795	71/19550	0.000129305086045222	0.000774425026205621	0.000505976423655215	CEP55/ANLN/ECT2/RACGAP1/ARF6/DCTN3/RALA/MYLK/KIF20A/NDE1/PPP1CC	11
GO:0090734	CC	GO:0090734	site of DNA damage	13/795	97/19550	0.000149955061819463	0.000888443430779829	0.000580471207043083	RPA3/CBX3/ARPC5/CBX5/CBX1/HPF1/WDR76/ESCO2/MAD2L2/RPA2/RPA1/PARP1/ARPC1A	13
GO:0010369	CC	GO:0010369	chromocenter	5/795	14/19550	0.000161778108912471	0.00094333795041862	0.000616336954901458	AURKB/CDCA8/CBX1/OIP5/ESCO2	5
GO:0005871	CC	GO:0005871	kinesin complex	9/795	50/19550	0.000162644474210107	0.00094333795041862	0.000616336954901458	KIF20B/KIF23/KIF2C/KIFC1/KIF11/KIF20A/KIF22/KIF14/NDE1	9
GO:0005758	CC	GO:0005758	mitochondrial intermembrane space	12/795	86/19550	0.000181301947543579	0.001040597636422	0.000679882303288422	DTYMK/STOML2/CYCS/CHCHD2/AK2/CDC25C/CHCHD7/NDUFB7/COX17/SOD1/UQCC2/BLOC1S1	12
GO:0034708	CC	GO:0034708	methyltransferase complex	12/795	88/19550	0.000226130257504387	0.00128451311221564	0.000839246316511129	SNRPG/EZH2/SNRPD1/SNRPD3/RBBP7/SNRPF/CBX5/ERH/SNRPB/RBBP4/DPY30/SNRPE	12
GO:0005665	CC	GO:0005665	RNA polymerase II, core complex	5/795	15/19550	0.000234565594945541	0.00130551154358579	0.000852965799801968	POLR2K/POLR2H/POLR2J/POLR2G/POLR2F	5
GO:0031616	CC	GO:0031616	spindle pole centrosome	5/795	15/19550	0.000234565594945541	0.00130551154358579	0.000852965799801968	AURKA/AURKB/DLGAP5/EMD/NDE1	5
GO:0070069	CC	GO:0070069	cytochrome complex	8/795	42/19550	0.000249358980238714	0.00137396798111532	0.000897692328859371	UQCRH/NDUFA4L2/COX5A/CYC1/COX8A/COX6B1/UQCR10/COX7B	8
GO:0005685	CC	GO:0005685	U1 snRNP	7/795	33/19550	0.000303029657221843	0.00165316179335877	0.00108010570890954	SNRPG/SNRPD1/SNRPD3/SNRPF/SNRPB/SNRPC/SNRPE	7
GO:0005875	CC	GO:0005875	microtubule associated complex	17/795	161/19550	0.000308588349578413	0.00166698216291868	0.00108913535145322	BIRC5/AURKA/AURKB/CDCA8/KIF20B/KIF23/DYNLL1/KIF2C/KIFC1/DCTN3/HAUS1/KIF11/KIF20A/KIF22/KIF14/NDE1/HAUS8	17
GO:0030176	CC	GO:0030176	integral component of endoplasmic reticulum membrane	17/795	162/19550	0.000332016203718712	0.00177612551698068	0.00116044498387123	ARL6IP1/TECR/CALR/EMC9/HLA-DRB1/INSIG1/BCAP31/HACD3/TAP1/GPAA1/DHCR7/HLA-DRA/CD74/SELENOS/HLA-A/B2M/HLA-B	17
GO:0042611	CC	GO:0042611	MHC protein complex	6/795	25/19550	0.000404594101646894	0.00213075860692245	0.00139214718419616	HLA-DRB1/HLA-DRA/CD74/HLA-A/B2M/HLA-B	6
GO:0044391	CC	GO:0044391	ribosomal subunit	18/795	180/19550	0.000406042928723879	0.00213075860692245	0.00139214718419616	RPL39L/MRPL51/MRPL37/MRPL47/MRPL13/MRPL34/MRPS11/MRPL12/MRPL11/MRPS16/MRPL4/MRPS15/MRPS6/MRPL55/MRPL18/MRPL36/MRPL14/RPS20	18
GO:1902554	CC	GO:1902554	serine/threonine protein kinase complex	11/795	81/19550	0.000423717064343706	0.00220252926842813	0.00143903908645032	CKS1B/CDK1/CKS2/CCNB2/CCNB1/PCNA/CCNA2/CDKN2D/CDK4/CCNE2/CCNF	11
GO:0090543	CC	GO:0090543	Flemming body	7/795	35/19550	0.00044443150339854	0.00228861456422986	0.00149528356283621	CEP55/KIF23/RACGAP1/ARF6/CAPG/RALA/KIF14	7
GO:0032993	CC	GO:0032993	protein-DNA complex	19/795	199/19550	0.000507866321093013	0.00259105873076158	0.00169288773697671	PCNA/RPA3/CENPA/MCM7/MCM3/GINS2/POLR2H/HP1BP3/POLD2/PRKDC/CDC45/MCM4/POLD3/RPA2/RPA1/PARP1/MCM5/GINS4/XRCC6	19
GO:0098576	CC	GO:0098576	lumenal side of membrane	7/795	36/19550	0.000532564175517282	0.0026921363367892	0.00175892755216717	CALR/HLA-DRB1/BCAP31/HLA-DRA/CD74/HLA-A/HLA-B	7
GO:0031227	CC	GO:0031227	intrinsic component of endoplasmic reticulum membrane	17/795	170/19550	0.000581557088969029	0.00291307232747214	0.00190327774571682	ARL6IP1/TECR/CALR/EMC9/HLA-DRB1/INSIG1/BCAP31/HACD3/TAP1/GPAA1/DHCR7/HLA-DRA/CD74/SELENOS/HLA-A/B2M/HLA-B	17
GO:0015934	CC	GO:0015934	large ribosomal subunit	13/795	113/19550	0.000681518577127836	0.00338303365763458	0.0022103305204146	RPL39L/MRPL51/MRPL37/MRPL47/MRPL13/MRPL34/MRPL12/MRPL11/MRPL4/MRPL55/MRPL18/MRPL36/MRPL14	13
GO:0019774	CC	GO:0019774	proteasome core complex, beta-subunit complex	4/795	11/19550	0.000712219209786143	0.00350386414814433	0.00228927603145546	PSMB9/PSMB2/PSMB3/PSMB8	4
GO:0045171	CC	GO:0045171	intercellular bridge	10/795	75/19550	0.000885837866361473	0.00431943950765638	0.00282213833531089	TPX2/PRC1/CDCA8/CEP55/FAM83D/KIF20B/SNRNP25/KIF20A/CDC6/NCAPH2	10
GO:0031968	CC	GO:0031968	organelle outer membrane	20/795	230/19550	0.00118873623739986	0.00574555848076599	0.00375390390757851	ATP5MC3/MTCH1/PMAIP1/PGRMC1/HINT2/IFI27/VDAC2/VDAC3/UBB/TOMM5/EMD/PHB2/CYB5B/CISD2/DHCR7/BRI3BP/ARMC1/VDAC1/PPP1CC/NME1	20
GO:0005680	CC	GO:0005680	anaphase-promoting complex	5/795	21/19550	0.00129747578054387	0.0062166013485189	0.0040616633130069	UBE2C/UBE2S/CDC20/ANAPC11/ANAPC16	5
GO:0019867	CC	GO:0019867	outer membrane	20/795	232/19550	0.00132047266009987	0.00627224513547437	0.00409801860030994	ATP5MC3/MTCH1/PMAIP1/PGRMC1/HINT2/IFI27/VDAC2/VDAC3/UBB/TOMM5/EMD/PHB2/CYB5B/CISD2/DHCR7/BRI3BP/ARMC1/VDAC1/PPP1CC/NME1	20
GO:0030134	CC	GO:0030134	COPII-coated ER to Golgi transport vesicle	11/795	94/19550	0.00149819426549501	0.00705559863493803	0.00460982850921541	IER3IP1/CNIH4/HLA-DRB1/CTSC/VMA21/PEF1/HLA-DRA/CD74/HLA-A/B2M/HLA-B	11
GO:0005697	CC	GO:0005697	telomerase holoenzyme complex	5/795	22/19550	0.00162344104349033	0.00758044083617792	0.00495273811438122	SNRPD3/PTGES3/DKC1/SNRPB/SNRPE	5
GO:0005667	CC	GO:0005667	transcription regulator complex	30/795	413/19550	0.00163715509892046	0.00758044083617792	0.00495273811438122	HMGB1/TFDP1/MAFB/CBX3/RBBP7/DEPDC1/HDGF/PITX1/CBX5/SUB1/CDK4/GTF2A2/PRKDC/HNRNPAB/KLF5/SDR16C5/RBBP4/HES6/E2F1/ING2/PMF1/PARP1/TAF12/HDAC1/RUNX3/XRCC6/LMO4/SFPQ/SOX9/CEBPB	30
GO:1902911	CC	GO:1902911	protein kinase complex	11/795	96/19550	0.0017787393738865	0.00816737829176219	0.00533621812165951	CKS1B/CDK1/CKS2/CCNB2/CCNB1/PCNA/CCNA2/CDKN2D/CDK4/CCNE2/CCNF	11
GO:0005741	CC	GO:0005741	mitochondrial outer membrane	18/795	205/19550	0.00183712945828259	0.00826348207320807	0.00539900825109783	ATP5MC3/MTCH1/PMAIP1/PGRMC1/HINT2/IFI27/VDAC2/VDAC3/UBB/TOMM5/PHB2/CYB5B/CISD2/BRI3BP/ARMC1/VDAC1/PPP1CC/NME1	18
GO:0009295	CC	GO:0009295	nucleoid	7/795	44/19550	0.00184466115245843	0.00826348207320807	0.00539900825109783	SLC25A5/VDAC2/TFAM/HSD17B10/VDAC1/UQCC2/ATP5F1B	7
GO:0042645	CC	GO:0042645	mitochondrial nucleoid	7/795	44/19550	0.00184466115245843	0.00826348207320807	0.00539900825109783	SLC25A5/VDAC2/TFAM/HSD17B10/VDAC1/UQCC2/ATP5F1B	7
GO:0008278	CC	GO:0008278	cohesin complex	4/795	14/19550	0.00195947258064706	0.00863735513549224	0.00564328103226353	RAD21/SMC1A/SGO2/SMC3	4
GO:1990023	CC	GO:1990023	mitotic spindle midzone	4/795	14/19550	0.00195947258064706	0.00863735513549224	0.00564328103226353	PRC1/AURKB/KIF20B/CENPE	4
GO:0070603	CC	GO:0070603	SWI/SNF superfamily-type complex	9/795	72/19550	0.0024967525284858	0.0109183384380609	0.00713357865281656	ANP32E/RBBP7/ACTL6A/POLE3/RBBP4/SMARCB1/SMARCA4/HDAC1/HMGXB4	9
GO:1904949	CC	GO:1904949	ATPase complex	9/795	73/19550	0.00274743342377179	0.0119199670590414	0.00778800025636099	ANP32E/RBBP7/ACTL6A/POLE3/RBBP4/SMARCB1/SMARCA4/HDAC1/HMGXB4	9
GO:0030057	CC	GO:0030057	desmosome	5/795	25/19550	0.00296106335504003	0.0127464524111489	0.00832799068605009	PKP1/DSG3/DSC3/PERP/B4GALT1	5
GO:0000794	CC	GO:0000794	condensed nuclear chromosome	9/795	74/19550	0.00301760596875126	0.0128891541766042	0.00842122595930585	RAD21/PLK1/NEK2/SMC1A/TUBG1/SMC3/UBE2I/CHEK1/RAD1	9
GO:0000930	CC	GO:0000930	gamma-tubulin complex	4/795	16/19550	0.00333901286760363	0.0141522776157661	0.00924649717182543	MZT1/TUBG1/MZT2A/MZT2B	4
GO:0012507	CC	GO:0012507	ER to Golgi transport vesicle membrane	8/795	62/19550	0.00350000023666614	0.0147213750412446	0.00961832126106727	HLA-DRB1/VMA21/PEF1/HLA-DRA/CD74/HLA-A/B2M/HLA-B	8
GO:0046930	CC	GO:0046930	pore complex	5/795	26/19550	0.00354511861340624	0.0147981845150518	0.00966850530928975	SLC25A5/VDAC2/VDAC3/PPIF/VDAC1	5
GO:0034451	CC	GO:0034451	centriolar satellite	11/795	107/19550	0.00418465131031278	0.0173364125712958	0.0113268757271624	CENPU/CEP55/PLK1/TACC3/DLGAP5/RAD23A/KNSTRN/TAP1/RPP25/NUDT21/UPF3B	11
GO:0042613	CC	GO:0042613	MHC class II protein complex	4/795	17/19550	0.00422742895145204	0.0173829354645528	0.0113572718098711	HLA-DRB1/HLA-DRA/CD74/B2M	4
GO:0045277	CC	GO:0045277	respiratory chain complex IV	5/795	28/19550	0.00495347782729194	0.0202175280210212	0.0132092742061118	NDUFA4L2/COX5A/COX8A/COX6B1/COX7B	5
GO:0005666	CC	GO:0005666	RNA polymerase III complex	4/795	18/19550	0.00526253365389432	0.0213210003183513	0.0139302361426614	POLR2K/POLR2H/POLR3K/POLR2F	4
GO:0030666	CC	GO:0030666	endocytic vesicle membrane	16/795	193/19550	0.0055991775870183	0.0225193200762561	0.0147131673819459	CALR/LAMP1/AP2M1/AP2S1/HLA-DRB1/UBB/RAB8A/TAP1/TFRC/HLA-DRA/CD74/CYBA/HLA-A/B2M/HLA-B/APOE	16
GO:0005814	CC	GO:0005814	centriole	13/795	145/19550	0.00629832564829619	0.0251476625522551	0.0164304147346857	TOP2A/AURKA/CEP55/PLK1/RAN/TUBG1/CAPG/CFAP20/POC1A/CEP152/RAB8A/LRRCC1/CCNF	13
GO:0034663	CC	GO:0034663	endoplasmic reticulum chaperone complex	3/795	10/19550	0.00648703044104289	0.0255310983786759	0.0166809354198246	PDIA6/P4HB/SDF2L1	3
GO:0070938	CC	GO:0070938	contractile ring	3/795	10/19550	0.00648703044104289	0.0255310983786759	0.0166809354198246	PRC1/KIF20B/ANLN	3
GO:0000152	CC	GO:0000152	nuclear ubiquitin ligase complex	6/795	42/19550	0.00667028363009592	0.0260661438310841	0.0170305113959896	UBE2C/UBE2S/CDC20/ANAPC11/BARD1/ANAPC16	6
GO:0005732	CC	GO:0005732	sno(s)RNA-containing ribonucleoprotein complex	5/795	30/19550	0.00671821730659251	0.0260685756051583	0.0170321002138965	DKC1/POP7/RPP25/SNRNP40/LSM6	5
GO:0030662	CC	GO:0030662	coated vesicle membrane	15/795	181/19550	0.00719170993157069	0.0277107144915766	0.0181050040235346	KDELR2/CLTA/AP2M1/AP2S1/HLA-DRB1/VMA21/TFRC/PEF1/COPE/HLA-DRA/CD74/HLA-A/B2M/HLA-B/APOE	15
GO:0005832	CC	GO:0005832	chaperonin-containing T-complex	3/795	11/19550	0.00865258465276415	0.0323936811169923	0.0211646555392328	CCT5/CCT6A/CCT8	3
GO:0016580	CC	GO:0016580	Sin3 complex	3/795	11/19550	0.00865258465276415	0.0323936811169923	0.0211646555392328	RBBP4/ING2/HDAC1	3
GO:0031010	CC	GO:0031010	ISWI-type complex	3/795	11/19550	0.00865258465276415	0.0323936811169923	0.0211646555392328	POLE3/RBBP4/HMGXB4	3
GO:1990124	CC	GO:1990124	messenger ribonucleoprotein complex	3/795	11/19550	0.00865258465276415	0.0323936811169923	0.0211646555392328	YBX1/HNRNPA3/PKP1	3
GO:0000118	CC	GO:0000118	histone deacetylase complex	8/795	72/19550	0.00870102505501791	0.0323936811169923	0.0211646555392328	ANP32E/RBBP7/HINT1/SAP30/CBX5/RBBP4/ING2/HDAC1	8
GO:0031301	CC	GO:0031301	integral component of organelle membrane	26/795	387/19550	0.00877494597205599	0.0324496324201534	0.0212012117445648	ARL6IP1/TECR/CALR/LAMP1/IER3IP1/EMC9/HLA-DRB1/COA1/INSIG1/BCAP31/LBR/SYNGR1/MCUB/HACD3/TAP1/GPAA1/TPST1/MCUR1/DHCR7/STX10/HLA-DRA/CD74/SELENOS/HLA-A/B2M/HLA-B	26
GO:0005840	CC	GO:0005840	ribosome	18/795	240/19550	0.00948444760330448	0.0348395375294718	0.0227626742479308	RPL39L/MRPL51/MRPL37/MRPL47/MRPL13/MRPL34/MRPS11/MRPL12/MRPL11/MRPS16/MRPL4/MRPS15/MRPS6/MRPL55/MRPL18/MRPL36/MRPL14/RPS20	18
GO:0005766	CC	GO:0005766	primary lysosome	13/795	155/19550	0.0107787891101743	0.0390731105243818	0.0255287110504128	TUBB/GGH/FABP5/TUBB4B/LAMP1/BRI3/PA2G4/SYNGR1/CTSC/PRDX6/CCT8/B4GALT1/ANXA2	13
GO:0042582	CC	GO:0042582	azurophil granule	13/795	155/19550	0.0107787891101743	0.0390731105243818	0.0255287110504128	TUBB/GGH/FABP5/TUBB4B/LAMP1/BRI3/PA2G4/SYNGR1/CTSC/PRDX6/CCT8/B4GALT1/ANXA2	13
GO:0030135	CC	GO:0030135	coated vesicle	21/795	299/19550	0.0109565343705434	0.0394578460011072	0.0257800808718667	KDELR2/CLTA/IER3IP1/AP2M1/AP2S1/CNIH4/HLA-DRB1/BCAP31/ARF1/CTSC/RAB8A/VMA21/TFRC/PEF1/COPE/HLA-DRA/CD74/HLA-A/B2M/HLA-B/APOE	21
GO:0071006	CC	GO:0071006	U2-type catalytic step 1 spliceosome	3/795	12/19550	0.011192087373127	0.0395310265550832	0.0258278939379854	RBM8A/MAGOHB/EIF4A3	3
GO:0071012	CC	GO:0071012	catalytic step 1 spliceosome	3/795	12/19550	0.011192087373127	0.0395310265550832	0.0258278939379854	RBM8A/MAGOHB/EIF4A3	3
GO:0071564	CC	GO:0071564	npBAF complex	3/795	12/19550	0.011192087373127	0.0395310265550832	0.0258278939379854	ACTL6A/SMARCB1/SMARCA4	3
GO:0005637	CC	GO:0005637	nuclear inner membrane	7/795	61/19550	0.0116057607672556	0.0406708239057279	0.0265725891217097	CBX3/LMNB1/IFI27/LBR/EMD/LMNB2/TRA2B	7
GO:0035578	CC	GO:0035578	azurophil granule lumen	9/795	91/19550	0.0116624141145282	0.0406708239057279	0.0265725891217097	TUBB/GGH/FABP5/TUBB4B/PA2G4/CTSC/PRDX6/CCT8/ANXA2	9
GO:0030670	CC	GO:0030670	phagocytic vesicle membrane	8/795	76/19550	0.0119081278846556	0.0412665312229261	0.0269617989841259	CALR/LAMP1/RAB8A/TAP1/CYBA/HLA-A/B2M/HLA-B	8
GO:0000932	CC	GO:0000932	P-body	9/795	93/19550	0.0133308832175212	0.0459082290803387	0.0299944872394228	LSM4/LSM2/LSM3/PSMA4/PSMA2/CARHSP1/POLR2G/LSM6/PSMC3	9
GO:0001741	CC	GO:0001741	XY body	3/795	13/19550	0.0141159599084482	0.0471387509669999	0.0307984579820689	UBE2A/ESCO2/SMARCB1	3
GO:0005736	CC	GO:0005736	RNA polymerase I complex	3/795	13/19550	0.0141159599084482	0.0471387509669999	0.0307984579820689	POLR2K/POLR2H/POLR2F	3
GO:0008250	CC	GO:0008250	oligosaccharyltransferase complex	3/795	13/19550	0.0141159599084482	0.0471387509669999	0.0307984579820689	RPN2/TMEM258/RPN1	3
GO:0034362	CC	GO:0034362	low-density lipoprotein particle	3/795	13/19550	0.0141159599084482	0.0471387509669999	0.0307984579820689	LSR/SELENOS/APOE	3
GO:1990498	CC	GO:1990498	mitotic spindle microtubule	3/795	13/19550	0.0141159599084482	0.0471387509669999	0.0307984579820689	TUBG1/HAUS1/HAUS8	3
GO:0003697	MF	GO:0003697	single-stranded DNA binding	27/781	123/18368	1.4057218562908e-12	1.04866850479294e-09	8.99661988026115e-10	HMGB2/HMGB1/SMC4/NUCKS1/RPA3/SMC2/MCM7/HNRNPA2B1/RAD51AP1/MCM3/YBX1/POLR2H/RAD23A/SUB1/CDC45/MCM10/PCBP1/FAM111A/MCM4/POLR2G/RPA2/RPA1/MCM5/WBP11/HMCES/CNBP/NME1	27
GO:0009055	MF	GO:0009055	electron transfer activity	23/781	126/18368	3.04590528308989e-09	1.13612267059253e-06	9.74689690588764e-07	UQCRH/PHGDH/NDUFA6/COX5A/CYC1/COX8A/CYCS/NDUFS6/NDUFS8/NDUFB1/NDUFB6/COX6B1/NDUFB5/AKR7A2/SRD5A1/UQCR10/NDUFV1/NDUFB7/SDHC/ETFB/COX7B/NDUFB9/CYBA	23
GO:0015453	MF	GO:0015453	oxidoreduction-driven active transmembrane transporter activity	16/781	72/18368	4.33517938729165e-08	1.07801460763986e-05	9.24838269288885e-06	UQCRH/NDUFA6/COX5A/CYC1/COX8A/NDUFS6/NDUFS8/NDUFB1/NDUFB6/COX6B1/NDUFB5/UQCR10/NDUFV1/NDUFB7/COX7B/NDUFB9	16
GO:0015631	MF	GO:0015631	tubulin binding	40/781	375/18368	9.05862340612012e-08	1.6894332652414e-05	1.44937974497922e-05	STMN1/CENPF/BIRC5/NUSAP1/TPX2/PRC1/GAPDH/GTSE1/FAM83D/SKA2/PLK1/CACYBP/KIF20B/CCT5/KIF23/RACGAP1/CENPE/KIF2C/DLGAP5/KIFC1/SPC24/CEP57/KNSTRN/SMC3/VBP1/KIF4A/KIF11/PDCD5/PSRC1/KIF20A/EMD/KIF22/KIF14/GPAA1/SKA1/REEP4/NDE1/HAUS8/NME1/CRYAB	40
GO:0140097	MF	GO:0140097	catalytic activity, acting on DNA	29/781	229/18368	1.52344180517704e-07	1.9178601044308e-05	1.6453491512543e-05	TOP2A/PCNA/MCM7/DNMT1/HELLS/MCM3/FEN1/RFC4/RFC3/PTGES3/RFC2/SMC3/DKC1/POLE3/RAD51C/PIF1/RBBP4/MCM4/TTF2/DSCC1/POLD3/DNASE2/POLE4/RAD1/SMARCA4/MCM5/LIG1/XRCC6/NME1	29
GO:0046933	MF	GO:0046933	proton-transporting ATP synthase activity, rotational mechanism	8/781	17/18368	1.78124746570975e-07	1.9178601044308e-05	1.6453491512543e-05	ATP5MF/ATP5PD/ATP5PB/ATP5MG/ATP5PF/ATP5PO/ATP5F1C/ATP5F1B	8
GO:0042393	MF	GO:0042393	histone binding	30/781	244/18368	1.79960063418439e-07	1.9178601044308e-05	1.6453491512543e-05	CKS1B/CKS2/DEK/ATAD2/ASF1B/ANP32E/ANP32B/NASP/DNAJC9/RBBP7/PHF19/UHRF1/CBX5/HJURP/BRD7/SSRP1/VRK1/COPRS/HPF1/NCAPG2/HAT1/RBBP4/NCAPD2/ANP32A/ING2/SMARCA4/BAZ1B/NCAPD3/SET/NAP1L1	30
GO:0017116	MF	GO:0017116	single-stranded DNA helicase activity	9/781	23/18368	2.07190884013871e-07	1.93205499342935e-05	1.65752707211097e-05	MCM7/MCM3/RFC4/RFC3/RFC2/PIF1/MCM4/DSCC1/MCM5	9
GO:0008017	MF	GO:0008017	microtubule binding	31/781	271/18368	5.65397712244312e-07	4.68651881482508e-05	4.02060595373733e-05	CENPF/BIRC5/NUSAP1/TPX2/PRC1/GAPDH/GTSE1/FAM83D/SKA2/PLK1/KIF20B/KIF23/RACGAP1/CENPE/KIF2C/DLGAP5/KIFC1/SPC24/CEP57/KNSTRN/KIF4A/KIF11/PSRC1/KIF20A/KIF22/KIF14/SKA1/REEP4/NDE1/HAUS8/CRYAB	31
GO:0015252	MF	GO:0015252	proton channel activity	8/781	24/18368	4.13232687541338e-06	0.000297081180357573	0.000254868572960921	ATP5MF/ATP5PD/ATP5PB/ATP5MG/ATP5PF/ATP5PO/ATP5F1C/ATP5F1B	8
GO:0008094	MF	GO:0008094	ATP-dependent activity, acting on DNA	17/781	111/18368	4.38055359776582e-06	0.000297081180357573	0.000254868572960921	TOP2A/MCM7/HELLS/MCM3/RFC4/RFC3/RFC2/SMC3/RAD51C/PIF1/RBBP4/MCM4/TTF2/DSCC1/SMARCA4/MCM5/XRCC6	17
GO:0016538	MF	GO:0016538	cyclin-dependent protein serine/threonine kinase regulator activity	11/781	50/18368	6.25892410765465e-06	0.000389096448692531	0.000333809285741582	CKS1B/CKS2/CCNB2/CCNB1/CDKN2A/CDKN2C/CCNA2/CDKN2D/CDK4/CCNE2/CCNF	11
GO:0031491	MF	GO:0031491	nucleosome binding	13/781	71/18368	7.962854530717e-06	0.000456945344608837	0.000392017453819914	HMGN2/ACTL6A/HMGN3/HMGN1/HP1BP3/UHRF1/SSRP1/VRK1/RBBP4/SUPT16H/SMARCB1/SMARCA4/HDAC1	13
GO:0015078	MF	GO:0015078	proton transmembrane transporter activity	18/781	130/18368	9.8986142389899e-06	0.000527454730163319	0.000452508079496681	SLC25A5/UQCRH/ATP5MC3/COX5A/CYC1/COX8A/COX6B1/ATP5MF/ATP5PD/ATP5PB/ATP5MG/ATP5PF/UQCR10/ATP5MC1/COX7B/ATP5PO/ATP5F1C/ATP5F1B	18
GO:0070182	MF	GO:0070182	DNA polymerase binding	7/781	22/18368	2.38191857674221e-05	0.00118460750549979	0.00101628525941001	HMGB1/PCNA/PTGES3/FANCI/CDT1/FANCD2/SMARCA4	7
GO:0035173	MF	GO:0035173	histone kinase activity	6/781	16/18368	3.21791697959685e-05	0.00150035379173703	0.00128716679183874	CDK1/AURKA/AURKB/VRK1/CHEK1/BAZ1B	6
GO:0008137	MF	GO:0008137	NADH dehydrogenase (ubiquinone) activity	9/781	42/18368	5.46700980119741e-05	0.00239905253629016	0.00205816839574491	NDUFA6/NDUFS6/NDUFS8/NDUFB1/NDUFB6/NDUFB5/NDUFV1/NDUFB7/NDUFB9	9
GO:0047485	MF	GO:0047485	protein N-terminus binding	15/781	110/18368	6.40721735193277e-05	0.00258634398377068	0.00221884738554053	ZWINT/ID1/CALM2/GADD45A/CALM3/ARF6/BANF1/YWHAQ/PHB2/RPA2/PARP1/SMARCA4/HDAC1/PPP1CC/CALM1	15
GO:0050136	MF	GO:0050136	NADH dehydrogenase (quinone) activity	9/781	43/18368	6.65585447127204e-05	0.00258634398377068	0.00221884738554053	NDUFA6/NDUFS6/NDUFS8/NDUFB1/NDUFB6/NDUFB5/NDUFV1/NDUFB7/NDUFB9	9
GO:0008301	MF	GO:0008301	DNA binding, bending	6/781	18/18368	6.93389807981416e-05	0.00258634398377068	0.00221884738554053	HMGB2/TOP2A/HMGB1/HMGB3/CEBPG/TFAM	6
GO:0003954	MF	GO:0003954	NADH dehydrogenase activity	9/781	45/18368	9.69281097813531e-05	0.00328674408622225	0.002819726830003	NDUFA6/NDUFS6/NDUFS8/NDUFB1/NDUFB6/NDUFB5/NDUFV1/NDUFB7/NDUFB9	9
GO:0003955	MF	GO:0003955	NAD(P)H dehydrogenase (quinone) activity	9/781	45/18368	9.69281097813531e-05	0.00328674408622225	0.002819726830003	NDUFA6/NDUFS6/NDUFS8/NDUFB1/NDUFB6/NDUFB5/NDUFV1/NDUFB7/NDUFB9	9
GO:0042162	MF	GO:0042162	telomeric DNA binding	8/781	36/18368	0.00010808752609258	0.00350579541152455	0.00300765289996745	HNRNPA2B1/HNRNPD/PIF1/RPA2/RPA1/UPF3A/XRCC6/NCL	8
GO:0016655	MF	GO:0016655	oxidoreductase activity, acting on NAD(P)H, quinone or similar compound as acceptor	10/781	57/18368	0.000128339480722656	0.00398921885912922	0.00342238615260416	NDUFA6/NDUFS6/NDUFS8/NDUFB1/NDUFB6/NDUFB5/NDUFV1/NDUFB7/CBR1/NDUFB9	10
GO:0003777	MF	GO:0003777	microtubule motor activity	11/781	69/18368	0.000146514137548035	0.00437198186443337	0.0037507619212297	KIF20B/KIF23/CENPE/KIF2C/KIFC1/SMC3/KIF4A/KIF11/KIF20A/KIF22/KIF14	11
GO:0019887	MF	GO:0019887	protein kinase regulator activity	21/781	204/18368	0.000169382463036335	0.00485997374711945	0.00416941447474055	CKS1B/CKS2/HMGB1/TPX2/CCNB2/CCNB1/CDKN2A/CDKN2C/CCNA2/CALM2/CDKN2D/GAS6/CALM3/CSNK2B/DBF4/CDK4/CCNE2/NCAPG2/CCNF/SFN/CALM1	21
GO:0004298	MF	GO:0004298	threonine-type endopeptidase activity	5/781	14/18368	0.00019930853142395	0.00525695422131361	0.0045099875357114	PSMB9/PSMB2/PSMA4/PSMB3/PSMB8	5
GO:0016863	MF	GO:0016863	intramolecular oxidoreductase activity, transposing C=C bonds	5/781	14/18368	0.00019930853142395	0.00525695422131361	0.0045099875357114	EBP/DDT/ECI1/IDI1/MIF	5
GO:0043021	MF	GO:0043021	ribonucleoprotein complex binding	17/781	149/18368	0.000204358810211923	0.00525695422131361	0.0045099875357114	SNRPG/EZH2/SNRPD1/PPP1CA/CSNK2B/CBX5/SERBP1/NAA10/EIF3K/SNRPB/RPN2/PPIH/SNRPC/EIF4A3/SRP9/NME1/YBX3	17
GO:0031492	MF	GO:0031492	nucleosomal DNA binding	8/781	40/18368	0.000236352085492504	0.0058772885259136	0.00504217782384009	HMGN2/ACTL6A/HMGN3/HMGN1/RBBP4/SMARCB1/SMARCA4/HDAC1	8
GO:0015399	MF	GO:0015399	primary active transmembrane transporter activity	19/781	181/18368	0.000264937521206348	0.00617683091281688	0.00529915788767132	UQCRH/NDUFA6/COX5A/CYC1/ATP1B3/COX8A/NDUFS6/NDUFS8/NDUFB1/NDUFB6/COX6B1/NDUFB5/TAP1/UQCR10/NDUFV1/NDUFB7/COX7B/NDUFB9/ATP5F1B	19
GO:0016860	MF	GO:0016860	intramolecular oxidoreductase activity	9/781	51/18368	0.000264957894383566	0.00617683091281688	0.00529915788767132	TPI1/EBP/PTGES3/DDT/ECI1/PDIA6/P4HB/IDI1/MIF	9
GO:0070003	MF	GO:0070003	threonine-type peptidase activity	6/781	24/18368	0.000404034772333027	0.00870588215458469	0.0074688533229681	PSMB9/PSMB2/PSMA4/ASRGL1/PSMB3/PSMB8	6
GO:0005521	MF	GO:0005521	lamin binding	5/781	16/18368	0.000405056046361008	0.00870588215458469	0.0074688533229681	TMPO/IFI27/PKP1/LBR/PPP1CC	5
GO:0019207	MF	GO:0019207	kinase regulator activity	22/781	233/18368	0.000408452916099818	0.00870588215458469	0.0074688533229681	CKS1B/CKS2/HMGB1/TPX2/CCNB2/CCNB1/CDKN2A/GSTP1/CDKN2C/CCNA2/CALM2/CDKN2D/GAS6/CALM3/CSNK2B/DBF4/CDK4/CCNE2/NCAPG2/CCNF/SFN/CALM1	22
GO:0045296	MF	GO:0045296	cadherin binding	28/781	332/18368	0.00046599768249549	0.00963010738951808	0.00826175432880908	CCNB2/RANBP1/TAGLN2/TMPO/PPP1CA/PKM/ANLN/RAN/STK24/FSCN1/PKP1/SERBP1/CAPG/PRDX1/DIAPH3/LAD1/PCBP1/EMD/PAICS/PRDX6/SFN/SNX5/TRIM29/FXYD5/ARGLU1/GIPC1/CCT8/ANXA2	28
GO:0044389	MF	GO:0044389	ubiquitin-like protein ligase binding	27/781	316/18368	0.000477632672134275	0.00963010738951808	0.00826175432880908	UBE2C/TUBA1B/TUBB/UBE2T/CCNB1/SLC25A5/AURKA/TPI1/CACYBP/SUMO2/CALR/RBX1/LAPTM4B/SUMO3/RALA/UBB/UBE2A/PA2G4/CHEK2/PRDX6/NEDD8/RPA2/CXCR4/FANCL/UBE2L3/CKB/CEBPB	27
GO:0000287	MF	GO:0000287	magnesium ion binding	21/781	221/18368	0.00050351911497072	0.00988487525705677	0.00848032193634897	TOP2A/DUT/RHEB/IDH2/PKM/PLK1/NUDT5/RAN/FEN1/MTHFD2/PGP/HPRT1/PRPS2/PDXK/UBA2/ARF1/PIF1/NUDT8/PLSCR1/PRPSAP1/NME1	21
GO:0070628	MF	GO:0070628	proteasome binding	5/781	17/18368	0.000553851908358499	0.0105825240018869	0.00907884096676628	ID1/RAD23A/PSMD14/PSMG1/ADRM1	5
GO:0003684	MF	GO:0003684	damaged DNA binding	10/781	68/18368	0.000567427560422892	0.0105825240018869	0.00907884096676628	HMGB2/HMGB1/PCNA/RPA3/FEN1/RAD23A/RPA2/RPA1/RAD1/XRCC6	10
GO:0051082	MF	GO:0051082	unfolded protein binding	14/781	122/18368	0.000682905381432003	0.0123216865610119	0.0105708839129325	PPIA/TUBB4B/CCT5/CALR/PFDN2/PTGES3/CCT6A/VBP1/SERPINH1/DNAJB11/SRSF10/CHAF1A/CCT8/CRYAB	14
GO:0000217	MF	GO:0000217	DNA secondary structure binding	7/781	36/18368	0.000693714256786193	0.0123216865610119	0.0105708839129325	HMGB2/HMGB1/HMGB3/CLSPN/RAD51AP1/HNRNPD/RAD51C	7
GO:0140297	MF	GO:0140297	DNA-binding transcription factor binding	31/781	394/18368	0.000771312303501001	0.0131509996461366	0.0112823589457472	CENPF/HMGB1/CDKN2A/PTMA/PCNA/CALR/GMNN/HMGN3/PITX1/IFI27/CBX5/CHCHD2/GTF2A2/MED30/KLF5/NCAPG2/SDR16C5/HES6/PHB2/YWHAH/MAD2L2/PARP1/SMARCB1/SMARCA4/TAF12/HDAC1/FUS/HES1/SOX9/CEBPB/MTDH	31
GO:0003735	MF	GO:0003735	structural constituent of ribosome	18/781	182/18368	0.000775662177520121	0.0131509996461366	0.0112823589457472	RPL39L/MRPL51/MRPL37/MRPL47/MRPL13/MRPL34/MRPS11/MRPL12/MRPL11/MRPS16/MRPL4/MRPS15/MRPS6/MRPL55/MRPL18/MRPL36/MRPL14/RPS20	18
GO:0046982	MF	GO:0046982	protein heterodimerization activity	27/781	328/18368	0.000843796103099919	0.0139882642869453	0.0120006556885322	TOP2A/CENPW/AURKA/LSM5/TPM2/CENPA/RAN/GADD45A/BARD1/SMC1A/GTF2A2/SAE1/SMC3/POLE3/P4HB/UBA2/PAFAH1B3/PHB2/YWHAH/IRAK1/POLE4/LSM6/TAF12/PEF1/CYBA/CEBPB/KRT10	27
GO:0003678	MF	GO:0003678	DNA helicase activity	10/781	72/18368	0.000898486386838873	0.0145711053169956	0.0125006801647148	MCM7/MCM3/RFC4/RFC3/RFC2/PIF1/MCM4/DSCC1/MCM5/XRCC6	10
GO:0004386	MF	GO:0004386	helicase activity	16/781	156/18368	0.00101109605563723	0.0160484607979867	0.0137681165022942	MCM7/HELLS/DDX39A/MCM3/RFC4/RFC3/RFC2/PIF1/MCM4/TTF2/DSCC1/SMARCA4/MCM5/EIF4A3/XRCC6/DDX46	16
GO:0140678	MF	GO:0140678	molecular function inhibitor activity	14/781	128/18368	0.00109944319022193	0.0170871795813658	0.0146592425362924	ID1/ATP5IF1/CALM2/DYNLL1/FBXO5/NCAPG2/PIF1/MCUB/GCHFR/PRPSAP1/ID3/CALM1/RPS20/ANXA2	14
GO:0061650	MF	GO:0061650	ubiquitin-like protein conjugating enzyme activity	7/781	39/18368	0.0011443658043371	0.0174223855109281	0.0149468186688927	UBE2C/UBE2S/UBE2T/UBE2A/UBE2I/UBE2D2/UBE2L3	7
GO:0016651	MF	GO:0016651	oxidoreductase activity, acting on NAD(P)H	11/781	88/18368	0.00123868693304539	0.0182554277193156	0.0156614929495469	NDUFA6/NDUFS6/NDUFS8/NDUFB1/NDUFB6/NDUFB5/NDUFV1/NDUFB7/CBR1/NDUFB9/CYBA	11
GO:0042288	MF	GO:0042288	MHC class I protein binding	5/781	20/18368	0.00124802521941702	0.0182554277193156	0.0156614929495469	TUBB/TUBB4B/BCAP31/TAP1/ATP5F1B	5
GO:0005200	MF	GO:0005200	structural constituent of cytoskeleton	12/781	103/18368	0.001412873817895	0.0202693051567245	0.0173892162202462	TUBA1B/TUBB/KRT14/KRT6A/KRT5/TUBA1C/TUBB4B/KRT6B/ARPC5/TUBG1/HLA-DRB1/TUBA4A	12
GO:0031386	MF	GO:0031386	protein tag	4/781	13/18368	0.00170473963457378	0.0235506623591119	0.0202043215949485	SUMO2/SUMO3/UBB/NEDD8	4
GO:0061133	MF	GO:0061133	endopeptidase activator activity	4/781	13/18368	0.00170473963457378	0.0235506623591119	0.0202043215949485	PSME2/PSMD14/APH1A/ADRM1	4
GO:0042826	MF	GO:0042826	histone deacetylase binding	13/781	127/18368	0.0029513573491177	0.0380838900901515	0.0326725062435616	TOP2A/CDC20/KPNA2/GMNN/HNRNPD/RBBP4/PARP1/HDAC1/NUDT21/RAC1/SFPQ/HES1/CEBPB	13
GO:0008022	MF	GO:0008022	protein C-terminus binding	17/781	189/18368	0.002970979968864	0.0380838900901515	0.0326725062435616	CENPF/TOP2A/CDC20/MKI67/MAD2L1/PCNA/ID1/GPSM2/BANF1/SAE1/FBLN1/YWHAQ/ITGB3BP/PHB2/XRCC6/PPP1CC/NCL	17
GO:0010851	MF	GO:0010851	cyclase regulator activity	4/781	15/18368	0.00304086845888801	0.0380838900901515	0.0326725062435616	CALM2/CALM3/GNAS/CALM1	4
GO:0098847	MF	GO:0098847	sequence-specific single stranded DNA binding	4/781	15/18368	0.00304086845888801	0.0380838900901515	0.0326725062435616	HNRNPA2B1/PCBP1/RPA2/RPA1	4
GO:1990825	MF	GO:1990825	sequence-specific mRNA binding	4/781	15/18368	0.00304086845888801	0.0380838900901515	0.0326725062435616	TYMS/DHFR/SRSF3/SRSF4	4
GO:0016853	MF	GO:0016853	isomerase activity	15/781	158/18368	0.0030630474603339	0.0380838900901515	0.0326725062435616	TOP2A/TPI1/PPIA/EBP/PGAM1/PTGES3/DDT/ECI1/DKC1/PDIA6/PPIH/P4HB/PPIF/IDI1/MIF	15
GO:0003774	MF	GO:0003774	cytoskeletal motor activity	12/781	114/18368	0.00334386275082581	0.0408937969199353	0.0350831501725987	KIF20B/KIF23/CENPE/KIF2C/KIFC1/SMC3/KIF4A/KIF11/KIF20A/KIF22/KIF14/MYO10	12
GO:0061631	MF	GO:0061631	ubiquitin conjugating enzyme activity	6/781	36/18368	0.00378950087883476	0.0448725024700116	0.0384965168643531	UBE2C/UBE2S/UBE2T/UBE2A/UBE2D2/UBE2L3	6
GO:0097718	MF	GO:0097718	disordered domain specific binding	6/781	36/18368	0.00378950087883476	0.0448725024700116	0.0384965168643531	GAPDH/CALM2/CALM3/RRM1/AP2M1/CALM1	6
GO:0003688	MF	GO:0003688	DNA replication origin binding	4/781	16/18368	0.003919472596397	0.0449834854909563	0.0385917301799089	CDC45/MCM10/CDC6/MCM5	4
GO:0070402	MF	GO:0070402	NADPH binding	4/781	16/18368	0.003919472596397	0.0449834854909563	0.0385917301799089	DHFR/CBR3/LBR/SRD5A1	4
GO:0031625	MF	GO:0031625	ubiquitin protein ligase binding	23/781	297/18368	0.00424611525621103	0.0479939694111125	0.0411744509693191	TUBA1B/TUBB/UBE2T/SLC25A5/AURKA/TPI1/CACYBP/SUMO2/CALR/RBX1/LAPTM4B/RALA/UBB/UBE2A/PA2G4/CHEK2/PRDX6/NEDD8/RPA2/CXCR4/FANCL/UBE2L3/CKB	23
GO:0043539	MF	GO:0043539	protein serine/threonine kinase activator activity	7/781	49/18368	0.00442832769308692	0.0493064546125798	0.0423004436354572	CKS1B/CKS2/CCNB1/CALM2/CALM3/DBF4/CALM1	7
