# Supplementary material for: Significance of SUMOylation in breast cancer progression: a comprehensive investigation using single-cell analysis and bioinformatics
Source: Front Immunol. 2025 Nov 20;16:1675874. doi: 10.3389/fimmu.2025.1675874 (PMC12676025; doi:10.3389/fimmu.2025.1675874)
Supplement: Supplementary file 17 [file Table11.xlsx]

## Sheet: TableS11
	ID	Description	GeneRatio	BgRatio	pvalue	p.adjust	qvalue	geneID	Count	ONTOLOGY
hsa04110	hsa04110	Cell cycle	53/453	157/8292	9.76927644416752e-29	2.90147510391775e-26	2.49887807992917e-26	PTTG1/CDK1/CDC20/CCNB2/CCNB1/CDKN2A/MAD2L1/RAD21/PCNA/AURKB/TFDP1/CDKN2C/MCM7/CCNA2/ORC6/CDKN2D/NDC80/PLK1/BUB3/PKMYT1/MCM3/ANAPC11/SGO1/RBX1/CDCA5/GADD45A/SMC1A/TRIP13/FBXO5/DBF4/CDK4/CDT1/SMC3/PRKDC/CDC45/YWHAQ/CCNE2/CDC25B/CHEK2/ANAPC16/ESCO2/CDC6/E2F1/MCM4/CHEK1/KNL1/YWHAH/TTK/MAD2L2/CDC25C/MCM5/HDAC1/SFN	53	Cellular Processes
hsa05012	hsa05012	Parkinson disease	59/453	266/8292	2.52985588507964e-21	3.75683598934327e-19	3.23555252670712e-19	TUBA1B/TUBB/SLC25A5/UQCRH/CALM2/ATP5MC3/TUBA1C/NDUFA4L2/TUBB4B/NDUFA6/COX5A/CYC1/COX8A/PSMB2/CALM3/PSMA7/CYCS/NDUFS6/PSMD14/PSMA4/VDAC2/VDAC3/NDUFS8/CALML5/NDUFB1/NDUFB6/PSMA2/COX6B1/UBB/SEM1/PSMD2/ATP5PD/ATP5PB/PSMD8/NDUFB5/ATP5PF/UQCR10/TUBA4A/NDUFV1/PPIF/NDUFB7/ATP5MC1/SDHC/UBE2L3/ADRM1/COX7B/SOD1/PSMB3/PSMD7/ATP5PO/NDUFB11/NDUFB9/VDAC1/PSMA5/GNAS/PSMC3/ATP5F1C/ATP5F1B/CALM1	59	Human Diseases
hsa05016	hsa05016	Huntington disease	63/453	306/8292	6.42305516309176e-21	6.35882461146084e-19	5.47649966537297e-19	TUBA1B/TUBB/SLC25A5/UQCRH/ATP5MC3/TUBA1C/NDUFA4L2/TUBB4B/NDUFA6/COX5A/CYC1/POLR2K/POLR2H/COX8A/CLTA/PSMB2/AP2M1/PSMA7/AP2S1/CYCS/NDUFS6/DCTN3/PSMD14/PSMA4/VDAC2/VDAC3/NDUFS8/NDUFB1/NDUFB6/PSMA2/COX6B1/SEM1/PSMD2/ATP5PD/ATP5PB/PSMD8/NDUFB5/ATP5PF/POLR2J/POLR2G/UQCR10/TUBA4A/NDUFV1/HDAC1/PPIF/TFAM/NDUFB7/ATP5MC1/SDHC/POLR2F/ADRM1/COX7B/SOD1/PSMB3/PSMD7/ATP5PO/NDUFB11/NDUFB9/VDAC1/PSMA5/PSMC3/ATP5F1…	63	Human Diseases
hsa05020	hsa05020	Prion disease	56/453	273/8292	1.41430809895195e-18	1.05012376347182e-16	9.04412810645588e-17	TUBA1B/TUBB/SLC25A5/UQCRH/ATP5MC3/TUBA1C/NDUFA4L2/TUBB4B/NDUFA6/COX5A/CYC1/COX8A/PSMB2/PSMA7/CYCS/NDUFS6/CSNK2B/PSMD14/PSMA4/VDAC2/VDAC3/NDUFS8/NDUFB1/NDUFB6/PSMA2/COX6B1/SEM1/PSMD2/ATP5PD/ATP5PB/PSMD8/NDUFB5/ATP5PF/UQCR10/TUBA4A/NDUFV1/PPIF/MAPK13/NDUFB7/ATP5MC1/SDHC/RAC1/ADRM1/COX7B/SOD1/PSMB3/PSMD7/ATP5PO/NDUFB11/NDUFB9/VDAC1/PSMA5/PSMC3/ATP5F1C/CYBA/ATP5F1B	56	Human Diseases
hsa05014	hsa05014	Amyotrophic lateral sclerosis	61/453	364/8292	1.06923701282364e-15	6.35126785617241e-14	5.46999145507672e-14	TUBA1B/TUBB/UQCRH/HNRNPA2B1/ATP5MC3/TUBA1C/NDUFA4L2/TUBB4B/NDUFA6/HNRNPA3/COX5A/CYC1/COX8A/ALYREF/PSMB2/SRSF3/PSMA7/CYCS/NDUFS6/DCTN3/PSMD14/PSMA4/NDUFS8/NDUFB1/NDUFB6/PSMA2/COX6B1/SEM1/PSMD2/ATP5PD/ATP5PB/PSMD8/NDUFB5/ATP5PF/PFN2/RAB8A/UQCR10/TUBA4A/SRSF7/NDUFV1/NXT1/MAPK13/NUP37/NDUFB7/ATP5MC1/SDHC/RAC1/FUS/ADRM1/COX7B/SOD1/PSMB3/PSMD7/ATP5PO/NDUFB11/NDUFB9/VDAC1/PSMA5/PSMC3/ATP5F1C/ATP5F1B	61	Human Diseases
hsa03030	hsa03030	DNA replication	19/453	36/8292	2.5768434834136e-15	1.27553752428973e-13	1.09854906398159e-13	PCNA/RPA3/MCM7/MCM3/FEN1/RFC4/RFC3/RNASEH2C/POLD2/RFC2/POLE3/MCM4/POLD3/RNASEH2B/RPA2/RPA1/POLE4/MCM5/LIG1	19	Genetic Information Processing
hsa05010	hsa05010	Alzheimer disease	60/453	384/8292	5.04463041465157e-14	2.14036461878788e-12	1.84337622670727e-12	TUBA1B/TUBB/SLC25A5/GAPDH/UQCRH/CALM2/ATP5MC3/TUBA1C/NDUFA4L2/TUBB4B/NDUFA6/COX5A/CYC1/COX8A/PSMB2/CALM3/PSMA7/CYCS/NDUFS6/CSNK2B/PSMD14/PSMA4/VDAC2/VDAC3/NDUFS8/CALML5/NDUFB1/NDUFB6/PSMA2/COX6B1/SEM1/PSMD2/ATP5PD/ATP5PB/PSMD8/NDUFB5/ATP5PF/APH1A/UQCR10/TUBA4A/NDUFV1/PPIF/HSD17B10/NDUFB7/ATP5MC1/SDHC/ADRM1/COX7B/PSMB3/PSMD7/ATP5PO/NDUFB11/NDUFB9/VDAC1/PSMA5/PSMC3/ATP5F1C/ATP5F1B/CALM1/APOE	60	Human Diseases
hsa03040	hsa03040	Spliceosome	36/453	156/8292	6.30326955554414e-14	2.34008882249576e-12	2.01538750262793e-12	LSM5/SNRPG/LSM4/SNRPD1/SNRPA1/LSM2/MAGOH/LSM3/HNRNPA3/SNRPD3/RBM8A/SNRPF/ALYREF/SRSF3/TXNL4A/SRSF2/MAGOHB/SNRPB/PPIH/SNRPC/PCBP1/SRSF10/RBM17/PHF5A/SRSF4/TRA2B/PRPF38A/SRSF7/SNRNP40/LSM6/WBP11/EIF4A3/FUS/DDX46/SNRPE/SRSF9	36	Genetic Information Processing
hsa05022	hsa05022	Pathways of neurodegeneration - multiple diseases	65/453	476/8292	2.52806276242178e-12	8.34260711599187e-11	7.18502048267242e-11	TUBA1B/TUBB/SLC25A5/UQCRH/CALM2/ATP5MC3/TUBA1C/NDUFA4L2/TUBB4B/NDUFA6/COX5A/CYC1/COX8A/PSMB2/CALM3/PSMA7/CYCS/NDUFS6/CSNK2B/DCTN3/PSMD14/PSMA4/VDAC2/VDAC3/NDUFS8/CALML5/NDUFB1/NDUFB6/PSMA2/COX6B1/UBB/SEM1/PSMD2/ATP5PD/ATP5PB/PSMD8/NDUFB5/ATP5PF/RAB8A/UQCR10/TUBA4A/NDUFV1/PPIF/MAPK13/HSD17B10/NDUFB7/ATP5MC1/SDHC/UBE2L3/RAC1/FUS/ADRM1/COX7B/SOD1/PSMB3/PSMD7/ATP5PO/NDUFB11/NDUFB9/VDAC1/PSMA5/PSMC3/A…	65	Human Diseases
hsa05415	hsa05415	Diabetic cardiomyopathy	39/453	203/8292	2.87246264612837e-12	8.53121405900125e-11	7.3474570843073e-11	SLC25A5/GAPDH/UQCRH/ATP5MC3/PPP1CA/NDUFA4L2/NDUFA6/COX5A/CYC1/COX8A/NDUFS6/VDAC2/VDAC3/NDUFS8/NDUFB1/NDUFB6/COX6B1/ATP5PD/ATP5PB/NDUFB5/ATP5PF/UQCR10/PARP1/NDUFV1/PPIF/MAPK13/NDUFB7/ATP5MC1/SDHC/RAC1/COX7B/ATP5PO/NDUFB11/NDUFB9/VDAC1/PPP1CC/ATP5F1C/CYBA/ATP5F1B	39	Human Diseases
hsa00190	hsa00190	Oxidative phosphorylation	31/453	134/8292	3.46800379070255e-12	9.3636102348969e-11	8.0643533123514e-11	UQCRH/ATP5MC3/NDUFA4L2/NDUFA6/COX5A/CYC1/COX8A/CYCS/NDUFS6/NDUFS8/NDUFB1/NDUFB6/COX6B1/ATP5MF/ATP5PD/ATP5PB/ATP5MG/NDUFB5/ATP5PF/UQCR10/NDUFV1/NDUFB7/ATP5MC1/SDHC/COX7B/COX17/ATP5PO/NDUFB11/NDUFB9/ATP5F1C/ATP5F1B	31	Metabolism
hsa05208	hsa05208	Chemical carcinogenesis - reactive oxygen species	39/453	223/8292	5.89275197467474e-11	1.458456113732e-09	1.25608660512804e-09	SLC25A5/UQCRH/ATP5MC3/NDUFA4L2/NDUFA6/COX5A/CYC1/COX8A/NDUFS6/VDAC2/VDAC3/NDUFS8/NDUFB1/NDUFB6/COX6B1/ATP5PD/ATP5PB/NDUFB5/ATP5PF/ACP1/UQCR10/NDUFV1/PPIF/MAPK13/GSTO1/NDUFB7/ATP5MC1/SDHC/RAC1/COX7B/SOD1/CBR1/ATP5PO/NDUFB11/NDUFB9/VDAC1/ATP5F1C/CYBA/ATP5F1B	39	Human Diseases
hsa04114	hsa04114	Oocyte meiosis	28/453	131/8292	2.90081480789952e-10	6.62724613804735e-09	5.7076760997537e-09	PTTG1/CDK1/CDC20/CCNB2/CCNB1/MAD2L1/AURKA/CALM2/PPP1CA/PLK1/PKMYT1/ANAPC11/SGO1/RBX1/CALM3/SMC1A/FBXO5/SMC3/CALML5/YWHAQ/CCNE2/ANAPC16/YWHAH/MAD2L2/CDC25C/MAPK13/PPP1CC/CALM1	28	Cellular Processes
hsa04218	hsa04218	Cellular senescence	30/453	156/8292	1.00877736406119e-09	2.08217281231782e-08	1.79325888142204e-08	CDK1/CCNB2/CCNB1/CDKN2A/SLC25A5/RHEB/MYBL2/CCNA2/CALM2/PPP1CA/FOXM1/GADD45A/CALM3/EIF4EBP1/CDK4/VDAC2/VDAC3/CALML5/CCNE2/CHEK2/RBBP4/E2F1/CHEK1/RAD1/MAPK13/VDAC1/PPP1CC/HLA-A/CALM1/HLA-B	30	Cellular Processes
hsa03050	hsa03050	Proteasome	16/453	46/8292	1.05160243046354e-09	2.08217281231782e-08	1.79325888142204e-08	PSME2/PSMB9/PSMB2/PSMA7/PSMD14/PSMA4/PSMA2/SEM1/PSMD2/PSMD8/ADRM1/PSMB3/PSMD7/PSMA5/PSMC3/PSMB8	16	Genetic Information Processing
hsa04714	hsa04714	Thermogenesis	37/453	232/8292	2.74037300080181e-09	5.08681738273835e-08	4.38099104733447e-08	RHEB/UQCRH/ATP5MC3/NDUFA4L2/NDUFA6/COX5A/CYC1/ACTL6A/COX8A/NDUFS6/NDUFS8/NDUFB1/NDUFB6/COX6B1/ATP5MF/COA1/ATP5PD/ATP5PB/ATP5MG/NDUFB5/ATP5PF/UQCR10/SMARCB1/NDUFV1/SMARCA4/MAPK13/NDUFB7/ATP5MC1/SDHC/COX7B/COX17/ATP5PO/NDUFB11/NDUFB9/GNAS/ATP5F1C/ATP5F1B	37	Organismal Systems
hsa03420	hsa03420	Nucleotide excision repair	14/453	47/8292	1.11802845491538e-07	1.95326147711687e-06	1.68223476498104e-06	PCNA/RPA3/RBX1/RFC4/RFC3/RAD23A/POLD2/RFC2/POLE3/POLD3/RPA2/RPA1/POLE4/LIG1	14	Genetic Information Processing
hsa03430	hsa03430	Mismatch repair	10/453	23/8292	1.29086527914062e-07	2.12992771058202e-06	1.83438750193667e-06	PCNA/RPA3/RFC4/RFC3/POLD2/RFC2/POLD3/RPA2/RPA1/LIG1	10	Genetic Information Processing
hsa04115	hsa04115	p53 signaling pathway	17/453	73/8292	2.62959266721481e-07	4.11046853769894e-06	3.54011644395124e-06	CDK1/CCNB2/CCNB1/CDKN2A/RRM2/GTSE1/SIVA1/SERPINB5/PMAIP1/GADD45A/CYCS/CDK4/CCNE2/CHEK2/CHEK1/SFN/PERP	17	Cellular Processes
hsa05169	hsa05169	Epstein-Barr virus infection	28/453	202/8292	4.46516325815492e-06	6.49530362892791e-05	5.59404140290442e-05	CCNA2/CALR/GADD45A/SAP30/CYCS/PSMD14/CDK4/ICAM1/HLA-DRB1/CCNE2/SEM1/PSMD2/PSMD8/E2F1/TAP1/IRAK1/HDAC1/MAPK13/RUNX3/RAC1/ADRM1/HLA-DRA/PSMD7/PSMC3/HES1/HLA-A/B2M/HLA-B	28	Human Diseases
hsa03460	hsa03460	Fanconi anemia pathway	13/453	54/8292	4.59263892954498e-06	6.49530362892791e-05	5.59404140290442e-05	UBE2T/RPA3/USP1/CENPX/FANCI/RMI2/RAD51C/FANCD2/RPA2/RPA1/FANCA/FANCL/HES1	13	Genetic Information Processing
hsa05166	hsa05166	Human T-cell leukemia virus 1 infection	29/453	222/8292	9.87229134208594e-06	0.00013327593311816	0.000114783100293152	PTTG1/CDC20/CCNB2/RANBP1/CDKN2A/SLC25A5/MAD2L1/CDKN2C/CCNA2/BUB3/ANAPC11/CALR/RAN/FDPS/CDK4/ICAM1/VDAC2/VDAC3/HLA-DRB1/CCNE2/CHEK2/ANAPC16/E2F1/CHEK1/HLA-DRA/VDAC1/HLA-A/B2M/HLA-B	29	Human Diseases
hsa03013	hsa03013	Nucleocytoplasmic transport	18/453	108/8292	1.92928403220925e-05	0.000249129285898324	0.000214561107472241	KPNA2/MAGOH/SUMO2/RAN/RBM8A/ALYREF/SUMO3/RNPS1/MAGOHB/UBE2I/CSE1L/THOC7/NXT1/UPF3A/UPF3B/NUP37/EIF4A3/SRRM1	18	Genetic Information Processing
hsa04932	hsa04932	Non-alcoholic fatty liver disease	22/453	155/8292	3.27861003139915e-05	0.000405727991385645	0.000349430805978067	UQCRH/NDUFA4L2/NDUFA6/COX5A/CYC1/COX8A/CYCS/NDUFS6/NDUFS8/NDUFB1/NDUFB6/COX6B1/NDUFB5/UQCR10/NDUFV1/MAPK13/NDUFB7/SDHC/RAC1/COX7B/NDUFB11/NDUFB9	22	Human Diseases
hsa03410	hsa03410	Base excision repair	9/453	33/8292	4.75973875535464e-05	0.000565456964136132	0.000486996428442602	HMGB1/PCNA/FEN1/POLD2/POLE3/POLD3/PARP1/POLE4/LIG1	9	Genetic Information Processing
hsa05017	hsa05017	Spinocerebellar ataxia	19/453	143/8292	0.000270841594955697	0.00309384437314777	0.00266455496251961	SLC25A5/PSMB2/PSMA7/CYCS/PSMD14/PSMA4/VDAC2/VDAC3/PSMA2/SEM1/PSMD2/PSMD8/PPIF/ADRM1/PSMB3/PSMD7/VDAC1/PSMA5/PSMC3	19	Human Diseases
hsa03440	hsa03440	Homologous recombination	9/453	41/8292	0.000292621081517422	0.00321883189669164	0.00277219971963874	RPA3/BARD1/POLD2/SEM1/RAD51C/POLD3/BABAM1/RPA2/RPA1	9	Genetic Information Processing
hsa04914	hsa04914	Progesterone-mediated oocyte maturation	15/453	102/8292	0.000394987622249837	0.00418969013600719	0.00360834557168084	CDK1/CCNB2/CCNB1/MAD2L1/AURKA/CCNA2/PLK1/PKMYT1/ANAPC11/CDC25B/KIF22/ANAPC16/MAD2L2/CDC25C/MAPK13	15	Organismal Systems
hsa01200	hsa01200	Carbon metabolism	16/453	115/8292	0.000483819962721555	0.00495498375614834	0.00426745012491245	IDH2/TPI1/GAPDH/PHGDH/PKM/MDH1/PGP/PGAM1/PSAT1/PRPS2/ACAT2/ECHS1/GOT1/PGK1/SDHC/MDH2	16	Metabolism
hsa05170	hsa05170	Human immunodeficiency virus 1 infection	24/453	212/8292	0.000527901582922315	0.00522622567093092	0.00450105560175869	CDK1/CCNB2/CCNB1/CALM2/CALR/RBX1/CALM3/GNB2/ELOC/CYCS/CFL1/CALML5/CHEK1/TAP1/IRAK1/CDC25C/CXCR4/MAPK13/RAC1/GNG5/HLA-A/B2M/CALM1/HLA-B	24	Human Diseases
hsa03015	hsa03015	mRNA surveillance pathway	14/453	97/8292	0.000741854697294717	0.00710744661601713	0.00612124588939274	PPP1CA/MAGOH/RBM8A/ALYREF/RNPS1/MAGOHB/NXT1/UPF3A/NUDT21/UPF3B/EIF4A3/FUS/SRRM1/PPP1CC	14	Genetic Information Processing
hsa00270	hsa00270	Cysteine and methionine metabolism	9/453	51/8292	0.00156374806602794	0.0145135367378218	0.0124996967119997	PHGDH/DNMT1/LDHB/MDH1/PSAT1/GOT1/ADI1/MPST/MDH2	9	Metabolism
hsa01230	hsa01230	Biosynthesis of amino acids	11/453	75/8292	0.00235102101506253	0.0211591891355628	0.0182232250928292	IDH2/TPI1/GAPDH/PHGDH/PKM/PGAM1/PSAT1/PRPS2/GOT1/PYCR1/PGK1	11	Metabolism
